# Supplementary material for: Spatial transcriptomic analysis of kidney biopsies identifies activation of complement and SPP1 networks in Staphylococcus infection-associated glomerulonephritis
Source: Front Nephrol. 2026 Jul 17;6:1863912. doi: 10.3389/fneph.2026.1863912 (PMC13423683; doi:10.3389/fneph.2026.1863912)
Supplement: Supplementary file 5 [file Table1.xlsx]

## Sheet: Sheet1
Table 1. Kidney biopsy samples, Staphylococcus infection-associated glomerulonephritis (SAGN) (n=3); normal control kidney (NCK), n=1
Patient	Age	Sex	Site of infection and (Pathogen)	Baseline S.cr.e	S.cr. at biopsy mg/dL	Blood on urinalysis	Serum C3, C4 (mg/dL)*	Glomeruli on LM (n)	% globally sclerotic	% crescents	Endocapillary hypercellularity	IF/TA	Diabetic glomerulosclerosis	IgA on IF	C3 on IF
SAGN Case 1	39	M	Endocarditis (MSSA)	0.9 (1 month before biopsy)	4	Large blood	Low C3*, normal C4	7	0	0.14	present	Mild (10-20%	Absent	1+	2+
SAGN Case 2	60	F	Pneumonia (MRSA)	0.9 (1 month before biopsy)	8	Large blood	normal C3 and C4*	17	0	0.05	present	Mild (20%)	Absent	1+	3+
SAGN Case 3	49	M	Pneumonia (MRSA)	0.6 (1 wk before biopsy)	6.5	20 RBCs/hpf	C3:24 C4:20	15	0	0.4	Diffuse with intracapillary PMNs	Mild (10%)	Absent	1+	2+
NCK	45	M	N/A	N/A	N/A	N/A	N/A	54	0	0	absent	absent	Absent	N/A	N/A
MSSA=methicillin sensitive Staphylococcus aureus; MRSA=methicillin resistant Staphylococcus aureus; S.cr.=serum creatinine; IF/TA=interstitial fibrosis and tubular atrophy (graded semiquantitatively 0, 1+ (<25%, 2+ (25 to 50%), 3+ (>50%); LM - light microscopy, IF=direct immunofluorescence staining, graded semi-quantitatively - 1+ mild, 2+ moderate, 3+ strong; hpf=high power field; LM=light micro…
