# Supplementary material for: Spatial transcriptomic analysis of kidney biopsies identifies activation of complement and SPP1 networks in Staphylococcus infection-associated glomerulonephritis
Source: Front Nephrol. 2026 Jul 17;6:1863912. doi: 10.3389/fneph.2026.1863912 (PMC13423683; doi:10.3389/fneph.2026.1863912)
Supplement: Supplementary file 6 [file Table2.xlsx]

## Sheet: Complete list
Communication_node	NCK_sample_CellChat.csv	SAGN_Sample_CellChat.csv	SAGN_Tissue1_CellChat.csv	SAGN_Tissue2_CellChat.csv	SAGN_Tissue3_CellChat.csv	mean_inf	diff	abs(diff)
SPP1.Col_duct_cells_2_to_Prox_conv_tub_cells	0	0.33898	0.29468	0.30852	0.3596	0.325445	-0.325445	0.325445
SPP1.LOH_cells_to_Prox_conv_tub_cells	0	0.30761	0.29188	0.31204	0.3618	0.318333	-0.318333	0.318333
SPP1.Col_duct_cells_to_Prox_conv_tub_cells	0	0.30855	0.28677	0.31014	0.36563	0.317773	-0.317773	0.317773
SPP1.LOH_cells_to_Prox_str_tub_cells	0	0.30468	0.10833	0.31242	0.35516	0.270147	-0.270147	0.270147
SPP1.Immune_cells_to_Prox_str_tub_cells	0	0.24826	0.23383	0.31758	0.26674	0.266602	-0.266602	0.266602
SPP1.Prox_conv_tub_cells_to_Prox_conv_tub_cells	0	0.33317	0	0.33377	0.35959	0.256633	-0.256633	0.256633
SPP1.Col_duct_cells_to_PECs	0	0.19137	0.25225	0.24763	0.2576	0.237212	-0.237212	0.237212
SPP1.Immune_cells_to_Prox_conv_tub_cells	0	0.21802	0.22568	0.25009	0.25017	0.23599	-0.23599	0.23599
SPP1.LOH_cells_to_PECs	0	0.19071	0.24844	0.24928	0.25452	0.235737	-0.235737	0.235737
SPP1.Prox_conv_tub_cells_to_PECs	0	0.20509	0.23248	0.25557	0.24177	0.233728	-0.233728	0.233728
SPP1.Col_duct_cells_2_to_PECs	0	0.20927	0.25095	0.23896	0.22208	0.230315	-0.230315	0.230315
SPP1.Mesangial_cell_to_Dist_conv_tub_cells	0.2218	0	0	0	0	0	0.2218	0.2218
SPP1.Immune_cells_to_LOH_cells	0	0.24174	0	0.31058	0.33368	0.2215	-0.2215	0.2215
SPP1.Col_duct_cells_to_Prox_str_tub_cells	0	0.22812	0	0.31052	0.32991	0.217137	-0.217137	0.217137
VEGF.Endothelial_cells_to_Mesangial_cell	0.23683	0	0	0.09623	0	0.0240575	0.212773	0.212773
SPP1.Endothelial_cells_to_Mesangial_cell	0.27805	0	0	0.27695	0	0.0692375	0.208813	0.208813
VEGF.Podocytes_to_Mesangial_cell	0.27759	0.09136	0	0.11616	0.07186	0.069845	0.207745	0.207745
SPP1.Podocytes_to_PECs	0	0.1889	0.15203	0.25125	0.203	0.198795	-0.198795	0.198795
VEGF.Immune_cells_to_Mesangial_cell	0.23612	0.06637	0	0.05998	0.06751	0.048465	0.187655	0.187655
SPP1.Endothelial_cells_to_Dist_conv_tub_cells	0.18557	0	0	0	0	0	0.18557	0.18557
VEGF.PECs_to_Mesangial_cell	0.2352	0.0638	0	0.08446	0.06574	0.0535	0.1817	0.1817
GRN.SMCs_pericytes_and_JGs_to_SMCs_pericytes_and_JGs	0.17946	0	0	0	0	0	0.17946	0.17946
GRN.SMCs_pericytes_and_JGs_to_Mesangial_cell	0.2095	0	0	0.13446	0	0.033615	0.175885	0.175885
PARs.Prox_conv_tub_cells_to_Endothelial_cells	0.17557	0	0	0	0	0	0.17557	0.17557
PARs.Endothelial_cells_to_Endothelial_cells	0.17529	0	0	0	0	0	0.17529	0.17529
GRN.Prox_conv_tub_cells_to_SMCs_pericytes_and_JGs	0.17526	0	0	0	0	0	0.17526	0.17526
SPP1.PECs_to_Immune_cells	0.12274	0.27463	0.28827	0.29083	0.33336	0.296772	-0.174032	0.174032
SPP1.Podocytes_to_Col_duct_cells	0.17397	0	0	0	0	0	0.17397	0.17397
SPP1.Endothelial_cells_to_Col_duct_cells	0.17396	0	0	0	0	0	0.17396	0.17396
GRN.Mesangial_cell_to_SMCs_pericytes_and_JGs	0.17384	0	0	0	0	0	0.17384	0.17384
GRN.Podocytes_to_SMCs_pericytes_and_JGs	0.17384	0	0	0	0	0	0.17384	0.17384
GRN.SMCs_pericytes_and_JGs_to_Podocytes	0.17293	0	0	0	0	0	0.17293	0.17293
SPP1.Endothelial_cells_to_Podocytes	0.22294	0	0	0.20602	0	0.051505	0.171435	0.171435
GRN.PECs_to_SMCs_pericytes_and_JGs	0.17139	0	0	0	0	0	0.17139	0.17139
GRN.Col_duct_cells_to_SMCs_pericytes_and_JGs	0.16995	0	0	0	0	0	0.16995	0.16995
GRN.Mesangial_cell_to_Mesangial_cell	0.20317	0	0	0.13513	0	0.0337825	0.169387	0.169387
GRN.Prox_conv_tub_cells_to_Mesangial_cell	0.20478	0	0	0.14175	0	0.0354375	0.169343	0.169343
GRN.Prox_conv_tub_cells_to_Podocytes	0.16886	0	0	0	0	0	0.16886	0.16886
GRN.Mesangial_cell_to_Podocytes	0.16748	0	0	0	0	0	0.16748	0.16748
VEGF.Podocytes_to_Podocytes	0.20884	0.04161	0.02872	0.06289	0.03318	0.0416	0.16724	0.16724
GRN.Podocytes_to_Mesangial_cell	0.20317	0	0	0.14573	0	0.0364325	0.166737	0.166737
SPP1.SMCs_pericytes_and_JGs_to_PECs	0	0.19505	0	0.24713	0.22285	0.166258	-0.166258	0.166258
MIF.PECs_to_SMCs_pericytes_and_JGs	0.16607	0	0	0	0	0	0.16607	0.16607
SPP1.PECs_to_Prox_conv_tub_cells	0	0.33154	0	0.33219	0	0.165932	-0.165932	0.165932
GRN.Dist_conv_tub_cells_to_SMCs_pericytes_and_JGs	0.16579	0	0	0	0	0	0.16579	0.16579
GRN.Prox_str_tub_cells_to_SMCs_pericytes_and_JGs	0.16579	0	0	0	0	0	0.16579	0.16579
VEGF.Col_duct_cells_2_to_Mesangial_cell	0.23498	0.11857	0	0.07785	0.08215	0.0696425	0.165337	0.165337
PARs.LOH_cells_to_PECs	0.17238	0.00133	0.00621	0	0.02357	0.0077775	0.164603	0.164603
GRN.Endothelial_cells_to_SMCs_pericytes_and_JGs	0.16402	0	0	0	0	0	0.16402	0.16402
GRN.Col_duct_cells_to_Podocytes	0.1637	0	0	0	0	0	0.1637	0.1637
VEGF.Prox_conv_tub_cells_to_Mesangial_cell	0.22167	0.07477	0	0.08518	0.07304	0.0582475	0.163422	0.163422
VEGF.Endothelial_cells_to_Podocytes	0.17591	0	0	0.05152	0	0.01288	0.16303	0.16303
GRN.Col_duct_cells_to_Mesangial_cell	0.19878	0	0	0.14358	0	0.035895	0.162885	0.162885
GRN.PECs_to_Mesangial_cell	0.20041	0	0	0.15125	0	0.0378125	0.162598	0.162598
MIF.Mesangial_cell_to_Col_duct_cells	0.16097	0	0	0	0	0	0.16097	0.16097
GRN.Dist_conv_tub_cells_to_Podocytes	0.15966	0	0	0	0	0	0.15966	0.15966
GRN.Col_duct_cells_2_to_SMCs_pericytes_and_JGs	0.1595	0	0	0	0	0	0.1595	0.1595
GRN.Dist_conv_tub_cells_to_Mesangial_cell	0.19408	0	0	0.1406	0	0.03515	0.15893	0.15893
VEGF.Podocytes_to_Endothelial_cells	0.16898	0	0	0.0413	0	0.010325	0.158655	0.158655
GRN.Prox_str_tub_cells_to_Mesangial_cell	0.19408	0	0	0.14315	0	0.0357875	0.158293	0.158293
SPP1.Col_duct_cells_2_to_Immune_cells	0.11788	0.28386	0.24866	0.30584	0.2663	0.276165	-0.158285	0.158285
ANGPTL.Prox_conv_tub_cells_to_Mesangial_cell	0.17948	0.01967	0	0.03617	0.03433	0.0225425	0.156938	0.156938
SPP1.Col_duct_cells_to_Immune_cells	0.11684	0.29252	0.24111	0.30746	0.25078	0.272968	-0.156128	0.156128
GRN.Endothelial_cells_to_Mesangial_cell	0.19208	0	0	0.14401	0	0.0360025	0.156078	0.156078
GRN.Immune_cells_to_SMCs_pericytes_and_JGs	0.15436	0	0	0	0	0	0.15436	0.15436
GRN.Col_duct_cells_2_to_Podocytes	0.15357	0	0	0	0	0	0.15357	0.15357
VEGF.Podocytes_to_Col_duct_cells_2	0.16622	0.02464	0	0.02783	0	0.0131175	0.153103	0.153103
GRN.Col_duct_cells_2_to_Mesangial_cell	0.18696	0	0	0.13845	0	0.0346125	0.152347	0.152347
SPP1.Mesangial_cell_to_Col_duct_cells	0.15053	0	0	0	0	0	0.15053	0.15053
VEGF.PECs_to_Podocytes	0.17462	0.02739	0	0.04342	0.02576	0.0241425	0.150477	0.150477
PARs.LOH_cells_to_Col_duct_cells_2	0.15657	0	0.00719	0	0.0197	0.0067225	0.149847	0.149847
GRN.LOH_cells_to_SMCs_pericytes_and_JGs	0.14902	0	0	0	0	0	0.14902	0.14902
VEGF.Immune_cells_to_Podocytes	0.1755	0.02986	0.02014	0.03149	0.02637	0.026965	0.148535	0.148535
SPP1.Immune_cells_to_Col_duct_cells_2	0	0	0	0.26614	0.3255	0.14791	-0.14791	0.14791
SPP1.LOH_cells_to_Immune_cells	0.12168	0.29161	0.24623	0.30936	0.23016	0.26934	-0.14766	0.14766
SPP1.Col_duct_cells_to_Col_duct_cells_2	0	0	0	0.29165	0.29543	0.14677	-0.14677	0.14677
PARs.Endothelial_cells_to_Prox_conv_tub_cells	0.14658	0	0	0	0	0	0.14658	0.14658
SPP1.LOH_cells_to_Col_duct_cells_2	0	0	0	0.29349	0.29206	0.146388	-0.146388	0.146388
VEGF.Podocytes_to_SMCs_pericytes_and_JGs	0.17303	0.02582	0	0.03811	0.04477	0.027175	0.145855	0.145855
PARs.LOH_cells_to_Prox_conv_tub_cells	0.15549	0.00702	0.00791	0	0.02522	0.0100375	0.145452	0.145452
GRN.Immune_cells_to_Mesangial_cell	0.18113	0	0	0.14348	0	0.03587	0.14526	0.14526
SPP1.Col_duct_cells_2_to_Col_duct_cells_2	0	0	0	0.29008	0.29014	0.145055	-0.145055	0.145055
SPP1.Prox_str_tub_cells_to_Prox_conv_tub_cells	0.10685	0.34267	0	0.30598	0.35892	0.251892	-0.145042	0.145042
VEGF.Podocytes_to_PECs	0.15486	0.01891	0	0.0171	0.00428	0.0100725	0.144787	0.144787
SPP1.Mesangial_cell_to_Podocytes	0.21307	0.14119	0	0	0.13214	0.0683325	0.144738	0.144738
GRN.SMCs_pericytes_and_JGs_to_Col_duct_cells	0.14435	0	0	0	0	0	0.14435	0.14435
SPP1.Prox_str_tub_cells_to_Col_duct_cells_2	0	0	0	0.28761	0.28954	0.144288	-0.144288	0.144288
MIF.Col_duct_cells_to_Prox_conv_tub_cells	0.14416	0	0	0	0	0	0.14416	0.14416
ANGPTL.PECs_to_Mesangial_cell	0.15181	0.00887	0	0.01226	0.01014	0.0078175	0.143992	0.143992
PARs.Endothelial_cells_to_LOH_cells	0.14395	0	0	0	0	0	0.14395	0.14395
VEGF.Col_duct_cells_2_to_Endothelial_cells	0.14353	0	0	0	0	0	0.14353	0.14353
VEGF.Immune_cells_to_Endothelial_cells	0.14337	0	0	0	0	0	0.14337	0.14337
PARs.LOH_cells_to_Endothelial_cells	0.14287	0	0	0	0	0	0.14287	0.14287
PARs.LOH_cells_to_LOH_cells	0.15273	0.0068	0.00769	0	0.02516	0.0099125	0.142818	0.142818
GRN.SMCs_pericytes_and_JGs_to_Dist_conv_tub_cells	0.14143	0	0	0	0	0	0.14143	0.14143
GRN.Prox_conv_tub_cells_to_Col_duct_cells	0.14083	0	0	0	0	0	0.14083	0.14083
GRN.Mesangial_cell_to_Col_duct_cells	0.13964	0	0	0	0	0	0.13964	0.13964
GRN.Podocytes_to_Col_duct_cells	0.13964	0	0	0	0	0	0.13964	0.13964
PARs.Prox_str_tub_cells_to_Prox_conv_tub_cells	0.14219	0	0	0	0.01024	0.00256	0.13963	0.13963
GRN.LOH_cells_to_Mesangial_cell	0.17506	0	0	0.14175	0	0.0354375	0.139622	0.139622
VEGF.Podocytes_to_Col_duct_cells	0.15914	0.01655	0	0.02325	0.03921	0.0197525	0.139387	0.139387
SPP1.Prox_str_tub_cells_to_Immune_cells	0.12555	0.2872	0.23949	0.3033	0.22811	0.264525	-0.138975	0.138975
GRN.Podocytes_to_Podocytes	0.16748	0	0	0.11689	0	0.0292225	0.138257	0.138257
GRN.Prox_conv_tub_cells_to_Dist_conv_tub_cells	0.13798	0	0	0	0	0	0.13798	0.13798
SPP1.Prox_conv_tub_cells_to_Immune_cells	0.11993	0.27609	0.23345	0.2923	0.22858	0.257605	-0.137675	0.137675
GRN.PECs_to_Col_duct_cells	0.13759	0	0	0	0	0	0.13759	0.13759
PARs.Prox_conv_tub_cells_to_Prox_conv_tub_cells	0.14682	0.00702	0	0	0.03006	0.00927	0.13755	0.13755
GRN.Mesangial_cell_to_Dist_conv_tub_cells	0.1368	0	0	0	0	0	0.1368	0.1368
GRN.Podocytes_to_Dist_conv_tub_cells	0.1368	0	0	0	0	0	0.1368	0.1368
GRN.Col_duct_cells_to_Col_duct_cells	0.13639	0	0	0	0	0	0.13639	0.13639
PARs.Prox_conv_tub_cells_to_LOH_cells	0.14419	0.0068	0	0	0.02998	0.009195	0.134995	0.134995
GRN.PECs_to_Podocytes	0.1651	0	0	0.12148	0	0.03037	0.13473	0.13473
VEGF.Immune_cells_to_SMCs_pericytes_and_JGs	0.1441	0	0	0.00633	0.03129	0.009405	0.134695	0.134695
PARs.LOH_cells_to_Mesangial_cell	0.13999	0.00283	0	0	0.01839	0.005305	0.134685	0.134685
MIF.Podocytes_to_SMCs_pericytes_and_JGs	0.16964	0.14174	0	0	0	0.035435	0.134205	0.134205
MIF.Endothelial_cells_to_SMCs_pericytes_and_JGs	0.13418	0	0	0	0	0	0.13418	0.13418
SPP1.Immune_cells_to_Immune_cells	0.12613	0.21199	0.24201	0.29126	0.28943	0.258673	-0.132543	0.132543
PARs.Endothelial_cells_to_Mesangial_cell	0.13203	0	0	0	0	0	0.13203	0.13203
VEGF.Podocytes_to_Dist_conv_tub_cells	0.16068	0.02869	0	0.03657	0.05208	0.029335	0.131345	0.131345
VEGF.Prox_conv_tub_cells_to_Podocytes	0.16396	0.03391	0.01889	0.04608	0.03239	0.0328175	0.131142	0.131142
VEGF.Endothelial_cells_to_Col_duct_cells	0.13342	0	0	0.0092	0	0.0023	0.13112	0.13112
MIF.SMCs_pericytes_and_JGs_to_Col_duct_cells	0.13109	0	0	0	0	0	0.13109	0.13109
GRN.Prox_str_tub_cells_to_Podocytes	0.15966	0	0	0.11476	0	0.02869	0.13097	0.13097
VEGF.Prox_conv_tub_cells_to_Col_duct_cells	0.14066	0	0	0.00462	0.03544	0.010015	0.130645	0.130645
MIF.SMCs_pericytes_and_JGs_to_PECs	0.16103	0	0	0	0.12173	0.0304325	0.130598	0.130598
MIF.SMCs_pericytes_and_JGs_to_SMCs_pericytes_and_JGs	0.12936	0	0	0	0	0	0.12936	0.12936
GRN.Endothelial_cells_to_Podocytes	0.15795	0	0	0.11547	0	0.0288675	0.129083	0.129083
SPP1.Endothelial_cells_to_SMCs_pericytes_and_JGs	0.1869	0	0	0.23363	0	0.0584075	0.128493	0.128493
VEGF.LOH_cells_to_Mesangial_cell	0.22383	0.12702	0	0.14994	0.10498	0.095485	0.128345	0.128345
MIF.Immune_cells_to_SMCs_pericytes_and_JGs	0.12829	0	0	0	0	0	0.12829	0.12829
PARs.Prox_conv_tub_cells_to_Mesangial_cell	0.13225	0.00283	0	0	0.01546	0.0045725	0.127677	0.127677
PARs.Prox_str_tub_cells_to_Mesangial_cell	0.1281	0	0	0	0.00373	0.0009325	0.127167	0.127167
SPP1.LOH_cells_to_Col_duct_cells	0.16488	0.29626	0.27795	0.27754	0.31583	0.291895	-0.127015	0.127015
MIF.Podocytes_to_PECs	0	0.14985	0	0.19806	0.15929	0.1268	-0.1268	0.1268
MIF.PECs_to_Col_duct_cells	0.17025	0	0	0	0.1744	0.0436	0.12665	0.12665
PARs.Immune_cells_to_Mesangial_cell	0.12732	0.00283	0	0	0	0.0007075	0.126612	0.126612
PARs.Col_duct_cells_2_to_Mesangial_cell	0.12732	0	0	0	0.00376	0.00094	0.12638	0.12638
VEGF.Col_duct_cells_2_to_Podocytes	0.17461	0.0542	0.02005	0.05877	0.06205	0.0487675	0.125842	0.125842
VEGF.Immune_cells_to_Col_duct_cells	0.13337	0	0	0.00524	0.02538	0.007655	0.125715	0.125715
MIF.Endothelial_cells_to_PECs	0.16693	0	0	0.16824	0	0.04206	0.12487	0.12487
MIF.SMCs_pericytes_and_JGs_to_Immune_cells	0.12398	0	0	0	0	0	0.12398	0.12398
VEGF.Immune_cells_to_Dist_conv_tub_cells	0.1357	0.00575	0	0	0.04606	0.0129525	0.122747	0.122747
PARs.Endothelial_cells_to_Col_duct_cells_2	0.12248	0	0	0	0	0	0.12248	0.12248
PERIOSTIN.Podocytes_to_Prox_conv_tub_cells	0.02062	0.15322	0.07648	0.16404	0.17601	0.142437	-0.121817	0.121817
SPP1.Prox_str_tub_cells_to_Col_duct_cells	0.16974	0.29181	0.28938	0.26834	0.31314	0.290668	-0.120928	0.120928
VEGF.Podocytes_to_Prox_str_tub_cells	0.13342	0.01963	0.01527	0.01919	0	0.0135225	0.119898	0.119898
GRN.Immune_cells_to_Podocytes	0.14859	0	0	0.11503	0	0.0287575	0.119833	0.119833
VEGF.PECs_to_Col_duct_cells	0.13243	0.00296	0	0.01343	0.03409	0.01262	0.11981	0.11981
PARs.Podocytes_to_Mesangial_cell	0.11921	0	0	0	0	0	0.11921	0.11921
PERIOSTIN.Mesangial_cell_to_Prox_conv_tub_cells	0.05013	0.21152	0	0.22173	0.24068	0.168483	-0.118352	0.118352
PARs.Immune_cells_to_Col_duct_cells_2	0.11793	0	0	0	0	0	0.11793	0.11793
SPP1.Dist_conv_tub_cells_to_Endothelial_cells	0.19427	0	0	0.30587	0	0.0764675	0.117803	0.117803
PARs.Col_duct_cells_2_to_Col_duct_cells_2	0.11793	0	0	0	0.00067	0.0001675	0.117762	0.117762
VEGF.Col_duct_cells_2_to_SMCs_pericytes_and_JGs	0.14426	0	0	0.04472	0.06218	0.026725	0.117535	0.117535
PARs.Prox_str_tub_cells_to_Col_duct_cells_2	0.11868	0	0	0	0.00525	0.0013125	0.117367	0.117367
PARs.Prox_conv_tub_cells_to_Col_duct_cells_2	0.12269	0.00474	0	0	0.01658	0.00533	0.11736	0.11736
VEGF.Podocytes_to_Prox_conv_tub_cells	0.13175	0.0197	0.01527	0.0198	0.00428	0.0147625	0.116988	0.116988
VEGF.Col_duct_cells_2_to_Col_duct_cells	0.13269	0	0	0.00524	0.05775	0.0157475	0.116943	0.116943
SPP1.Col_duct_cells_2_to_Col_duct_cells	0.17226	0.28844	0.28067	0.27071	0.31378	0.2884	-0.11614	0.11614
GRN.LOH_cells_to_Podocytes	0.14341	0	0	0.11359	0	0.0283975	0.115013	0.115013
PARs.Dist_conv_tub_cells_to_Mesangial_cell	0.11536	0.00283	0	0	0	0.0007075	0.114653	0.114653
ANGPTL.Prox_conv_tub_cells_to_Podocytes	0.13571	0.01748	0.01119	0.03289	0.02622	0.021945	0.113765	0.113765
PERIOSTIN.Podocytes_to_Prox_str_tub_cells	0.02536	0.14875	0.07378	0.15732	0.17601	0.138965	-0.113605	0.113605
SPP1.PECs_to_PECs	0.09089	0.20393	0.16215	0.23559	0.21579	0.204365	-0.113475	0.113475
PARs.Col_duct_cells_2_to_Prox_conv_tub_cells	0.11265	0	0	0	0	0	0.11265	0.11265
GDF.LOH_cells_to_Podocytes	0	0.10525	0.09379	0.14904	0.10239	0.112617	-0.112617	0.112617
PARs.SMCs_pericytes_and_JGs_to_Mesangial_cell	0.11156	0.00213	0	0	0	0.0005325	0.111028	0.111028
PARs.Immune_cells_to_Prox_conv_tub_cells	0.11265	0.00702	0	0	0	0.001755	0.110895	0.110895
PARs.Col_duct_cells_2_to_LOH_cells	0.11087	0	0	0	0	0	0.11087	0.11087
MIF.Prox_str_tub_cells_to_SMCs_pericytes_and_JGs	0.13042	0.06153	0	0.01683	0	0.01959	0.11083	0.11083
PERIOSTIN.Podocytes_to_LOH_cells	0.01993	0.14201	0.06866	0.14693	0.16487	0.130617	-0.110687	0.110687
SPP1.Podocytes_to_Dist_conv_tub_cells	0.1854	0	0	0	0.29943	0.0748575	0.110543	0.110543
PARs.Podocytes_to_Col_duct_cells_2	0.11011	0	0	0	0	0	0.11011	0.11011
SPP1.SMCs_pericytes_and_JGs_to_Dist_conv_tub_cells	0.16447	0	0	0	0.21913	0.0547825	0.109688	0.109688
MIF.Mesangial_cell_to_Immune_cells	0.10965	0	0	0	0	0	0.10965	0.10965
PARs.PECs_to_Mesangial_cell	0.11099	0.00283	0	0	0.00373	0.00164	0.10935	0.10935
PARs.Prox_str_tub_cells_to_LOH_cells	0.11159	0	0	0	0.01021	0.0025525	0.109037	0.109037
SPP1.Immune_cells_to_PECs	0.15386	0.23523	0.25062	0.27283	0.29212	0.2627	-0.10884	0.10884
PARs.Immune_cells_to_LOH_cells	0.11087	0.00954	0	0	0	0.002385	0.108485	0.108485
ANGPTL.PECs_to_Podocytes	0.11386	0.00691	0.00466	0.01041	0	0.005495	0.108365	0.108365
VEGF.Endothelial_cells_to_PECs	0.10786	0	0	0	0	0	0.10786	0.10786
VEGF.LOH_cells_to_Podocytes	0.16565	0.05837	0.02255	0.08256	0.06851	0.0579975	0.107652	0.107652
SPP1.Mesangial_cell_to_Immune_cells	0.1076	0	0	0	0	0	0.1076	0.1076
PERIOSTIN.Mesangial_cell_to_LOH_cells	0.04851	0.19716	0	0.19999	0.2267	0.155963	-0.107453	0.107453
SPP1.Col_duct_cells_to_Col_duct_cells	0.17085	0.29718	0.2712	0.27221	0.26799	0.277145	-0.106295	0.106295
EGF.Prox_str_tub_cells_to_SMCs_pericytes_and_JGs	0.10552	0	0	0	0	0	0.10552	0.10552
PERIOSTIN.Podocytes_to_Dist_conv_tub_cells	0.03132	0.15642	0.0729	0.14387	0.17399	0.136795	-0.105475	0.105475
PARs.Podocytes_to_Prox_conv_tub_cells	0.10514	0	0	0	0	0	0.10514	0.10514
SPP1.Col_duct_cells_2_to_Prox_str_tub_cells	0	0	0.10964	0.30889	0	0.104633	-0.104633	0.104633
PERIOSTIN.Mesangial_cell_to_Prox_str_tub_cells	0.06107	0.20584	0	0.21321	0.24078	0.164958	-0.103888	0.103888
PARs.Podocytes_to_LOH_cells	0.10347	0	0	0	0	0	0.10347	0.10347
VEGF.Immune_cells_to_PECs	0.10554	0.00418	0	0	0.00428	0.002115	0.103425	0.103425
MIF.Dist_conv_tub_cells_to_SMCs_pericytes_and_JGs	0.12998	0.109	0	0	0	0.02725	0.10273	0.10273
SPP1.Podocytes_to_Podocytes	0.23276	0.1562	0	0.20247	0.16165	0.13008	0.10268	0.10268
VEGF.PECs_to_PECs	0.10674	0.00541	0	0.00862	0.00428	0.0045775	0.102163	0.102163
SPP1.SMCs_pericytes_and_JGs_to_Immune_cells	0.11739	0.26342	0	0.28306	0.3313	0.219445	-0.102055	0.102055
GDF.Dist_conv_tub_cells_to_Podocytes	0.03563	0.14326	0.11852	0.14595	0.14241	0.137535	-0.101905	0.101905
VEGF.Col_duct_cells_to_Mesangial_cell	0.16687	0.07702	0	0.10936	0.07582	0.06555	0.10132	0.10132
EGF.Endothelial_cells_to_Col_duct_cells	0.10357	0	0	0.01278	0	0.003195	0.100375	0.100375
MIF.Col_duct_cells_2_to_SMCs_pericytes_and_JGs	0.12778	0	0	0.11052	0	0.02763	0.10015	0.10015
PERIOSTIN.SMCs_pericytes_and_JGs_to_Prox_conv_tub_cells	0	0.12696	0	0.11748	0.1551	0.099885	-0.099885	0.099885
PARs.Dist_conv_tub_cells_to_Prox_conv_tub_cells	0.1016	0.00702	0	0	0	0.001755	0.099845	0.099845
VEGF.LOH_cells_to_Col_duct_cells	0.11544	0	0	0	0.06533	0.0163325	0.0991075	0.0991075
GDF.LOH_cells_to_Mesangial_cell	0	0.14939	0	0.10423	0.14109	0.0986775	-0.0986775	0.0986775
PERIOSTIN.PECs_to_Prox_conv_tub_cells	0.01315	0.11494	0.06714	0.11611	0.14711	0.111325	-0.098175	0.098175
PARs.SMCs_pericytes_and_JGs_to_Prox_conv_tub_cells	0.0981	0	0	0	0	0	0.0981	0.0981
PERIOSTIN.Podocytes_to_PECs	0.03108	0.12615	0.0814	0.13965	0.16921	0.129103	-0.0980225	0.0980225
PERIOSTIN.Podocytes_to_Podocytes	0.05212	0.15887	0.09765	0.1637	0.18012	0.150085	-0.097965	0.097965
EGF.Endothelial_cells_to_Mesangial_cell	0.10084	0	0	0.01195	0	0.0029875	0.0978525	0.0978525
SPP1.Dist_conv_tub_cells_to_Prox_conv_tub_cells	0.15625	0.21921	0.20477	0.24976	0.34229	0.254007	-0.0977575	0.0977575
COMPLEMENT.Prox_conv_tub_cells_to_PECs	0	0.09175	0.06767	0.1393	0.08778	0.096625	-0.096625	0.096625
PARs.SMCs_pericytes_and_JGs_to_LOH_cells	0.09653	0	0	0	0	0	0.09653	0.09653
PARs.Dist_conv_tub_cells_to_LOH_cells	0.09998	0.01434	0	0	0	0.003585	0.096395	0.096395
PARs.Endothelial_cells_to_Prox_str_tub_cells	0.09627	0	0	0	0	0	0.09627	0.09627
EGF.SMCs_pericytes_and_JGs_to_Mesangial_cell	0.09608	0	0	0	0	0	0.09608	0.09608
PERIOSTIN.Podocytes_to_Col_duct_cells_2	0.02566	0.11671	0.06658	0.13436	0.16917	0.121705	-0.096045	0.096045
PERIOSTIN.Podocytes_to_Col_duct_cells	0.03993	0.1437	0.07852	0.14881	0.17197	0.13575	-0.09582	0.09582
SPP1.Endothelial_cells_to_Prox_str_tub_cells	0.0954	0	0	0	0	0	0.0954	0.0954
PERIOSTIN.Dist_conv_tub_cells_to_Prox_str_tub_cells	0	0.11657	0	0.12451	0.14018	0.095315	-0.095315	0.095315
EGF.PECs_to_Mesangial_cell	0.09517	0	0	0	0	0	0.09517	0.09517
COMPLEMENT.Prox_conv_tub_cells_to_Podocytes	0	0.08491	0.09624	0.13436	0.06515	0.095165	-0.095165	0.095165
PARs.Endothelial_cells_to_Podocytes	0.09442	0	0	0	0	0	0.09442	0.09442
PERIOSTIN.PECs_to_Podocytes	0.02373	0.11931	0.08594	0.11579	0.15062	0.117915	-0.094185	0.094185
PARs.PECs_to_Prox_conv_tub_cells	0.09757	0.00702	0	0	0.01024	0.004315	0.093255	0.093255
SPP1.Endothelial_cells_to_PECs	0.15709	0	0	0.25536	0	0.06384	0.09325	0.09325
PERIOSTIN.Dist_conv_tub_cells_to_Prox_conv_tub_cells	0	0.12024	0	0.11146	0.14023	0.0929825	-0.0929825	0.0929825
PARs.LOH_cells_to_Podocytes	0.1002	0.00304	0.00996	0	0.01838	0.007845	0.092355	0.092355
SPP1.Podocytes_to_Immune_cells	0.11916	0.25561	0	0.28758	0.30191	0.211275	-0.092115	0.092115
MIF.SMCs_pericytes_and_JGs_to_Mesangial_cell	0.12452	0.04958	0	0	0.08083	0.0326025	0.0919175	0.0919175
SPP1.Dist_conv_tub_cells_to_Mesangial_cell	0.30406	0.27348	0	0.31009	0.26538	0.212237	0.0918225	0.0918225
PERIOSTIN.PECs_to_Prox_str_tub_cells	0.01678	0.11141	0.06474	0.11111	0.14707	0.108582	-0.0918025	0.0918025
PARs.PECs_to_LOH_cells	0.09601	0.0068	0	0	0.01021	0.0042525	0.0917575	0.0917575
MIF.Col_duct_cells_to_SMCs_pericytes_and_JGs	0.13527	0.10344	0	0.07076	0	0.04355	0.09172	0.09172
PERIOSTIN.Dist_conv_tub_cells_to_Podocytes	0	0.12479	0	0.09838	0.14359	0.09169	-0.09169	0.09169
PARs.LOH_cells_to_Dist_conv_tub_cells	0.09993	0.00446	0.0073	0	0.02166	0.008355	0.091575	0.091575
VEGF.Dist_conv_tub_cells_to_Endothelial_cells	0.10372	0	0	0.04877	0	0.0121925	0.0915275	0.0915275
PARs.LOH_cells_to_Prox_str_tub_cells	0.10224	0.00616	0.01264	0	0.02583	0.0111575	0.0910825	0.0910825
PARs.Col_duct_cells_2_to_Podocytes	0.091	0	0	0	0	0	0.091	0.091
PERIOSTIN.Dist_conv_tub_cells_to_Mesangial_cell	0	0.11605	0	0.1175	0.12957	0.09078	-0.09078	0.09078
PERIOSTIN.Podocytes_to_Immune_cells	0.03476	0.11985	0.07389	0.1375	0.17069	0.125482	-0.0907225	0.0907225
PARs.Prox_str_tub_cells_to_Podocytes	0.09157	0	0	0	0.00352	0.00088	0.09069	0.09069
SPP1.Dist_conv_tub_cells_to_LOH_cells	0.13847	0.30747	0	0.31019	0.29786	0.22888	-0.09041	0.09041
PARs.Immune_cells_to_Podocytes	0.091	0.00304	0	0	0	0.00076	0.09024	0.09024
SPP1.Dist_conv_tub_cells_to_Prox_str_tub_cells	0.1663	0.2496	0.19858	0.31719	0.25969	0.256265	-0.089965	0.089965
VEGF.Dist_conv_tub_cells_to_Col_duct_cells	0.09891	0.00474	0.00087	0.00524	0.02607	0.00923	0.08968	0.08968
BRADYKININ.Dist_conv_tub_cells_to_Immune_cells	0.10632	0.00529	0.00993	0.04086	0.01067	0.0166875	0.0896325	0.0896325
PARs.Prox_conv_tub_cells_to_Prox_str_tub_cells	0.09643	0.00616	0	0	0.02173	0.0069725	0.0894575	0.0894575
PARs.Prox_conv_tub_cells_to_Podocytes	0.09458	0.00304	0	0	0.01823	0.0053175	0.0892625	0.0892625
COMPLEMENT.Prox_str_tub_cells_to_PECs	0	0.08292	0.06097	0.12925	0.08354	0.08917	-0.08917	0.08917
PERIOSTIN.PECs_to_LOH_cells	0.0127	0.10613	0.0602	0.10341	0.13745	0.101797	-0.0890975	0.0890975
PERIOSTIN.SMCs_pericytes_and_JGs_to_Podocytes	0	0.09961	0	0.11716	0.13926	0.0890075	-0.0890075	0.0890075
MIF.Endothelial_cells_to_Col_duct_cells	0.13595	0	0	0.18846	0	0.047115	0.088835	0.088835
SPP1.SMCs_pericytes_and_JGs_to_Podocytes	0.22978	0.16162	0	0.19892	0.20505	0.141398	0.0883825	0.0883825
VEGF.Mesangial_cell_to_Podocytes	0.13489	0.04811	0	0.09055	0.04782	0.04662	0.08827	0.08827
VEGF.Dist_conv_tub_cells_to_PECs	0.09051	0.00474	0	0	0.00428	0.002255	0.088255	0.088255
SPP1.Endothelial_cells_to_Col_duct_cells_2	0.0882	0	0	0	0	0	0.0882	0.0882
PERIOSTIN.Mesangial_cell_to_Dist_conv_tub_cells	0.07451	0.21586	0	0.19632	0.23827	0.162612	-0.0881025	0.0881025
PERIOSTIN.PECs_to_Col_duct_cells	0.01806	0.10743	0.06894	0.10469	0.14358	0.10616	-0.0881	0.0881
BRADYKININ.Immune_cells_to_Immune_cells	0.0962	0.0021	0.00623	0.02064	0.00358	0.0081375	0.0880625	0.0880625
VEGF.Prox_str_tub_cells_to_Col_duct_cells	0.09037	0	0	0.00462	0.0049	0.00238	0.08799	0.08799
PERIOSTIN.SMCs_pericytes_and_JGs_to_Mesangial_cell	0	0.10233	0	0.12382	0.1256	0.0879375	-0.0879375	0.0879375
COMPLEMENT.Podocytes_to_PECs	0	0.08505	0.065	0.12187	0.07921	0.0877825	-0.0877825	0.0877825
VEGF.Mesangial_cell_to_Mesangial_cell	0.18116	0.10347	0	0.1622	0.10803	0.093425	0.087735	0.087735
GAS.Endothelial_cells_to_Mesangial_cell	0.09592	0	0	0.03293	0	0.0082325	0.0876875	0.0876875
COMPLEMENT.Prox_str_tub_cells_to_Podocytes	0	0.07658	0.08673	0.12455	0.06205	0.0874775	-0.0874775	0.0874775
PARs.Col_duct_cells_to_Prox_conv_tub_cells	0.09178	0.00702	0	0	0.01024	0.004315	0.087465	0.087465
ANGPTL.Endothelial_cells_to_Mesangial_cell	0.10151	0	0	0.05664	0	0.01416	0.08735	0.08735
SPP1.PECs_to_Mesangial_cell	0.26734	0.22786	0	0.27577	0.21893	0.18064	0.0867	0.0867
MIF.Podocytes_to_Col_duct_cells	0.1739	0.17307	0	0	0.1763	0.0873425	0.0865575	0.0865575
VEGF.Prox_str_tub_cells_to_Mesangial_cell	0.14213	0.06803	0	0.0902	0.06504	0.0558175	0.0863125	0.0863125
GAS.PECs_to_Mesangial_cell	0.12466	0.04882	0	0.0636	0.04168	0.038525	0.086135	0.086135
PARs.Col_duct_cells_to_LOH_cells	0.0903	0.0068	0	0	0.01021	0.0042525	0.0860475	0.0860475
VEGF.Col_duct_cells_to_Podocytes	0.12115	0.03495	0.01889	0.05836	0.03032	0.03563	0.08552	0.08552
COMPLEMENT.LOH_cells_to_PECs	0	0.08593	0.04978	0.13104	0.075	0.0854375	-0.0854375	0.0854375
PERIOSTIN.PECs_to_Dist_conv_tub_cells	0.02149	0.11736	0.06393	0.10102	0.14532	0.106908	-0.0854175	0.0854175
MIF.Prox_conv_tub_cells_to_SMCs_pericytes_and_JGs	0.12906	0.10344	0	0.07157	0	0.0437525	0.0853075	0.0853075
AGT.Endothelial_cells_to_Mesangial_cell	0.09097	0	0	0.02265	0	0.0056625	0.0853075	0.0853075
PARs.Podocytes_to_Podocytes	0.08512	0	0	0	0	0	0.08512	0.08512
ANGPTL.PECs_to_Col_duct_cells	0.08478	0	0	0	0	0	0.08478	0.08478
PTN.Col_duct_cells_2_to_LOH_cells	0.08466	0	0	0	0	0	0.08466	0.08466
GAS.Podocytes_to_Mesangial_cell	0.12779	0.05555	0	0.06586	0.05117	0.043145	0.084645	0.084645
VEGF.Dist_conv_tub_cells_to_Mesangial_cell	0.15378	0.10635	0	0.10246	0.06822	0.0692575	0.0845225	0.0845225
PTN.Col_duct_cells_2_to_Prox_conv_tub_cells	0.08415	0	0	0	0	0	0.08415	0.08415
SPP1.Prox_conv_tub_cells_to_Endothelial_cells	0	0	0	0.33557	0	0.0838925	-0.0838925	0.0838925
EGF.PECs_to_Col_duct_cells	0.08615	0.0092	0	0	0	0.0023	0.08385	0.08385
MIF.Immune_cells_to_Col_duct_cells	0.13	0	0	0	0.18543	0.0463575	0.0836425	0.0836425
SPP1.PECs_to_Endothelial_cells	0	0	0	0.33399	0	0.0834975	-0.0834975	0.0834975
PERIOSTIN.Mesangial_cell_to_Col_duct_cells_2	0.06174	0.16404	0	0.18411	0.23222	0.145092	-0.0833525	0.0833525
MIF.LOH_cells_to_SMCs_pericytes_and_JGs	0.12586	0.09934	0	0.07076	0	0.042525	0.083335	0.083335
VEGF.Mesangial_cell_to_Immune_cells	0.093	0.01392	0	0.01638	0.0085	0.0097	0.0833	0.0833
MIF.Col_duct_cells_to_Prox_str_tub_cells	0.08305	0	0	0	0	0	0.08305	0.08305
COMPLEMENT.Podocytes_to_Mesangial_cell	0	0.10806	0	0.11806	0.10574	0.082965	-0.082965	0.082965
COMPLEMENT.LOH_cells_to_Podocytes	0	0.07942	0.07082	0.12629	0.05419	0.08268	-0.08268	0.08268
MIF.Endothelial_cells_to_Prox_str_tub_cells	0.08236	0	0	0	0	0	0.08236	0.08236
SPP1.Podocytes_to_Prox_conv_tub_cells	0	0	0	0.32869	0	0.0821725	-0.0821725	0.0821725
MIF.Endothelial_cells_to_Dist_conv_tub_cells	0.08189	0	0	0	0	0	0.08189	0.08189
PTN.Col_duct_cells_2_to_Endothelial_cells	0.08175	0	0	0	0	0	0.08175	0.08175
SPP1.Immune_cells_to_Col_duct_cells	0.17047	0.22409	0.26342	0.2664	0.25284	0.251688	-0.0812175	0.0812175
GAS.Mesangial_cell_to_Mesangial_cell	0.13917	0.07488	0	0.09307	0.06483	0.058195	0.080975	0.080975
PTN.SMCs_pericytes_and_JGs_to_Endothelial_cells	0.10351	0	0	0.09023	0	0.0225575	0.0809525	0.0809525
BRADYKININ.Col_duct_cells_to_Immune_cells	0.08267	0	0.00175	0.00524	0	0.0017475	0.0809225	0.0809225
COMPLEMENT.PECs_to_PECs	0	0.07283	0.06097	0.11042	0.07901	0.0808075	-0.0808075	0.0808075
SPP1.Mesangial_cell_to_Mesangial_cell	0.24023	0.21142	0	0.22614	0.20034	0.159475	0.080755	0.080755
GDF.LOH_cells_to_SMCs_pericytes_and_JGs	0	0.09708	0	0.13334	0.09138	0.08045	-0.08045	0.08045
MIF.Immune_cells_to_Mesangial_cell	0.12347	0.04766	0	0	0.12508	0.043185	0.080285	0.080285
SPP1.Prox_str_tub_cells_to_Mesangial_cell	0.27223	0.24199	0	0.28772	0.23818	0.191972	0.0802575	0.0802575
SPP1.Prox_str_tub_cells_to_PECs	0.15083	0.18753	0.25052	0.24402	0.24125	0.23083	-0.08	0.08
SPP1.Immune_cells_to_Dist_conv_tub_cells	0.18192	0.32925	0.19296	0.25431	0.26997	0.261622	-0.0797025	0.0797025
VEGF.Dist_conv_tub_cells_to_Podocytes	0.11363	0.04888	0.01354	0.04758	0.02709	0.0342725	0.0793575	0.0793575
GDF.Col_duct_cells_2_to_Endothelial_cells	0.07932	0	0	0	0	0	0.07932	0.07932
GDF.Immune_cells_to_Endothelial_cells	0.07932	0	0	0	0	0	0.07932	0.07932
VEGF.Col_duct_cells_to_Col_duct_cells	0.0893	0	0	0.01127	0.03075	0.010505	0.078795	0.078795
AGT.Immune_cells_to_Mesangial_cell	0.09279	0.0141	0	0.00669	0.03665	0.01436	0.07843	0.07843
SPP1.SMCs_pericytes_and_JGs_to_Mesangial_cell	0.25791	0.21804	0	0.28417	0.21736	0.179893	0.0780175	0.0780175
COMPLEMENT.Dist_conv_tub_cells_to_PECs	0	0.07782	0.05937	0.10885	0.06601	0.0780125	-0.0780125	0.0780125
ANGPTL.Col_duct_cells_to_Mesangial_cell	0.09056	0.00982	0	0.02617	0.01431	0.012575	0.077985	0.077985
COMPLEMENT.Col_duct_cells_to_PECs	0	0.07232	0.05554	0.11202	0.07148	0.07784	-0.07784	0.07784
MIF.SMCs_pericytes_and_JGs_to_Podocytes	0.08463	0	0	0	0.02851	0.0071275	0.0775025	0.0775025
GAS.Col_duct_cells_to_Mesangial_cell	0.11515	0.04618	0	0.0636	0.04168	0.037865	0.077285	0.077285
GDF.Immune_cells_to_Immune_cells	0.08676	0	0	0	0.03849	0.0096225	0.0771375	0.0771375
MIF.Immune_cells_to_PECs	0.15972	0	0	0.16274	0.16767	0.0826025	0.0771175	0.0771175
VEGF.Dist_conv_tub_cells_to_Prox_str_tub_cells	0.08252	0.02112	0.00087	0	0	0.0054975	0.0770225	0.0770225
VEGF.SMCs_pericytes_and_JGs_to_Col_duct_cells	0.08569	0.00752	0	0.01952	0.00775	0.0086975	0.0769925	0.0769925
VEGF.SMCs_pericytes_and_JGs_to_Podocytes	0.10001	0.03553	0	0.05692	0	0.0231125	0.0768975	0.0768975
ANGPTL.Prox_conv_tub_cells_to_SMCs_pericytes_and_JGs	0.0984	0.01643	0	0.02741	0.04322	0.021765	0.076635	0.076635
FGF.Dist_conv_tub_cells_to_Prox_conv_tub_cells	0.09073	0.01803	0.01134	0.00921	0.01791	0.0141225	0.0766075	0.0766075
GAS.Dist_conv_tub_cells_to_Mesangial_cell	0.11402	0.05048	0	0.05439	0.04485	0.03743	0.07659	0.07659
SPP1.Immune_cells_to_Endothelial_cells	0	0	0	0.30625	0	0.0765625	-0.0765625	0.0765625
AGT.Col_duct_cells_2_to_Mesangial_cell	0.09145	0.01796	0	0.01057	0.03106	0.0148975	0.0765525	0.0765525
GDF.Immune_cells_to_Dist_conv_tub_cells	0.08538	0	0	0	0.03531	0.0088275	0.0765525	0.0765525
SPP1.Podocytes_to_Mesangial_cell	0.26104	0.24355	0	0.28868	0.20843	0.185165	0.075875	0.075875
COMPLEMENT.Prox_conv_tub_cells_to_Mesangial_cell	0	0.0792	0	0.13501	0.08875	0.07574	-0.07574	0.07574
ANGPTL.PECs_to_SMCs_pericytes_and_JGs	0.08198	0.00776	0	0.01074	0.00734	0.00646	0.07552	0.07552
PERIOSTIN.Mesangial_cell_to_PECs	0.07476	0.17645	0	0.1909	0.23222	0.149892	-0.0751325	0.0751325
SPP1.Dist_conv_tub_cells_to_Dist_conv_tub_cells	0.19368	0.3309	0.22742	0.25397	0.26282	0.268778	-0.0750975	0.0750975
MIF.Endothelial_cells_to_Immune_cells	0.07494	0	0	0	0	0	0.07494	0.07494
MIF.Immune_cells_to_Immune_cells	0.12292	0	0	0	0.19253	0.0481325	0.0747875	0.0747875
VEGF.Prox_str_tub_cells_to_Podocytes	0.10429	0.03062	0.02014	0.04908	0.02002	0.029965	0.074325	0.074325
VEGF.Dist_conv_tub_cells_to_SMCs_pericytes_and_JGs	0.10423	0.03936	0	0.04956	0.03216	0.03027	0.07396	0.07396
MIF.Col_duct_cells_2_to_Immune_cells	0.12243	0	0	0	0.1941	0.048525	0.073905	0.073905
PTN.SMCs_pericytes_and_JGs_to_Immune_cells	0.1046	0.04118	0	0.08205	0	0.0308075	0.0737925	0.0737925
MK.Prox_str_tub_cells_to_Dist_conv_tub_cells	0	0.08168	0.02989	0.11575	0.06728	0.07365	-0.07365	0.07365
GDF.Col_duct_cells_2_to_LOH_cells	0.07359	0	0	0	0	0	0.07359	0.07359
MIF.Dist_conv_tub_cells_to_Dist_conv_tub_cells	0	0.10238	0	0	0.19171	0.0735225	-0.0735225	0.0735225
BRADYKININ.SMCs_pericytes_and_JGs_to_Immune_cells	0.07334	0	0	0	0	0	0.07334	0.07334
SPP1.Prox_conv_tub_cells_to_Mesangial_cell	0.2624	0.24133	0	0.27717	0.23869	0.189298	0.0731025	0.0731025
VEGF.Mesangial_cell_to_Col_duct_cells	0.10092	0.03653	0	0.03113	0.04439	0.0280125	0.0729075	0.0729075
SPP1.Prox_conv_tub_cells_to_Col_duct_cells_2	0	0	0	0	0.29012	0.07253	-0.07253	0.07253
SPP1.LOH_cells_to_Endothelial_cells	0	0	0	0.28947	0	0.0723675	-0.0723675	0.0723675
MIF.Prox_conv_tub_cells_to_Dist_conv_tub_cells	0	0.09728	0	0	0.19171	0.0722475	-0.0722475	0.0722475
VEGF.Mesangial_cell_to_PECs	0.09087	0.02738	0	0.0331	0.01404	0.01863	0.07224	0.07224
VEGF.Mesangial_cell_to_Endothelial_cells	0.08537	0	0	0.05313	0	0.0132825	0.0720875	0.0720875
SPP1.Col_duct_cells_to_Endothelial_cells	0	0	0	0.28766	0	0.071915	-0.071915	0.071915
FGF.Prox_str_tub_cells_to_Endothelial_cells	0.07185	0	0	0	0	0	0.07185	0.07185
ANGPTL.Prox_conv_tub_cells_to_Col_duct_cells	0.1017	0.04269	0	0.04173	0.03578	0.03005	0.07165	0.07165
AGT.LOH_cells_to_Mesangial_cell	0.10525	0.03551	0	0.04552	0.05527	0.034075	0.071175	0.071175
FGF.Dist_conv_tub_cells_to_LOH_cells	0.08068	0.01698	0	0	0.02132	0.009575	0.071105	0.071105
MIF.PECs_to_Immune_cells	0.11638	0	0	0	0.18117	0.0452925	0.0710875	0.0710875
PARs.Col_duct_cells_to_Mesangial_cell	0.07269	0.00283	0	0	0.00373	0.00164	0.07105	0.07105
PTN.SMCs_pericytes_and_JGs_to_Prox_str_tub_cells	0.10294	0.04446	0	0.08341	0	0.0319675	0.0709725	0.0709725
GAS.SMCs_pericytes_and_JGs_to_Mesangial_cell	0.11895	0.06148	0	0.07282	0.0586	0.048225	0.070725	0.070725
BRADYKININ.Prox_str_tub_cells_to_Immune_cells	0.07066	0	0	0	0	0	0.07066	0.07066
SPP1.LOH_cells_to_Mesangial_cell	0.26548	0.24589	0	0.29355	0.24041	0.194962	0.0705175	0.0705175
GDF.SMCs_pericytes_and_JGs_to_Mesangial_cell	0.00592	0.1227	0	0.06433	0.11868	0.0764275	-0.0705075	0.0705075
COMPLEMENT.Prox_str_tub_cells_to_Mesangial_cell	0	0.07199	0	0.12524	0.08474	0.0704925	-0.0704925	0.0704925
VEGF.SMCs_pericytes_and_JGs_to_Mesangial_cell	0.13557	0.07966	0	0.1096	0.07164	0.065225	0.070345	0.070345
SPP1.Col_duct_cells_2_to_Endothelial_cells	0	0	0	0.28087	0	0.0702175	-0.0702175	0.0702175
COMPLEMENT.PECs_to_Mesangial_cell	0	0.09299	0	0.10693	0.08044	0.07009	-0.07009	0.07009
MIF.LOH_cells_to_Dist_conv_tub_cells	0	0.09351	0	0	0.18641	0.06998	-0.06998	0.06998
GDF.Dist_conv_tub_cells_to_PECs	0.05004	0.1214	0.09802	0.12513	0.13542	0.119993	-0.0699525	0.0699525
GDF.Dist_conv_tub_cells_to_SMCs_pericytes_and_JGs	0.02787	0.13259	0	0.13053	0.12772	0.09771	-0.06984	0.06984
GDF.Immune_cells_to_Col_duct_cells_2	0.07874	0	0	0	0.03616	0.00904	0.0697	0.0697
SPP1.Prox_str_tub_cells_to_Endothelial_cells	0	0	0	0.27848	0	0.06962	-0.06962	0.06962
COMPLEMENT.LOH_cells_to_Mesangial_cell	0	0.07446	0	0.12697	0.07661	0.06951	-0.06951	0.06951
GAS.Prox_str_tub_cells_to_Mesangial_cell	0.10151	0.04146	0	0.05123	0.03537	0.032015	0.069495	0.069495
PTN.Prox_str_tub_cells_to_LOH_cells	0.07184	0	0	0	0.0097	0.002425	0.069415	0.069415
MK.Prox_str_tub_cells_to_Prox_conv_tub_cells	0	0.06282	0.03039	0.09644	0.08688	0.0691325	-0.0691325	0.0691325
MK.Prox_conv_tub_cells_to_Dist_conv_tub_cells	0	0.07679	0.02989	0.10511	0.06419	0.068995	-0.068995	0.068995
FGF.Dist_conv_tub_cells_to_Endothelial_cells	0.06862	0	0	0	0	0	0.06862	0.06862
PERIOSTIN.Col_duct_cells_to_Prox_conv_tub_cells	0	0.11438	0.0511	0.10882	0	0.068575	-0.068575	0.068575
COMPLEMENT.Col_duct_cells_to_Mesangial_cell	0	0.09237	0	0.10848	0.07323	0.06852	-0.06852	0.06852
FGF.Dist_conv_tub_cells_to_SMCs_pericytes_and_JGs	0.08123	0.01557	0	0.01089	0.02596	0.013105	0.068125	0.068125
PTN.SMCs_pericytes_and_JGs_to_Mesangial_cell	0.10033	0.04285	0	0.08615	0	0.03225	0.06808	0.06808
MIF.Podocytes_to_Dist_conv_tub_cells	0	0.09351	0	0	0.17825	0.06794	-0.06794	0.06794
PTN.Prox_str_tub_cells_to_Prox_conv_tub_cells	0.0714	0	0	0	0.01439	0.0035975	0.0678025	0.0678025
ANGPTL.Dist_conv_tub_cells_to_Mesangial_cell	0.08181	0.00964	0	0.04684	0	0.01412	0.06769	0.06769
BRADYKININ.Col_duct_cells_2_to_Immune_cells	0.06923	0	0.00175	0.00524	0	0.0017475	0.0674825	0.0674825
SEMA3.Podocytes_to_Immune_cells	0.07455	0.01238	0	0.00168	0.01565	0.0074275	0.0671225	0.0671225
AGT.Podocytes_to_Mesangial_cell	0.07359	0.00571	0	0	0.02036	0.0065175	0.0670725	0.0670725
FGF.Dist_conv_tub_cells_to_Mesangial_cell	0.07934	0.01523	0	0.01096	0.02294	0.0122825	0.0670575	0.0670575
BRADYKININ.Endothelial_cells_to_Immune_cells	0.06705	0	0	0	0	0	0.06705	0.06705
GAS.Col_duct_cells_to_SMCs_pericytes_and_JGs	0.09192	0.03307	0	0.06722	0	0.0250725	0.0668475	0.0668475
GAS.Immune_cells_to_Mesangial_cell	0.0986	0.03166	0	0.05864	0.03837	0.0321675	0.0664325	0.0664325
MK.Prox_conv_tub_cells_to_Prox_conv_tub_cells	0	0.07528	0.03039	0.09736	0.06264	0.0664175	-0.0664175	0.0664175
GDF.Dist_conv_tub_cells_to_Mesangial_cell	0.08163	0.19979	0	0.19885	0.19299	0.147907	-0.0662775	0.0662775
PTN.Col_duct_cells_to_LOH_cells	0.06619	0	0	0	0	0	0.06619	0.06619
ANGPT.Col_duct_cells_to_Mesangial_cell	0.07115	0	0	0.01184	0.00947	0.0053275	0.0658225	0.0658225
SPP1.Col_duct_cells_2_to_Mesangial_cell	0.25878	0.25627	0	0.29017	0.22539	0.192958	0.0658225	0.0658225
SPP1.PECs_to_Col_duct_cells_2	0	0	0	0	0.26278	0.065695	-0.065695	0.065695
ANGPTL.Endothelial_cells_to_Podocytes	0.07738	0	0	0.04701	0	0.0117525	0.0656275	0.0656275
PERIOSTIN.Col_duct_cells_to_Podocytes	0	0.10168	0.05186	0.10851	0	0.0655125	-0.0655125	0.0655125
PTN.Prox_str_tub_cells_to_Prox_str_tub_cells	0.06896	0	0	0	0.01401	0.0035025	0.0654575	0.0654575
BRADYKININ.PECs_to_Immune_cells	0.06543	0	0	0	0	0	0.06543	0.06543
SPP1.Dist_conv_tub_cells_to_Immune_cells	0.19678	0.21318	0.25286	0.30062	0.28197	0.262157	-0.0653775	0.0653775
PERIOSTIN.Podocytes_to_SMCs_pericytes_and_JGs	0.03978	0.12298	0	0.12867	0.16883	0.10512	-0.06534	0.06534
PERIOSTIN.Dist_conv_tub_cells_to_Dist_conv_tub_cells	0	0.12276	0	0	0.1385	0.065315	-0.065315	0.065315
SPP1.SMCs_pericytes_and_JGs_to_Col_duct_cells_2	0	0	0	0	0.26103	0.0652575	-0.0652575	0.0652575
GDF.Immune_cells_to_Prox_str_tub_cells	0.07874	0	0	0	0.05414	0.013535	0.065205	0.065205
FGF.Dist_conv_tub_cells_to_Col_duct_cells_2	0.08168	0.01964	0.01159	0.01137	0.02367	0.0165675	0.0651125	0.0651125
PTN.Col_duct_cells_2_to_Immune_cells	0.06497	0	0	0	0	0	0.06497	0.06497
PTN.SMCs_pericytes_and_JGs_to_LOH_cells	0.09864	0.05061	0	0.08436	0	0.0337425	0.0648975	0.0648975
GDF.Col_duct_cells_2_to_Dist_conv_tub_cells	0.08538	0	0.08201	0	0	0.0205025	0.0648775	0.0648775
SEMA3.Mesangial_cell_to_Prox_conv_tub_cells	0.0707	0.0072	0	0.00728	0.00884	0.00583	0.06487	0.06487
VISFATIN.PECs_to_Endothelial_cells	0.06487	0	0	0	0	0	0.06487	0.06487
COMPLEMENT.Immune_cells_to_Mesangial_cell	0	0.09823	0	0.0658	0.09533	0.06484	-0.06484	0.06484
PTN.Col_duct_cells_to_Prox_conv_tub_cells	0.06466	0	0	0	0	0	0.06466	0.06466
PERIOSTIN.Mesangial_cell_to_Col_duct_cells	0.09486	0.19941	0	0.20261	0.23568	0.159425	-0.064565	0.064565
PERIOSTIN.Mesangial_cell_to_Immune_cells	0.08322	0.16811	0	0.18816	0.23411	0.147595	-0.064375	0.064375
GALECTIN.PECs_to_Immune_cells	0	0.07333	0.05847	0.06898	0.05666	0.06436	-0.06436	0.06436
AGT.Prox_str_tub_cells_to_Mesangial_cell	0.08644	0.02402	0	0.02359	0.04072	0.0220825	0.0643575	0.0643575
ANGPTL.Immune_cells_to_Mesangial_cell	0.06874	0.00774	0	0.01033	0	0.0045175	0.0642225	0.0642225
MK.Prox_conv_tub_cells_to_Prox_str_tub_cells	0	0.05797	0.04353	0.09406	0.06119	0.0641875	-0.0641875	0.0641875
AGT.PECs_to_Mesangial_cell	0.07359	0	0	0.00669	0.03106	0.0094375	0.0641525	0.0641525
FGF.Dist_conv_tub_cells_to_Col_duct_cells	0.07976	0.02124	0.01067	0.00957	0.02146	0.015735	0.064025	0.064025
PERIOSTIN.PECs_to_PECs	0.01399	0	0.07149	0.09792	0.14119	0.07765	-0.06366	0.06366
MK.Prox_conv_tub_cells_to_Immune_cells	0	0.05057	0.04007	0.10094	0.06222	0.06345	-0.06345	0.06345
TWEAK.Mesangial_cell_to_Prox_conv_tub_cells	0.00877	0.08841	0	0.09701	0.10342	0.07221	-0.06344	0.06344
GDF.Immune_cells_to_Prox_conv_tub_cells	0.07059	0	0	0	0.02863	0.0071575	0.0634325	0.0634325
AGT.Dist_conv_tub_cells_to_Mesangial_cell	0.07359	0.01571	0	0.00669	0.01829	0.0101725	0.0634175	0.0634175
FGF.Dist_conv_tub_cells_to_Dist_conv_tub_cells	0.07665	0.0186	0.00659	0.00898	0.01888	0.0132625	0.0633875	0.0633875
MK.Prox_conv_tub_cells_to_LOH_cells	0	0.08617	0	0.10969	0.05698	0.06321	-0.06321	0.06321
PTN.SMCs_pericytes_and_JGs_to_Prox_conv_tub_cells	0.09612	0.04824	0	0.08406	0	0.033075	0.063045	0.063045
GDF.Col_duct_cells_2_to_Immune_cells	0.08676	0	0.09491	0	0	0.0237275	0.0630325	0.0630325
VEGF.Col_duct_cells_to_Endothelial_cells	0.07086	0	0	0.0318	0	0.00795	0.06291	0.06291
EGF.Immune_cells_to_Mesangial_cell	0.06552	0.00643	0	0	0.00612	0.0031375	0.0623825	0.0623825
PERIOSTIN.Dist_conv_tub_cells_to_Col_duct_cells	0	0.11243	0	0	0.13683	0.062315	-0.062315	0.062315
SEMA3.Mesangial_cell_to_Immune_cells	0.07105	0.00694	0	0.00691	0.02128	0.0087825	0.0622675	0.0622675
SPP1.PECs_to_Dist_conv_tub_cells	0.19038	0.2924	0	0	0.22064	0.12826	0.06212	0.06212
COMPLEMENT.Podocytes_to_Podocytes	0	0.07858	0.09245	0	0.07731	0.062085	-0.062085	0.062085
FGF.Prox_str_tub_cells_to_Immune_cells	0.06494	0	0	0.01151	0	0.0028775	0.0620625	0.0620625
PTN.Prox_str_tub_cells_to_Col_duct_cells_2	0.0668	0	0	0	0.01981	0.0049525	0.0618475	0.0618475
PTN.Podocytes_to_LOH_cells	0.08466	0.04963	0	0	0.04229	0.02298	0.06168	0.06168
VISFATIN.PECs_to_Immune_cells	0.06159	0	0	0	0	0	0.06159	0.06159
EGF.Col_duct_cells_to_Col_duct_cells	0.06843	0.0092	0.00827	0	0.01055	0.007005	0.061425	0.061425
PTN.Podocytes_to_Prox_conv_tub_cells	0.08415	0.04756	0	0	0.04413	0.0229225	0.0612275	0.0612275
TWEAK.PECs_to_Prox_conv_tub_cells	0.00833	0.08979	0	0.09265	0.09532	0.06944	-0.06111	0.06111
GDF.PECs_to_SMCs_pericytes_and_JGs	0.06093	0	0	0	0	0	0.06093	0.06093
MIF.Dist_conv_tub_cells_to_Mesangial_cell	0.12512	0.1288	0	0	0.12802	0.064205	0.060915	0.060915
MIF.Endothelial_cells_to_Col_duct_cells_2	0.06091	0	0	0	0	0	0.06091	0.06091
PTN.Col_duct_cells_to_Immune_cells	0.06086	0	0	0	0	0	0.06086	0.06086
VEGF.Dist_conv_tub_cells_to_Dist_conv_tub_cells	0.09832	0.04711	0.00087	0.05114	0.05093	0.0375125	0.0608075	0.0608075
PTN.SMCs_pericytes_and_JGs_to_Podocytes	0.0936	0.04602	0	0.08549	0	0.0328775	0.0607225	0.0607225
GAS.Mesangial_cell_to_SMCs_pericytes_and_JGs	0.11245	0.04841	0	0.09829	0.06036	0.051765	0.060685	0.060685
VISFATIN.SMCs_pericytes_and_JGs_to_LOH_cells	0.06068	0	0	0	0	0	0.06068	0.06068
CSF.Mesangial_cell_to_PECs	0	0.07513	0	0.0828	0.08471	0.06066	-0.06066	0.06066
SEMA3.Mesangial_cell_to_Prox_str_tub_cells	0.06851	0.00694	0	0.00726	0.01725	0.0078625	0.0606475	0.0606475
SPP1.Immune_cells_to_Mesangial_cell	0.27325	0.27201	0	0.3057	0.27283	0.212635	0.060615	0.060615
GAS.Endothelial_cells_to_SMCs_pericytes_and_JGs	0.06053	0	0	0	0	0	0.06053	0.06053
GAS.Endothelial_cells_to_Col_duct_cells	0.06053	0	0	0	0	0	0.06053	0.06053
PERIOSTIN.Dist_conv_tub_cells_to_LOH_cells	0	0.11108	0	0	0.13094	0.060505	-0.060505	0.060505
MK.Prox_conv_tub_cells_to_Col_duct_cells_2	0	0	0.02794	0.10271	0.11087	0.06038	-0.06038	0.06038
PERIOSTIN.PECs_to_Mesangial_cell	0.03196	0.1109	0	0.11926	0.13916	0.09233	-0.06037	0.06037
COMPLEMENT.Dist_conv_tub_cells_to_Mesangial_cell	0	0.0678	0	0.1054	0.06796	0.06029	-0.06029	0.06029
EGF.Immune_cells_to_Col_duct_cells	0.06544	0.00656	0.00827	0	0.0059	0.0051825	0.0602575	0.0602575
PTN.Col_duct_cells_to_Endothelial_cells	0.06019	0	0	0	0	0	0.06019	0.06019
FGF.Prox_str_tub_cells_to_LOH_cells	0.06425	0.00842	0	0	0.00784	0.004065	0.060185	0.060185
MIF.Endothelial_cells_to_Mesangial_cell	0.09321	0	0	0.13211	0	0.0330275	0.0601825	0.0601825
EGF.Prox_str_tub_cells_to_Immune_cells	0.05994	0	0	0	0	0	0.05994	0.05994
PTN.Col_duct_cells_to_Prox_str_tub_cells	0.05984	0	0	0	0	0	0.05984	0.05984
PTN.Col_duct_cells_2_to_Prox_str_tub_cells	0.05984	0	0	0	0	0	0.05984	0.05984
GAS.Endothelial_cells_to_Podocytes	0.06244	0	0	0.01043	0	0.0026075	0.0598325	0.0598325
COMPLEMENT.SMCs_pericytes_and_JGs_to_Mesangial_cell	0	0.06234	0	0.07086	0.10612	0.05983	-0.05983	0.05983
COMPLEMENT.SMCs_pericytes_and_JGs_to_PECs	0	0.07412	0	0.09595	0.06899	0.059765	-0.059765	0.059765
ANGPTL.Col_duct_cells_to_Podocytes	0.06962	0.00876	0	0.01811	0.0128	0.0099175	0.0597025	0.0597025
MK.Prox_conv_tub_cells_to_Col_duct_cells	0	0.05945	0.02254	0.10121	0.05525	0.0596125	-0.0596125	0.0596125
ANGPTL.SMCs_pericytes_and_JGs_to_Mesangial_cell	0.07122	0.0199	0	0.02733	0	0.0118075	0.0594125	0.0594125
PTN.Col_duct_cells_to_Dist_conv_tub_cells	0.05941	0	0	0	0	0	0.05941	0.05941
FGF.Prox_str_tub_cells_to_Prox_str_tub_cells	0.06772	0.00963	0.01067	0.00652	0.00717	0.0084975	0.0592225	0.0592225
FGF.Mesangial_cell_to_Endothelial_cells	0.08635	0	0	0.10866	0	0.027165	0.059185	0.059185
MK.Immune_cells_to_Prox_conv_tub_cells	0	0.06282	0.03039	0.08082	0.06264	0.0591675	-0.0591675	0.0591675
PTN.Prox_str_tub_cells_to_Endothelial_cells	0.06934	0	0	0.04146	0	0.010365	0.058975	0.058975
EGF.Prox_str_tub_cells_to_Mesangial_cell	0.05889	0	0	0	0	0	0.05889	0.05889
GDF.PECs_to_Podocytes	0.08333	0	0	0	0.0978	0.02445	0.05888	0.05888
NRG.Podocytes_to_Mesangial_cell	0.05886	0	0	0	0	0	0.05886	0.05886
NRG.PECs_to_Mesangial_cell	0.05886	0	0	0	0	0	0.05886	0.05886
SPP1.Col_duct_cells_to_Mesangial_cell	0.25693	0.25762	0	0.29172	0.2434	0.198185	0.058745	0.058745
VEGF.Col_duct_cells_to_PECs	0.06251	0.00418	0	0.00723	0.00428	0.0039225	0.0585875	0.0585875
VISFATIN.SMCs_pericytes_and_JGs_to_Endothelial_cells	0.05854	0	0	0	0	0	0.05854	0.05854
MK.Dist_conv_tub_cells_to_Prox_conv_tub_cells	0	0.08047	0	0.08216	0.07145	0.05852	-0.05852	0.05852
MIF.SMCs_pericytes_and_JGs_to_Col_duct_cells_2	0.05849	0	0	0	0	0	0.05849	0.05849
PERIOSTIN.PECs_to_Immune_cells	0.01567	0	0.06482	0.08912	0.14246	0.0741	-0.05843	0.05843
PARs.Mesangial_cell_to_Mesangial_cell	0.05827	0	0	0	0	0	0.05827	0.05827
FGF.Prox_str_tub_cells_to_Prox_conv_tub_cells	0.06532	0.00942	0	0.00965	0.00933	0.0071	0.05822	0.05822
MIF.Immune_cells_to_Col_duct_cells_2	0.05796	0	0	0	0	0	0.05796	0.05796
COMPLEMENT.LOH_cells_to_SMCs_pericytes_and_JGs	0	0.12657	0	0.10513	0	0.057925	-0.057925	0.057925
EGF.Prox_str_tub_cells_to_Col_duct_cells_2	0.06044	0	0	0	0.01028	0.00257	0.05787	0.05787
FGF.Prox_str_tub_cells_to_Col_duct_cells_2	0.06697	0	0.01159	0.01156	0.01337	0.00913	0.05784	0.05784
FGF.Dist_conv_tub_cells_to_Podocytes	0.07143	0.01895	0	0.01119	0.02428	0.013605	0.057825	0.057825
GAS.Prox_str_tub_cells_to_Col_duct_cells	0.06425	0.0263	0	0	0	0.006575	0.057675	0.057675
FGF.Dist_conv_tub_cells_to_Immune_cells	0.07116	0.02114	0	0.01156	0.0215	0.01355	0.05761	0.05761
GAS.SMCs_pericytes_and_JGs_to_LOH_cells	0.05757	0	0	0	0	0	0.05757	0.05757
GAS.Dist_conv_tub_cells_to_SMCs_pericytes_and_JGs	0.09097	0.03613	0	0.05749	0.04165	0.0338175	0.0571525	0.0571525
GAS.Endothelial_cells_to_Immune_cells	0.05669	0	0	0	0	0	0.05669	0.05669
GDF.PECs_to_Immune_cells	0.05802	0	0	0	0.00551	0.0013775	0.0566425	0.0566425
MK.Dist_conv_tub_cells_to_Immune_cells	0	0.06223	0	0.08715	0.07707	0.0566125	-0.0566125	0.0566125
GDF.PECs_to_Col_duct_cells	0.0578	0	0	0	0.00528	0.00132	0.05648	0.05648
COMPLEMENT.Prox_str_tub_cells_to_SMCs_pericytes_and_JGs	0	0.12225	0	0.10365	0	0.056475	-0.056475	0.056475
GAS.Col_duct_cells_2_to_Mesangial_cell	0.08564	0.02966	0	0.05183	0.03537	0.029215	0.056425	0.056425
EGF.Prox_str_tub_cells_to_Col_duct_cells	0.05867	0.0092	0	0	0	0.0023	0.05637	0.05637
MIF.Immune_cells_to_Podocytes	0.08387	0	0	0	0.11025	0.0275625	0.0563075	0.0563075
MK.Dist_conv_tub_cells_to_SMCs_pericytes_and_JGs	0	0.06743	0	0.08012	0.0776	0.0562875	-0.0562875	0.0562875
GDF.LOH_cells_to_PECs	0	0	0	0.12784	0.09714	0.056245	-0.056245	0.056245
EGF.Immune_cells_to_SMCs_pericytes_and_JGs	0.05796	0	0	0	0.00692	0.00173	0.05623	0.05623
MK.Prox_str_tub_cells_to_LOH_cells	0	0	0	0.14207	0.08265	0.05618	-0.05618	0.05618
MIF.Endothelial_cells_to_Podocytes	0.08802	0	0	0.12786	0	0.031965	0.056055	0.056055
VISFATIN.Col_duct_cells_2_to_LOH_cells	0.05601	0	0	0	0	0	0.05601	0.05601
GDF.Col_duct_cells_to_SMCs_pericytes_and_JGs	0	0.10709	0	0.11692	0	0.0560025	-0.0560025	0.0560025
CSF.Mesangial_cell_to_Mesangial_cell	0.00877	0.07131	0	0.08602	0.10155	0.06472	-0.05595	0.05595
PTN.SMCs_pericytes_and_JGs_to_SMCs_pericytes_and_JGs	0.0842	0.03422	0	0.07886	0	0.02827	0.05593	0.05593
SPP1.Endothelial_cells_to_Immune_cells	0.12892	0	0	0.29207	0	0.0730175	0.0559025	0.0559025
MK.Dist_conv_tub_cells_to_Mesangial_cell	0	0.06043	0	0.09854	0.06455	0.05588	-0.05588	0.05588
SPP1.Prox_conv_tub_cells_to_Dist_conv_tub_cells	0.18647	0.29558	0	0	0.22678	0.13059	0.05588	0.05588
PTN.Podocytes_to_Endothelial_cells	0.05578	0	0	0	0	0	0.05578	0.05578
GDF.PECs_to_Dist_conv_tub_cells	0.05706	0	0	0	0.0052	0.0013	0.05576	0.05576
COMPLEMENT.Podocytes_to_SMCs_pericytes_and_JGs	0	0.12531	0	0.09757	0	0.05572	-0.05572	0.05572
GALECTIN.PECs_to_Prox_conv_tub_cells	0	0.05921	0.04297	0.07826	0.04187	0.0555775	-0.0555775	0.0555775
VISFATIN.Col_duct_cells_to_Immune_cells	0.05555	0	0	0	0	0	0.05555	0.05555
GAS.Col_duct_cells_to_LOH_cells	0.05555	0	0	0	0	0	0.05555	0.05555
VISFATIN.SMCs_pericytes_and_JGs_to_Immune_cells	0.05555	0	0	0	0	0	0.05555	0.05555
SPP1.LOH_cells_to_Dist_conv_tub_cells	0.18891	0.30595	0	0	0.22838	0.133582	0.0553275	0.0553275
VEGF.Mesangial_cell_to_Prox_conv_tub_cells	0.07736	0.03643	0	0.02796	0.02381	0.02205	0.05531	0.05531
VEGF.Mesangial_cell_to_Prox_str_tub_cells	0.07821	0.03629	0	0.03513	0.02054	0.02299	0.05522	0.05522
GAS.Mesangial_cell_to_Podocytes	0.09932	0.05025	0	0.06251	0.0637	0.044115	0.055205	0.055205
EGF.Dist_conv_tub_cells_to_Mesangial_cell	0.06082	0.02268	0	0	0	0.00567	0.05515	0.05515
PTN.Col_duct_cells_2_to_Dist_conv_tub_cells	0.05503	0	0	0	0	0	0.05503	0.05503
VISFATIN.Col_duct_cells_to_Dist_conv_tub_cells	0.05495	0	0	0	0	0	0.05495	0.05495
GAS.Dist_conv_tub_cells_to_LOH_cells	0.05495	0	0	0	0	0	0.05495	0.05495
VISFATIN.SMCs_pericytes_and_JGs_to_Prox_conv_tub_cells	0.05495	0	0	0	0	0	0.05495	0.05495
VISFATIN.SMCs_pericytes_and_JGs_to_Prox_str_tub_cells	0.05495	0	0	0	0	0	0.05495	0.05495
MK.Dist_conv_tub_cells_to_Col_duct_cells	0	0.06819	0	0.07673	0.07479	0.0549275	-0.0549275	0.0549275
MIF.Dist_conv_tub_cells_to_Col_duct_cells_2	0.0588	0.0162	0	0	0	0.00405	0.05475	0.05475
MIF.PECs_to_Col_duct_cells_2	0.05466	0	0	0	0	0	0.05466	0.05466
BRADYKININ.Podocytes_to_Immune_cells	0.05452	0	0	0	0	0	0.05452	0.05452
GAS.Mesangial_cell_to_LOH_cells	0.06857	0	0	0.05643	0	0.0141075	0.0544625	0.0544625
PTN.SMCs_pericytes_and_JGs_to_Dist_conv_tub_cells	0.08732	0.05151	0	0.07992	0	0.0328575	0.0544625	0.0544625
VEGF.Mesangial_cell_to_LOH_cells	0.07489	0.01447	0	0.04345	0.02381	0.0204325	0.0544575	0.0544575
EGF.Immune_cells_to_Endothelial_cells	0.05639	0	0	0.00811	0	0.0020275	0.0543625	0.0543625
MK.Prox_conv_tub_cells_to_Mesangial_cell	0	0.05396	0	0.11447	0.04889	0.05433	-0.05433	0.05433
PERIOSTIN.PECs_to_Col_duct_cells_2	0.01706	0	0.05835	0.08605	0.14114	0.071385	-0.054325	0.054325
ANGPTL.Immune_cells_to_Podocytes	0.05821	0.00629	0	0.00958	0	0.0039675	0.0542425	0.0542425
PTN.Col_duct_cells_to_Podocytes	0.05416	0	0	0	0	0	0.05416	0.05416
EGF.Immune_cells_to_Podocytes	0.05787	0.00676	0.00522	0	0.00356	0.003885	0.053985	0.053985
GDF.Immune_cells_to_Col_duct_cells	0.08644	0.09325	0	0	0.03662	0.0324675	0.0539725	0.0539725
PARs.Prox_str_tub_cells_to_Prox_str_tub_cells	0.05616	0	0	0	0.00903	0.0022575	0.0539025	0.0539025
GAS.Col_duct_cells_2_to_SMCs_pericytes_and_JGs	0.05372	0	0	0	0	0	0.05372	0.05372
MK.Dist_conv_tub_cells_to_Podocytes	0	0.06419	0	0.07426	0.07597	0.053605	-0.053605	0.053605
MK.Prox_conv_tub_cells_to_PECs	0	0.05253	0.0254	0.08491	0.05106	0.053475	-0.053475	0.053475
MIF.Col_duct_cells_2_to_Col_duct_cells_2	0.05771	0	0	0.0172	0	0.0043	0.05341	0.05341
MK.Prox_str_tub_cells_to_Col_duct_cells	0	0.05667	0	0.09459	0.06236	0.053405	-0.053405	0.053405
MIF.Col_duct_cells_to_Col_duct_cells_2	0.06145	0.01525	0	0.01699	0	0.00806	0.05339	0.05339
EGF.Immune_cells_to_Immune_cells	0.06053	0.0056	0.00747	0.00912	0.00639	0.007145	0.053385	0.053385
COMPLEMENT.PECs_to_Podocytes	0	0.0671	0.08673	0	0.05874	0.0531425	-0.0531425	0.0531425
VISFATIN.Immune_cells_to_Immune_cells	0.05555	0	0.01038	0	0	0.002595	0.052955	0.052955
VEGF.Mesangial_cell_to_Col_duct_cells_2	0.07958	0.0387	0	0.0551	0.01277	0.0266425	0.0529375	0.0529375
EGF.Col_duct_cells_to_Mesangial_cell	0.05588	0	0	0	0.01213	0.0030325	0.0528475	0.0528475
PTN.SMCs_pericytes_and_JGs_to_Col_duct_cells	0.0857	0.04794	0	0.08353	0	0.0328675	0.0528325	0.0528325
SPP1.Dist_conv_tub_cells_to_PECs	0.20563	0.23654	0.24045	0.27247	0.28437	0.258458	-0.0528275	0.0528275
PTN.SMCs_pericytes_and_JGs_to_PECs	0.08153	0.03655	0	0.079	0	0.0288875	0.0526425	0.0526425
MIF.LOH_cells_to_Col_duct_cells_2	0.05675	0	0	0.01699	0	0.0042475	0.0525025	0.0525025
GALECTIN.PECs_to_Prox_str_tub_cells	0	0.06087	0.04056	0.07459	0.03392	0.052485	-0.052485	0.052485
AGT.Prox_conv_tub_cells_to_Mesangial_cell	0.07874	0.02525	0	0.02997	0.05019	0.0263525	0.0523875	0.0523875
MIF.Podocytes_to_Col_duct_cells_2	0.05599	0.01455	0	0	0	0.0036375	0.0523525	0.0523525
GAS.SMCs_pericytes_and_JGs_to_SMCs_pericytes_and_JGs	0.09514	0.03969	0	0.07695	0.05452	0.04279	0.05235	0.05235
SPP1.Prox_str_tub_cells_to_Prox_str_tub_cells	0.10685	0.33026	0	0.30634	0	0.15915	-0.0523	0.0523
CALCR.SMCs_pericytes_and_JGs_to_Mesangial_cell	0.06132	0	0	0	0.03653	0.0091325	0.0521875	0.0521875
ANGPTL.Prox_conv_tub_cells_to_PECs	0.07553	0.02809	0.00218	0.02741	0.0357	0.023345	0.052185	0.052185
EGF.Immune_cells_to_Col_duct_cells_2	0.05961	0.00555	0.00614	0.01019	0.00792	0.00745	0.05216	0.05216
BRADYKININ.Mesangial_cell_to_Immune_cells	0.0521	0	0	0	0	0	0.0521	0.0521
MK.Prox_str_tub_cells_to_PECs	0	0.05006	0.0254	0.0792	0.05359	0.0520625	-0.0520625	0.0520625
FGF.Dist_conv_tub_cells_to_Prox_str_tub_cells	0.06469	0.01635	0.00795	0.00652	0.01987	0.0126725	0.0520175	0.0520175
MK.Prox_conv_tub_cells_to_SMCs_pericytes_and_JGs	0	0.05953	0	0.08978	0.05844	0.0519375	-0.0519375	0.0519375
ANGPT.Col_duct_cells_to_Podocytes	0.05399	0	0.00493	0	0.00367	0.00215	0.05184	0.05184
MK.Immune_cells_to_PECs	0	0.05006	0.0254	0.08082	0.05106	0.051835	-0.051835	0.051835
MK.Dist_conv_tub_cells_to_PECs	0	0.05885	0	0.07341	0.07502	0.05182	-0.05182	0.05182
MK.Prox_conv_tub_cells_to_Podocytes	0	0.05627	0	0.0986	0.05224	0.0517775	-0.0517775	0.0517775
MK.Prox_str_tub_cells_to_Mesangial_cell	0	0.0488	0	0.107	0.05131	0.0517775	-0.0517775	0.0517775
GDF.PECs_to_Prox_str_tub_cells	0.0525	0	0	0	0.00304	0.00076	0.05174	0.05174
MK.Prox_str_tub_cells_to_Immune_cells	0	0	0.04007	0.10167	0.06521	0.0517375	-0.0517375	0.0517375
MK.Prox_str_tub_cells_to_SMCs_pericytes_and_JGs	0	0.05674	0	0.08872	0.0613	0.05169	-0.05169	0.05169
FGF.Dist_conv_tub_cells_to_PECs	0.06212	0.01778	0	0	0.02418	0.01049	0.05163	0.05163
GALECTIN.PECs_to_Dist_conv_tub_cells	0	0.04672	0.03723	0.0663	0.05603	0.05157	-0.05157	0.05157
MK.Immune_cells_to_SMCs_pericytes_and_JGs	0	0.05674	0	0.09085	0.05844	0.0515075	-0.0515075	0.0515075
PTN.Col_duct_cells_to_Col_duct_cells_2	0.05147	0	0	0	0	0	0.05147	0.05147
PERIOSTIN.Podocytes_to_Mesangial_cell	0.06948	0.14822	0	0.16844	0.16692	0.120895	-0.051415	0.051415
MIF.Mesangial_cell_to_Col_duct_cells_2	0.05129	0	0	0	0	0	0.05129	0.05129
MIF.Prox_str_tub_cells_to_Col_duct_cells_2	0.05902	0.01414	0	0.01683	0	0.0077425	0.0512775	0.0512775
ANGPTL.Col_duct_cells_2_to_Mesangial_cell	0.05998	0.00819	0	0.01255	0.01431	0.0087625	0.0512175	0.0512175
MK.Prox_str_tub_cells_to_Prox_str_tub_cells	0	0	0.04353	0.09711	0.06417	0.0512025	-0.0512025	0.0512025
COMPLEMENT.Dist_conv_tub_cells_to_Podocytes	0	0.07178	0.08446	0	0.0479	0.051035	-0.051035	0.051035
COMPLEMENT.Prox_conv_tub_cells_to_SMCs_pericytes_and_JGs	0	0.09217	0	0.11196	0	0.0510325	-0.0510325	0.0510325
EGF.Immune_cells_to_Prox_str_tub_cells	0.05738	0.00733	0.00623	0.0078	0.00436	0.00643	0.05095	0.05095
PERIOSTIN.Col_duct_cells_to_Mesangial_cell	0	0.09193	0	0.11178	0	0.0509275	-0.0509275	0.0509275
NRG.Col_duct_cells_2_to_Podocytes	0.05092	0	0	0	0	0	0.05092	0.05092
GDF.Dist_conv_tub_cells_to_Endothelial_cells	0.07932	0	0	0.11392	0	0.02848	0.05084	0.05084
PTN.Col_duct_cells_2_to_PECs	0.05076	0	0	0	0	0	0.05076	0.05076
MK.Prox_str_tub_cells_to_Col_duct_cells_2	0	0	0.02794	0.09599	0.07892	0.0507125	-0.0507125	0.0507125
PERIOSTIN.Mesangial_cell_to_SMCs_pericytes_and_JGs	0.09451	0.17235	0	0.17671	0.23179	0.145213	-0.0507025	0.0507025
VISFATIN.Col_duct_cells_to_Endothelial_cells	0.05854	0	0	0.0314	0	0.00785	0.05069	0.05069
VISFATIN.Immune_cells_to_Endothelial_cells	0.05854	0	0	0.0314	0	0.00785	0.05069	0.05069
GALECTIN.PECs_to_Col_duct_cells	0	0.05921	0.04871	0.06919	0.02517	0.05057	-0.05057	0.05057
GALECTIN.Mesangial_cell_to_Immune_cells	0.00311	0.0782	0	0.06375	0.07262	0.0536425	-0.0505325	0.0505325
GDF.Endothelial_cells_to_Mesangial_cell	0.09787	0	0	0.18956	0	0.04739	0.05048	0.05048
PTN.Col_duct_cells_2_to_Podocytes	0.05047	0	0	0	0	0	0.05047	0.05047
PTN.Prox_str_tub_cells_to_Dist_conv_tub_cells	0.0536	0	0	0	0.01262	0.003155	0.050445	0.050445
MK.Immune_cells_to_Mesangial_cell	0	0.05587	0	0.09697	0.04889	0.0504325	-0.0504325	0.0504325
CSF.Mesangial_cell_to_Podocytes	0.00877	0.065	0	0.09495	0.0766	0.0591375	-0.0503675	0.0503675
EGF.Dist_conv_tub_cells_to_Endothelial_cells	0.05244	0	0	0.00839	0	0.0020975	0.0503425	0.0503425
GAS.Immune_cells_to_Col_duct_cells	0.06231	0	0	0.04807	0	0.0120175	0.0502925	0.0502925
VISFATIN.Mesangial_cell_to_Endothelial_cells	0.05854	0	0	0.03316	0	0.00829	0.05025	0.05025
MIF.Prox_conv_tub_cells_to_Col_duct_cells_2	0.05834	0.01525	0	0.0172	0	0.0081125	0.0502275	0.0502275
COMPLEMENT.Immune_cells_to_PECs	0	0.06045	0	0.06918	0.07128	0.0502275	-0.0502275	0.0502275
MK.Immune_cells_to_Immune_cells	0	0	0.04007	0.08575	0.07462	0.05011	-0.05011	0.05011
PTN.SMCs_pericytes_and_JGs_to_Col_duct_cells_2	0.07799	0.03098	0	0.08065	0	0.0279075	0.0500825	0.0500825
MIF.Col_duct_cells_2_to_Endothelial_cells	0	0	0	0.19999	0	0.0499975	-0.0499975	0.0499975
MIF.Prox_conv_tub_cells_to_Endothelial_cells	0	0	0	0.19999	0	0.0499975	-0.0499975	0.0499975
EGF.Immune_cells_to_PECs	0.05545	0.00673	0.0033	0.00776	0.00427	0.005515	0.049935	0.049935
PERIOSTIN.Mesangial_cell_to_Podocytes	0.12172	0.21893	0	0.22144	0.24601	0.171595	-0.049875	0.049875
AGT.SMCs_pericytes_and_JGs_to_Mesangial_cell	0.06589	0.01627	0	0.01982	0.02904	0.0162825	0.0496075	0.0496075
ANGPTL.Immune_cells_to_SMCs_pericytes_and_JGs	0.05256	0.00685	0	0.00524	0	0.0030225	0.0495375	0.0495375
MIF.LOH_cells_to_Endothelial_cells	0	0	0	0.19794	0	0.049485	-0.049485	0.049485
VISFATIN.PECs_to_Prox_str_tub_cells	0.06093	0	0	0	0.04581	0.0114525	0.0494775	0.0494775
VISFATIN.Prox_str_tub_cells_to_Endothelial_cells	0.04946	0	0	0	0	0	0.04946	0.04946
CALCR.Dist_conv_tub_cells_to_Mesangial_cell	0.07597	0.03132	0	0.03826	0.03653	0.0265275	0.0494425	0.0494425
COMPLEMENT.Col_duct_cells_to_Podocytes	0	0.06663	0.079	0	0.05173	0.04934	-0.04934	0.04934
GALECTIN.PECs_to_LOH_cells	0	0.05489	0.03723	0.07104	0.03392	0.04927	-0.04927	0.04927
SPP1.Prox_str_tub_cells_to_Dist_conv_tub_cells	0.18115	0.30142	0	0	0.2263	0.13193	0.04922	0.04922
SEMA3.Podocytes_to_Prox_conv_tub_cells	0.05738	0.00757	0	0.01495	0.01028	0.0082	0.04918	0.04918
EGF.Col_duct_cells_2_to_Mesangial_cell	0.04945	0	0	0.00147	0	0.0003675	0.0490825	0.0490825
GDF.Immune_cells_to_LOH_cells	0.07359	0	0	0	0.0981	0.024525	0.049065	0.049065
COMPLEMENT.Col_duct_cells_2_to_PECs	0	0.0324	0.04227	0.05683	0.06407	0.0488925	-0.0488925	0.0488925
GAS.Immune_cells_to_Immune_cells	0.05837	0	0	0.03798	0	0.009495	0.048875	0.048875
ANGPTL.Endothelial_cells_to_SMCs_pericytes_and_JGs	0.05793	0	0	0.03676	0	0.00919	0.04874	0.04874
NRG.Col_duct_cells_2_to_LOH_cells	0.04874	0	0	0	0	0	0.04874	0.04874
ANGPTL.LOH_cells_to_Mesangial_cell	0.06385	0.01712	0	0.03331	0.01007	0.015125	0.048725	0.048725
FGF.Prox_str_tub_cells_to_SMCs_pericytes_and_JGs	0.05137	0	0	0.01089	0	0.0027225	0.0486475	0.0486475
PTN.Col_duct_cells_to_SMCs_pericytes_and_JGs	0.04863	0	0	0	0	0	0.04863	0.04863
GDF.Prox_conv_tub_cells_to_SMCs_pericytes_and_JGs	0	0.09272	0	0.10179	0	0.0486275	-0.0486275	0.0486275
CALCR.Dist_conv_tub_cells_to_LOH_cells	0.04855	0	0	0	0	0	0.04855	0.04855
VEGF.Col_duct_cells_to_SMCs_pericytes_and_JGs	0.07154	0	0	0.03507	0.05698	0.0230125	0.0485275	0.0485275
PERIOSTIN.SMCs_pericytes_and_JGs_to_Dist_conv_tub_cells	0	0.10084	0	0.09318	0	0.048505	-0.048505	0.048505
PTN.PECs_to_Endothelial_cells	0.06665	0	0	0.07316	0	0.01829	0.04836	0.04836
EGF.Immune_cells_to_Prox_conv_tub_cells	0.05563	0.00835	0.00363	0.00906	0.0083	0.007335	0.048295	0.048295
ANGPTL.Immune_cells_to_Col_duct_cells	0.04825	0	0	0	0	0	0.04825	0.04825
AGT.Col_duct_cells_to_Mesangial_cell	0.05906	0.0141	0	0.00669	0.02285	0.01091	0.04815	0.04815
ANGPT.Col_duct_cells_to_Col_duct_cells	0.04811	0	0	0	0	0	0.04811	0.04811
VEGF.Mesangial_cell_to_Dist_conv_tub_cells	0.082	0.04055	0	0.0551	0.03995	0.0339	0.0481	0.0481
MK.PECs_to_SMCs_pericytes_and_JGs	0	0.05252	0	0.08139	0.05844	0.0480875	-0.0480875	0.0480875
GAS.Dist_conv_tub_cells_to_Prox_conv_tub_cells	0.05495	0	0	0	0.02765	0.0069125	0.0480375	0.0480375
VISFATIN.PECs_to_Dist_conv_tub_cells	0.06093	0	0	0	0.05174	0.012935	0.047995	0.047995
EGF.Dist_conv_tub_cells_to_Podocytes	0.05362	0.02383	0	0	0	0.0059575	0.0476625	0.0476625
EGF.Immune_cells_to_LOH_cells	0.05563	0.00814	0.00644	0.00899	0.0083	0.0079675	0.0476625	0.0476625
GDF.Prox_conv_tub_cells_to_PECs	0	0	0	0.09745	0.09277	0.047555	-0.047555	0.047555
MIF.Prox_str_tub_cells_to_Dist_conv_tub_cells	0	0	0	0	0.19018	0.047545	-0.047545	0.047545
BRADYKININ.LOH_cells_to_Immune_cells	0.04751	0	0	0	0	0	0.04751	0.04751
FGF.Prox_str_tub_cells_to_Col_duct_cells	0.05541	0	0.01067	0.00957	0.01172	0.00799	0.04742	0.04742
GAS.SMCs_pericytes_and_JGs_to_Podocytes	0.08412	0.04111	0	0.04866	0.05757	0.036835	0.047285	0.047285
MK.LOH_cells_to_PECs	0	0.05006	0.02653	0.07726	0.03526	0.0472775	-0.0472775	0.0472775
TWEAK.PECs_to_Dist_conv_tub_cells	0	0.09281	0	0	0.09624	0.0472625	-0.0472625	0.0472625
MIF.Col_duct_cells_2_to_Dist_conv_tub_cells	0	0	0	0	0.189	0.04725	-0.04725	0.04725
SPP1.Dist_conv_tub_cells_to_Col_duct_cells_2	0.19063	0	0	0.26579	0.30775	0.143385	0.047245	0.047245
MK.Prox_str_tub_cells_to_Podocytes	0	0.05363	0	0.07783	0.05716	0.047155	-0.047155	0.047155
CALCR.Endothelial_cells_to_Mesangial_cell	0.05846	0	0	0.04538	0	0.011345	0.047115	0.047115
EGF.Dist_conv_tub_cells_to_SMCs_pericytes_and_JGs	0.05368	0.01938	0	0	0.00692	0.006575	0.047105	0.047105
PTN.Col_duct_cells_to_PECs	0.0471	0	0	0	0	0	0.0471	0.0471
VISFATIN.Col_duct_cells_to_Prox_str_tub_cells	0.05495	0	0	0.03149	0	0.0078725	0.0470775	0.0470775
TWEAK.Immune_cells_to_Prox_conv_tub_cells	0	0	0	0.09265	0.09532	0.0469925	-0.0469925	0.0469925
MIF.Immune_cells_to_Dist_conv_tub_cells	0	0	0	0	0.18746	0.046865	-0.046865	0.046865
MK.Immune_cells_to_Col_duct_cells	0	0.05667	0	0.07547	0.05525	0.0468475	-0.0468475	0.0468475
GAS.Immune_cells_to_SMCs_pericytes_and_JGs	0.06231	0	0	0.06198	0	0.015495	0.046815	0.046815
EGF.Dist_conv_tub_cells_to_Prox_str_tub_cells	0.05319	0.0258	0	0	0	0.00645	0.04674	0.04674
GALECTIN.Mesangial_cell_to_Dist_conv_tub_cells	0.0056	0.04985	0	0.06127	0.09795	0.0522675	-0.0466675	0.0466675
ANGPTL.Endothelial_cells_to_Col_duct_cells	0.05869	0	0	0.04815	0	0.0120375	0.0466525	0.0466525
ANGPTL.Immune_cells_to_PECs	0.04845	0	0	0.00722	0	0.001805	0.046645	0.046645
GALECTIN.PECs_to_PECs	0	0.04367	0.04028	0.07473	0.02775	0.0466075	-0.0466075	0.0466075
PTN.Podocytes_to_Immune_cells	0.06497	0.03051	0	0	0.04316	0.0184175	0.0465525	0.0465525
EGF.Dist_conv_tub_cells_to_Col_duct_cells	0.06071	0.03223	0.00827	0	0.0164	0.014225	0.046485	0.046485
NRG.Col_duct_cells_2_to_Prox_conv_tub_cells	0.04646	0	0	0	0	0	0.04646	0.04646
MIF.Dist_conv_tub_cells_to_Col_duct_cells	0.13171	0.18921	0	0	0.15199	0.0853	0.04641	0.04641
VISFATIN.Prox_str_tub_cells_to_Prox_str_tub_cells	0.0464	0	0	0	0	0	0.0464	0.0464
MIF.Podocytes_to_Podocytes	0.0811	0.10856	0	0	0.03063	0.0347975	0.0463025	0.0463025
EGF.Prox_str_tub_cells_to_Podocytes	0.04627	0	0	0	0	0	0.04627	0.04627
GDF.Col_duct_cells_2_to_Prox_conv_tub_cells	0.07059	0.09733	0	0	0	0.0243325	0.0462575	0.0462575
AGT.Mesangial_cell_to_Mesangial_cell	0.04614	0	0	0	0	0	0.04614	0.04614
PTN.Col_duct_cells_to_Col_duct_cells	0.04613	0	0	0	0	0	0.04613	0.04613
PTN.Col_duct_cells_2_to_Col_duct_cells	0.04613	0	0	0	0	0	0.04613	0.04613
GALECTIN.PECs_to_Podocytes	0	0.05414	0.02033	0.06628	0.04368	0.0461075	-0.0461075	0.0461075
NRG.Prox_conv_tub_cells_to_Podocytes	0.05092	0	0	0.01978	0	0.004945	0.045975	0.045975
PTN.Col_duct_cells_to_Mesangial_cell	0.05862	0	0	0.05088	0	0.01272	0.0459	0.0459
NRG.Col_duct_cells_2_to_Prox_str_tub_cells	0.04588	0	0	0	0	0	0.04588	0.04588
VISFATIN.PECs_to_LOH_cells	0.06723	0.02857	0	0	0.05698	0.0213875	0.0458425	0.0458425
GAS.Dist_conv_tub_cells_to_Podocytes	0.08046	0.0406	0.0149	0.03947	0.04405	0.034755	0.045705	0.045705
PTN.Col_duct_cells_2_to_Col_duct_cells_2	0.0457	0	0	0	0	0	0.0457	0.0457
FGF.Col_duct_cells_2_to_Immune_cells	0.05564	0	0	0.02401	0.01583	0.00996	0.04568	0.04568
GAS.Col_duct_cells_to_Podocytes	0.0813	0.03712	0.02239	0.0424	0.04094	0.0357125	0.0455875	0.0455875
FGF.Prox_str_tub_cells_to_Dist_conv_tub_cells	0.05298	0.01015	0	0.00898	0.01054	0.0074175	0.0455625	0.0455625
TWEAK.Immune_cells_to_LOH_cells	0	0	0	0.08689	0.09532	0.0455525	-0.0455525	0.0455525
GAS.PECs_to_Podocytes	0.08212	0.03925	0.02395	0.0424	0.04094	0.036635	0.045485	0.045485
VEGF.Mesangial_cell_to_SMCs_pericytes_and_JGs	0.08782	0.05755	0	0.05581	0.05604	0.04235	0.04547	0.04547
EGF.Dist_conv_tub_cells_to_PECs	0.05129	0.02372	0	0	0	0.00593	0.04536	0.04536
ANGPTL.Dist_conv_tub_cells_to_Podocytes	0.06181	0.01828	0	0.04765	0	0.0164825	0.0453275	0.0453275
AGT.Immune_cells_to_Podocytes	0.04738	0	0	0	0.0087	0.002175	0.045205	0.045205
CALCR.Dist_conv_tub_cells_to_Podocytes	0.04516	0	0	0	0	0	0.04516	0.04516
AGT.Col_duct_cells_2_to_Podocytes	0.04666	0.00606	0	0	0	0.001515	0.045145	0.045145
SPP1.Dist_conv_tub_cells_to_Col_duct_cells	0.20252	0.22532	0.25294	0.26605	0.24603	0.247585	-0.045065	0.045065
VISFATIN.PECs_to_Col_duct_cells_2	0.05706	0	0	0	0.0482	0.01205	0.04501	0.04501
FGF.Prox_str_tub_cells_to_Podocytes	0.05015	0.0094	0	0.01119	0	0.0051475	0.0450025	0.0450025
COMPLEMENT.Dist_conv_tub_cells_to_SMCs_pericytes_and_JGs	0	0.11493	0	0.06499	0	0.04498	-0.04498	0.04498
AGT.Endothelial_cells_to_Podocytes	0.0464	0	0	0.00576	0	0.00144	0.04496	0.04496
GAS.Prox_str_tub_cells_to_Immune_cells	0.06019	0.02857	0	0	0.0328	0.0153425	0.0448475	0.0448475
PTN.Col_duct_cells_2_to_Mesangial_cell	0.05862	0	0	0.05515	0	0.0137875	0.0448325	0.0448325
AGT.LOH_cells_to_Podocytes	0.0541	0.01212	0	0.01178	0.01332	0.009305	0.044795	0.044795
SPP1.Prox_conv_tub_cells_to_Col_duct_cells	0.175	0.28312	0.28225	0	0.31376	0.219782	-0.0447825	0.0447825
GAS.PECs_to_SMCs_pericytes_and_JGs	0.07995	0.03495	0	0.06722	0.03868	0.0352125	0.0447375	0.0447375
MK.Immune_cells_to_Podocytes	0	0.05363	0	0.07305	0.05224	0.04473	-0.04473	0.04473
GDF.Dist_conv_tub_cells_to_Immune_cells	0.03341	0.05456	0.09316	0.12146	0.0433	0.07812	-0.04471	0.04471
VISFATIN.Immune_cells_to_Prox_str_tub_cells	0.05495	0	0.00958	0.03149	0	0.0102675	0.0446825	0.0446825
SEMA3.Podocytes_to_Prox_str_tub_cells	0.05557	0.01194	0	0.01803	0.01365	0.010905	0.044665	0.044665
GALECTIN.Mesangial_cell_to_Prox_conv_tub_cells	0.00776	0.06319	0	0.07242	0.07402	0.0524075	-0.0446475	0.0446475
FGF.Podocytes_to_Endothelial_cells	0.0573	0	0	0.05075	0	0.0126875	0.0446125	0.0446125
EGF.Col_duct_cells_2_to_Col_duct_cells	0.04946	0.0076	0	0.00147	0.01055	0.004905	0.044555	0.044555
VISFATIN.PECs_to_PECs	0.05624	0	0	0	0.04688	0.01172	0.04452	0.04452
MK.Immune_cells_to_Dist_conv_tub_cells	0	0.08168	0.02989	0	0.06564	0.0443025	-0.0443025	0.0443025
PTN.Immune_cells_to_PECs	0.04418	0	0	0	0	0	0.04418	0.04418
PERIOSTIN.Col_duct_cells_to_Dist_conv_tub_cells	0	0.09058	0	0.08611	0	0.0441725	-0.0441725	0.0441725
ANGPTL.SMCs_pericytes_and_JGs_to_Podocytes	0.05372	0.01698	0	0.02153	0	0.0096275	0.0440925	0.0440925
MIF.PECs_to_Dist_conv_tub_cells	0	0	0	0	0.17633	0.0440825	-0.0440825	0.0440825
GAS.Podocytes_to_Podocytes	0.08429	0.04472	0.02278	0.04393	0.05026	0.0404225	0.0438675	0.0438675
MIF.Col_duct_cells_to_PECs	0.16825	0.15591	0	0.17054	0.17122	0.124418	0.0438325	0.0438325
APELIN.Mesangial_cell_to_Mesangial_cell	0.0493	0.00906	0	0.00899	0.00428	0.0055825	0.0437175	0.0437175
EGF.Col_duct_cells_2_to_SMCs_pericytes_and_JGs	0.04358	0	0	0	0	0	0.04358	0.04358
VEGF.SMCs_pericytes_and_JGs_to_PECs	0.05081	0.01513	0	0.01396	0	0.0072725	0.0435375	0.0435375
VISFATIN.Col_duct_cells_to_LOH_cells	0.06068	0.02857	0	0.04	0	0.0171425	0.0435375	0.0435375
COMPLEMENT.Col_duct_cells_to_SMCs_pericytes_and_JGs	0	0.10701	0	0.06699	0	0.0435	-0.0435	0.0435
MIF.PECs_to_Mesangial_cell	0.08476	0.04766	0	0	0.11743	0.0412725	0.0434875	0.0434875
COMPLEMENT.PECs_to_SMCs_pericytes_and_JGs	0	0.10773	0	0.06598	0	0.0434275	-0.0434275	0.0434275
PTN.Prox_str_tub_cells_to_Col_duct_cells	0.04568	0	0	0	0.00904	0.00226	0.04342	0.04342
TRAIL.Immune_cells_to_LOH_cells	0.04342	0	0	0	0	0	0.04342	0.04342
NRG.Col_duct_cells_2_to_Mesangial_cell	0.04337	0	0	0	0	0	0.04337	0.04337
PTN.Col_duct_cells_2_to_SMCs_pericytes_and_JGs	0.04337	0	0	0	0	0	0.04337	0.04337
NRG.Prox_str_tub_cells_to_Mesangial_cell	0.04337	0	0	0	0	0	0.04337	0.04337
NRG.Endothelial_cells_to_Mesangial_cell	0.04337	0	0	0	0	0	0.04337	0.04337
GAS.Prox_str_tub_cells_to_SMCs_pericytes_and_JGs	0.06425	0.0297	0	0.05416	0	0.020965	0.043285	0.043285
GAS.Mesangial_cell_to_Prox_conv_tub_cells	0.06857	0	0	0.06114	0.04034	0.02537	0.0432	0.0432
ANGPT.Col_duct_cells_to_SMCs_pericytes_and_JGs	0.04506	0	0	0	0.00746	0.001865	0.043195	0.043195
NRG.PECs_to_Podocytes	0.04297	0	0	0	0	0	0.04297	0.04297
GALECTIN.Mesangial_cell_to_Mesangial_cell	0.00311	0.0745	0	0.0658	0.04378	0.04602	-0.04291	0.04291
GAS.Podocytes_to_SMCs_pericytes_and_JGs	0.0821	0.03975	0	0.0696	0.04755	0.039225	0.042875	0.042875
NRG.Prox_str_tub_cells_to_Podocytes	0.05092	0	0	0	0.0326	0.00815	0.04277	0.04277
NRG.Endothelial_cells_to_Podocytes	0.05092	0	0	0.03275	0	0.0081875	0.0427325	0.0427325
CALCR.PECs_to_Mesangial_cell	0.05083	0	0	0	0.03286	0.008215	0.042615	0.042615
ANGPT.Mesangial_cell_to_Mesangial_cell	0.04261	0	0	0	0	0	0.04261	0.04261
VISFATIN.Prox_str_tub_cells_to_LOH_cells	0.05129	0.02857	0.00623	0	0	0.0087	0.04259	0.04259
EGF.Col_duct_cells_2_to_Podocytes	0.04346	0.00133	0	0.00147	0.0012	0.001	0.04246	0.04246
MIF.Dist_conv_tub_cells_to_Prox_str_tub_cells	0	0.16909	0	0	0	0.0422725	-0.0422725	0.0422725
NRG.Podocytes_to_Podocytes	0.04297	0	0	0	0.00281	0.0007025	0.0422675	0.0422675
VEGF.LOH_cells_to_SMCs_pericytes_and_JGs	0	0.05561	0	0.04775	0.06533	0.0421725	-0.0421725	0.0421725
CSF.Mesangial_cell_to_Immune_cells	0	0.05082	0	0.06841	0.04938	0.0421525	-0.0421525	0.0421525
EGF.Col_duct_cells_2_to_Prox_str_tub_cells	0.04307	0.00133	0	0.00147	0.0012	0.001	0.04207	0.04207
GALECTIN.Mesangial_cell_to_Prox_str_tub_cells	0.0066	0.06497	0	0.06897	0.06034	0.04857	-0.04197	0.04197
VISFATIN.Immune_cells_to_Dist_conv_tub_cells	0.05495	0	0.00961	0	0.04235	0.01299	0.04196	0.04196
GDF.Dist_conv_tub_cells_to_LOH_cells	0.02859	0.05713	0	0.11296	0.11176	0.0704625	-0.0418725	0.0418725
NRG.Prox_str_tub_cells_to_LOH_cells	0.04874	0	0	0	0.02748	0.00687	0.04187	0.04187
FGF.Col_duct_cells_to_SMCs_pericytes_and_JGs	0.05387	0	0	0.02689	0.02182	0.0121775	0.0416925	0.0416925
CSF.Mesangial_cell_to_Col_duct_cells	0.00877	0.06198	0	0.07442	0.06533	0.0504325	-0.0416625	0.0416625
MK.Dist_conv_tub_cells_to_LOH_cells	0	0.09606	0	0	0.07043	0.0416225	-0.0416225	0.0416225
ANGPTL.Col_duct_cells_2_to_Col_duct_cells	0.04161	0	0	0	0	0	0.04161	0.04161
ANGPTL.Immune_cells_to_Immune_cells	0.04148	0	0	0	0	0	0.04148	0.04148
GALECTIN.PECs_to_Mesangial_cell	0	0.06984	0	0.07119	0.02476	0.0414475	-0.0414475	0.0414475
GALECTIN.Mesangial_cell_to_Col_duct_cells_2	0.00446	0.06034	0	0.06375	0.05863	0.04568	-0.04122	0.04122
FGF.Col_duct_cells_to_Endothelial_cells	0.04835	0	0	0.02885	0	0.0072125	0.0411375	0.0411375
TRAIL.Col_duct_cells_2_to_LOH_cells	0.04111	0	0	0	0	0	0.04111	0.04111
TRAIL.Dist_conv_tub_cells_to_LOH_cells	0.04111	0	0	0	0	0	0.04111	0.04111
MIF.Prox_str_tub_cells_to_PECs	0.16233	0.14618	0	0.16921	0.17015	0.121385	0.040945	0.040945
MK.Dist_conv_tub_cells_to_Col_duct_cells_2	0	0	0	0.07972	0.08394	0.040915	-0.040915	0.040915
FGF.Col_duct_cells_to_Mesangial_cell	0.05113	0	0	0.02202	0.01928	0.010325	0.040805	0.040805
TRAIL.LOH_cells_to_LOH_cells	0.0464	0	0	0.02269	0	0.0056725	0.0407275	0.0407275
NRG.Prox_conv_tub_cells_to_Prox_str_tub_cells	0.04588	0	0	0.02062	0	0.005155	0.040725	0.040725
PTN.Prox_str_tub_cells_to_Immune_cells	0.05498	0	0	0.04391	0.01323	0.014285	0.040695	0.040695
EGF.Col_duct_cells_2_to_PECs	0.04167	0.00133	0	0.00147	0.0012	0.001	0.04067	0.04067
GDF.Endothelial_cells_to_Podocytes	0.07534	0	0	0.13871	0	0.0346775	0.0406625	0.0406625
ANGPTL.Prox_conv_tub_cells_to_LOH_cells	0	0.04328	0	0.05662	0.06229	0.0405475	-0.0405475	0.0405475
MK.Dist_conv_tub_cells_to_Dist_conv_tub_cells	0	0.0857	0	0	0.07647	0.0405425	-0.0405425	0.0405425
MK.LOH_cells_to_Podocytes	0	0.05363	0	0.07525	0.03311	0.0404975	-0.0404975	0.0404975
EGF.Dist_conv_tub_cells_to_Immune_cells	0.05576	0.0279	0.00747	0.00912	0.01667	0.01529	0.04047	0.04047
VISFATIN.Immune_cells_to_LOH_cells	0.06068	0.02857	0.01238	0.04	0	0.0202375	0.0404425	0.0404425
GALECTIN.PECs_to_Col_duct_cells_2	0	0.05651	0.03598	0.06898	0	0.0403675	-0.0403675	0.0403675
NRG.Prox_conv_tub_cells_to_LOH_cells	0.04874	0	0	0.0336	0	0.0084	0.04034	0.04034
GALECTIN.Mesangial_cell_to_Podocytes	0.00514	0.05781	0	0.06124	0.06283	0.04547	-0.04033	0.04033
TWEAK.Mesangial_cell_to_LOH_cells	0.00877	0.09243	0	0	0.10342	0.0489625	-0.0401925	0.0401925
TWEAK.Mesangial_cell_to_Dist_conv_tub_cells	0.00877	0.09139	0	0	0.10441	0.04895	-0.04018	0.04018
MIF.Prox_conv_tub_cells_to_Prox_str_tub_cells	0	0.1606	0	0	0	0.04015	-0.04015	0.04015
GDF.Dist_conv_tub_cells_to_Col_duct_cells_2	0.02474	0.10441	0	0.12312	0.03196	0.0648725	-0.0401325	0.0401325
EGF.Dist_conv_tub_cells_to_Col_duct_cells_2	0.05511	0.02977	0	0.01019	0.02025	0.0150525	0.0400575	0.0400575
SEMA3.Mesangial_cell_to_Dist_conv_tub_cells	0.05321	0.02022	0	0.01121	0.02128	0.0131775	0.0400325	0.0400325
EGF.Col_duct_cells_2_to_Endothelial_cells	0.04207	0	0	0.00839	0	0.0020975	0.0399725	0.0399725
PARs.Dist_conv_tub_cells_to_Podocytes	0.04059	0.00304	0	0	0	0.00076	0.03983	0.03983
PTN.Prox_str_tub_cells_to_PECs	0.04221	0	0	0	0.0097	0.002425	0.039785	0.039785
ANGPTL.Immune_cells_to_Dist_conv_tub_cells	0.03976	0	0	0	0	0	0.03976	0.03976
NRG.Endothelial_cells_to_Prox_str_tub_cells	0.04588	0	0	0.02448	0	0.00612	0.03976	0.03976
ANGPTL.Immune_cells_to_Prox_str_tub_cells	0.04007	0.00133	0	0	0	0.0003325	0.0397375	0.0397375
MK.LOH_cells_to_Mesangial_cell	0	0.05508	0	0.10357	0	0.0396625	-0.0396625	0.0396625
EGF.Col_duct_cells_2_to_Immune_cells	0.04599	0.00589	0	0.00856	0.01101	0.006365	0.039625	0.039625
GALECTIN.Mesangial_cell_to_LOH_cells	0.0066	0.0586	0	0.06569	0.06034	0.0461575	-0.0395575	0.0395575
GDF.PECs_to_PECs	0.06274	0	0	0	0.09277	0.0231925	0.0395475	0.0395475
ANGPTL.Col_duct_cells_to_SMCs_pericytes_and_JGs	0.04897	0.00899	0	0.01596	0.01283	0.009445	0.039525	0.039525
FGF.Podocytes_to_SMCs_pericytes_and_JGs	0.0675	0.02938	0	0.03645	0.0461	0.0279825	0.0395175	0.0395175
MIF.PECs_to_PECs	0	0	0	0	0.15755	0.0393875	-0.0393875	0.0393875
ANGPTL.Immune_cells_to_Endothelial_cells	0.04059	0	0	0.00524	0	0.00131	0.03928	0.03928
GAS.Immune_cells_to_Podocytes	0.06426	0.01507	0.0141	0.04259	0.02835	0.0250275	0.0392325	0.0392325
TRAIL.Mesangial_cell_to_LOH_cells	0.03918	0	0	0	0	0	0.03918	0.03918
VISFATIN.Col_duct_cells_to_Prox_conv_tub_cells	0.05495	0.03002	0	0.03308	0	0.015775	0.039175	0.039175
CXCL.Immune_cells_to_Immune_cells	0.03915	0	0	0	0	0	0.03915	0.03915
FGF.Col_duct_cells_2_to_Col_duct_cells_2	0.05536	0.01082	0.01159	0.02336	0.01928	0.0162625	0.0390975	0.0390975
FGF.Prox_str_tub_cells_to_Mesangial_cell	0.04182	0	0	0.01096	0	0.00274	0.03908	0.03908
CALCR.SMCs_pericytes_and_JGs_to_LOH_cells	0.03897	0	0	0	0	0	0.03897	0.03897
TWEAK.PECs_to_LOH_cells	0.00833	0.09387	0	0	0.09532	0.0472975	-0.0389675	0.0389675
GDF.Col_duct_cells_to_PECs	0.0566	0.09781	0.07966	0.11202	0.09277	0.095565	-0.038965	0.038965
ANGPTL.Immune_cells_to_Prox_conv_tub_cells	0.03894	0	0	0	0	0	0.03894	0.03894
GALECTIN.Mesangial_cell_to_SMCs_pericytes_and_JGs	0.00626	0.05784	0	0.06375	0.05919	0.045195	-0.038935	0.038935
ANGPTL.Col_duct_cells_2_to_Podocytes	0.05041	0.00578	0.01119	0.01641	0.0128	0.011545	0.038865	0.038865
MIF.LOH_cells_to_Col_duct_cells	0.17595	0.17307	0	0.191	0.18439	0.137115	0.038835	0.038835
NRG.Endothelial_cells_to_LOH_cells	0.04874	0	0	0.03987	0	0.0099675	0.0387725	0.0387725
FGF.Col_duct_cells_to_Immune_cells	0.05265	0	0.01037	0.02526	0.02054	0.0140425	0.0386075	0.0386075
PARs.SMCs_pericytes_and_JGs_to_Podocytes	0.03912	0.00228	0	0	0	0.00057	0.03855	0.03855
PROS.Prox_conv_tub_cells_to_Mesangial_cell	0.04764	0.00742	0	0.00941	0.01994	0.0091925	0.0384475	0.0384475
VEGF.Col_duct_cells_to_Dist_conv_tub_cells	0.06747	0.03236	0	0.03296	0.05093	0.0290625	0.0384075	0.0384075
CALCR.Dist_conv_tub_cells_to_Col_duct_cells	0.03837	0	0	0	0	0	0.03837	0.03837
CALCR.Dist_conv_tub_cells_to_Col_duct_cells_2	0.03837	0	0	0	0	0	0.03837	0.03837
CALCR.Dist_conv_tub_cells_to_Prox_str_tub_cells	0.03837	0	0	0	0	0	0.03837	0.03837
CALCR.Dist_conv_tub_cells_to_Prox_conv_tub_cells	0.03837	0	0	0	0	0	0.03837	0.03837
CALCR.Dist_conv_tub_cells_to_Endothelial_cells	0.03837	0	0	0	0	0	0.03837	0.03837
NRG.Prox_str_tub_cells_to_Prox_str_tub_cells	0.04588	0	0	0	0.03011	0.0075275	0.0383525	0.0383525
ANGPTL.Immune_cells_to_Col_duct_cells_2	0.03827	0	0	0	0	0	0.03827	0.03827
EGF.Dist_conv_tub_cells_to_LOH_cells	0.05174	0.02857	0	0.00899	0.0164	0.01349	0.03825	0.03825
TRAIL.Podocytes_to_LOH_cells	0.03818	0	0	0	0	0	0.03818	0.03818
EGF.Dist_conv_tub_cells_to_Prox_conv_tub_cells	0.05174	0.02929	0	0.0091	0.0164	0.0136975	0.0380425	0.0380425
AGT.Prox_str_tub_cells_to_Podocytes	0.04399	0.00814	0	0.006	0.0097	0.00596	0.03803	0.03803
CSF.Mesangial_cell_to_Col_duct_cells_2	0.00877	0.06198	0	0.08602	0.03903	0.0467575	-0.0379875	0.0379875
SEMA3.Immune_cells_to_Podocytes	0.05314	0.01753	0.00988	0.02353	0.00997	0.0152275	0.0379125	0.0379125
EGF.Col_duct_cells_2_to_Col_duct_cells_2	0.04502	0.00645	0	0.00939	0.0129	0.007185	0.037835	0.037835
COMPLEMENT.SMCs_pericytes_and_JGs_to_SMCs_pericytes_and_JGs	0	0.09442	0	0.05691	0	0.0378325	-0.0378325	0.0378325
ANGPTL.Col_duct_cells_to_Endothelial_cells	0.03909	0	0	0.00524	0	0.00131	0.03778	0.03778
FGF.Col_duct_cells_to_PECs	0.04889	0	0	0.02416	0.02032	0.01112	0.03777	0.03777
MIF.Col_duct_cells_2_to_Mesangial_cell	0.12298	0.05045	0	0.16475	0.12614	0.085335	0.037645	0.037645
NRG.Prox_conv_tub_cells_to_Prox_conv_tub_cells	0.04646	0	0	0.03554	0	0.008885	0.037575	0.037575
PERIOSTIN.Col_duct_cells_2_to_Prox_conv_tub_cells	0	0	0	0	0.15006	0.037515	-0.037515	0.037515
VISFATIN.PECs_to_Prox_conv_tub_cells	0.06093	0.03002	0.00861	0	0.05525	0.02347	0.03746	0.03746
MK.Dist_conv_tub_cells_to_Endothelial_cells	0	0	0	0.14981	0	0.0374525	-0.0374525	0.0374525
VISFATIN.Prox_str_tub_cells_to_Prox_conv_tub_cells	0.0464	0.03002	0.00623	0	0	0.0090625	0.0373375	0.0373375
MK.LOH_cells_to_Prox_conv_tub_cells	0	0.06282	0	0.08643	0	0.0373125	-0.0373125	0.0373125
PTN.Immune_cells_to_Col_duct_cells	0.0373	0	0	0	0	0	0.0373	0.0373
GAS.PECs_to_Col_duct_cells_2	0.03728	0	0	0	0	0	0.03728	0.03728
PARs.PECs_to_Podocytes	0.0389	0.00304	0	0	0.00352	0.00164	0.03726	0.03726
AGT.Dist_conv_tub_cells_to_Podocytes	0.03719	0	0	0	0	0	0.03719	0.03719
AGT.Podocytes_to_Podocytes	0.03719	0	0	0	0	0	0.03719	0.03719
TRAIL.SMCs_pericytes_and_JGs_to_LOH_cells	0.03719	0	0	0	0	0	0.03719	0.03719
CXCL.Endothelial_cells_to_Col_duct_cells_2	0.03719	0	0	0	0	0	0.03719	0.03719
CXCL.Endothelial_cells_to_Immune_cells	0.03719	0	0	0	0	0	0.03719	0.03719
AGT.PECs_to_Podocytes	0.03719	0	0	0	0	0	0.03719	0.03719
ANGPTL.Dist_conv_tub_cells_to_Col_duct_cells	0.04665	0	0	0.03804	0	0.00951	0.03714	0.03714
CALCR.Endothelial_cells_to_LOH_cells	0.03711	0	0	0	0	0	0.03711	0.03711
GAS.LOH_cells_to_SMCs_pericytes_and_JGs	0.03711	0	0	0	0	0	0.03711	0.03711
BRADYKININ.Prox_conv_tub_cells_to_Immune_cells	0.03694	0	0	0	0	0	0.03694	0.03694
TRAIL.Endothelial_cells_to_LOH_cells	0.04278	0	0	0.02336	0	0.00584	0.03694	0.03694
EGF.Immune_cells_to_Dist_conv_tub_cells	0.04382	0.00621	0.00432	0.00905	0.00798	0.00689	0.03693	0.03693
MK.Immune_cells_to_Endothelial_cells	0	0	0	0.14756	0	0.03689	-0.03689	0.03689
COMPLEMENT.SMCs_pericytes_and_JGs_to_Podocytes	0	0.04629	0	0	0.10075	0.03676	-0.03676	0.03676
NRG.Prox_str_tub_cells_to_Prox_conv_tub_cells	0.04646	0	0	0	0.03895	0.0097375	0.0367225	0.0367225
MIF.Dist_conv_tub_cells_to_PECs	0.16178	0.16411	0	0.16458	0.17154	0.125058	0.0367225	0.0367225
CALCR.Prox_str_tub_cells_to_LOH_cells	0.03711	0	0.00175	0	0	0.0004375	0.0366725	0.0366725
GDF.Col_duct_cells_2_to_Col_duct_cells	0.08644	0.10071	0.09854	0	0	0.0498125	0.0366275	0.0366275
GAS.SMCs_pericytes_and_JGs_to_Prox_conv_tub_cells	0.05757	0	0	0.04744	0.03636	0.02095	0.03662	0.03662
NRG.Prox_conv_tub_cells_to_Mesangial_cell	0.04337	0	0	0.02709	0	0.0067725	0.0365975	0.0365975
VISFATIN.Immune_cells_to_Prox_conv_tub_cells	0.05495	0.03002	0.0105	0.03308	0	0.0184	0.03655	0.03655
ANGPTL.Immune_cells_to_LOH_cells	0.03655	0	0	0	0	0	0.03655	0.03655
MK.Dist_conv_tub_cells_to_Prox_str_tub_cells	0	0.07826	0	0	0.06755	0.0364525	-0.0364525	0.0364525
GALECTIN.Mesangial_cell_to_Col_duct_cells	0.0066	0.06319	0	0.06394	0.04498	0.0430275	-0.0364275	0.0364275
GAS.Prox_str_tub_cells_to_Podocytes	0.06623	0.0333	0.0141	0.03717	0.03473	0.029825	0.036405	0.036405
GAS.Col_duct_cells_to_Prox_conv_tub_cells	0.05555	0	0.00996	0.04128	0.02565	0.0192225	0.0363275	0.0363275
ANGPTL.Col_duct_cells_to_PECs	0.04605	0.01239	0	0.01409	0.01246	0.009735	0.036315	0.036315
PERIOSTIN.Immune_cells_to_Prox_conv_tub_cells	0	0	0	0	0.14515	0.0362875	-0.0362875	0.0362875
NRG.Immune_cells_to_Podocytes	0.05092	0	0	0.02614	0.0326	0.014685	0.036235	0.036235
NRG.LOH_cells_to_Podocytes	0.05092	0	0	0.02614	0.0326	0.014685	0.036235	0.036235
ANGPTL.Col_duct_cells_2_to_SMCs_pericytes_and_JGs	0.04514	0.00685	0	0.01623	0.01283	0.0089775	0.0361625	0.0361625
GALECTIN.Col_duct_cells_to_Prox_conv_tub_cells	0	0.03962	0	0.06288	0.04187	0.0360925	-0.0360925	0.0360925
COMPLEMENT.Endothelial_cells_to_PECs	0	0	0	0.144	0	0.036	-0.036	0.036
SPP1.Dist_conv_tub_cells_to_SMCs_pericytes_and_JGs	0.22943	0.23728	0	0.26723	0.26923	0.193435	0.035995	0.035995
NRG.LOH_cells_to_Mesangial_cell	0.04337	0	0	0.02953	0	0.0073825	0.0359875	0.0359875
CALCR.Col_duct_cells_to_LOH_cells	0.03595	0	0	0	0	0	0.03595	0.03595
NRG.Col_duct_cells_2_to_SMCs_pericytes_and_JGs	0.03595	0	0	0	0	0	0.03595	0.03595
NRG.Prox_str_tub_cells_to_SMCs_pericytes_and_JGs	0.03595	0	0	0	0	0	0.03595	0.03595
NRG.Immune_cells_to_SMCs_pericytes_and_JGs	0.03595	0	0	0	0	0	0.03595	0.03595
NRG.Endothelial_cells_to_SMCs_pericytes_and_JGs	0.03595	0	0	0	0	0	0.03595	0.03595
NRG.LOH_cells_to_SMCs_pericytes_and_JGs	0.03595	0	0	0	0	0	0.03595	0.03595
NRG.Endothelial_cells_to_Prox_conv_tub_cells	0.04646	0	0	0.04215	0	0.0105375	0.0359225	0.0359225
GDF.Immune_cells_to_SMCs_pericytes_and_JGs	0.09097	0.10815	0	0	0.11235	0.055125	0.035845	0.035845
MIF.Prox_conv_tub_cells_to_PECs	0.16067	0.15591	0	0.17235	0.17154	0.12495	0.03572	0.03572
MK.Col_duct_cells_2_to_SMCs_pericytes_and_JGs	0	0	0	0.08139	0.0613	0.0356725	-0.0356725	0.0356725
MK.LOH_cells_to_SMCs_pericytes_and_JGs	0	0.05674	0	0.08582	0	0.03564	-0.03564	0.03564
CXCL.Mesangial_cell_to_Immune_cells	0.03561	0	0	0	0	0	0.03561	0.03561
CXCL.Mesangial_cell_to_Col_duct_cells_2	0.03561	0	0	0	0	0	0.03561	0.03561
GALECTIN.Immune_cells_to_Prox_conv_tub_cells	0	0.03962	0.01408	0.05316	0.03528	0.035535	-0.035535	0.035535
GAS.Dist_conv_tub_cells_to_Endothelial_cells	0.03546	0	0	0	0	0	0.03546	0.03546
CALCR.Dist_conv_tub_cells_to_PECs	0.04262	0	0	0	0.02873	0.0071825	0.0354375	0.0354375
ANGPTL.Prox_conv_tub_cells_to_Col_duct_cells_2	0	0.05811	0	0.03534	0.04798	0.0353575	-0.0353575	0.0353575
PTN.Immune_cells_to_Mesangial_cell	0.04914	0	0	0.05515	0	0.0137875	0.0353525	0.0353525
CALCR.Dist_conv_tub_cells_to_Dist_conv_tub_cells	0.03534	0	0	0	0	0	0.03534	0.03534
TRAIL.PECs_to_LOH_cells	0.03534	0	0	0	0	0	0.03534	0.03534
GALECTIN.Mesangial_cell_to_PECs	0.00581	0.04661	0	0.0691	0.04874	0.0411125	-0.0353025	0.0353025
PTN.Podocytes_to_Prox_str_tub_cells	0.05559	0.04107	0	0	0.04013	0.0203	0.03529	0.03529
SEMA3.Immune_cells_to_Endothelial_cells	0.04116	0	0	0.02386	0	0.005965	0.035195	0.035195
NRG.Endothelial_cells_to_Immune_cells	0.04229	0	0	0.02882	0	0.007205	0.035085	0.035085
GDF.Col_duct_cells_to_Podocytes	0.07534	0.11599	0.09674	0.13098	0.0978	0.110378	-0.0350375	0.0350375
FGF.Col_duct_cells_to_Col_duct_cells_2	0.0526	0.01082	0.01129	0.02617	0.02207	0.0175875	0.0350125	0.0350125
MIF.LOH_cells_to_PECs	0.15675	0.14985	0	0.17054	0.16671	0.121775	0.034975	0.034975
CSF.Mesangial_cell_to_Prox_str_tub_cells	0.00877	0.04108	0	0.06841	0.06533	0.043705	-0.034935	0.034935
ANGPTL.Endothelial_cells_to_PECs	0.04571	0	0	0.04343	0	0.0108575	0.0348525	0.0348525
PARs.Col_duct_cells_to_Podocytes	0.03647	0.00304	0	0	0.00352	0.00164	0.03483	0.03483
CXCL.Immune_cells_to_Col_duct_cells_2	0.03915	0	0	0.01728	0	0.00432	0.03483	0.03483
NRG.Prox_conv_tub_cells_to_Immune_cells	0.04229	0	0	0.02569	0.00428	0.0074925	0.0347975	0.0347975
ANGPTL.Prox_conv_tub_cells_to_Prox_conv_tub_cells	0	0.02807	0.00956	0.04956	0.05193	0.03478	-0.03478	0.03478
CXCL.PECs_to_Immune_cells	0.03474	0	0	0	0	0	0.03474	0.03474
COMPLEMENT.Endothelial_cells_to_Podocytes	0	0	0	0.13895	0	0.0347375	-0.0347375	0.0347375
MK.Immune_cells_to_Col_duct_cells_2	0	0	0.02794	0	0.11087	0.0347025	-0.0347025	0.0347025
NRG.Prox_str_tub_cells_to_Immune_cells	0.04229	0	0	0.00715	0.02333	0.00762	0.03467	0.03467
TRAIL.Prox_str_tub_cells_to_LOH_cells	0.0399	0	0	0.02118	0	0.005295	0.034605	0.034605
MK.Col_duct_cells_2_to_Mesangial_cell	0	0	0	0.08693	0.05131	0.03456	-0.03456	0.03456
MIF.Col_duct_cells_2_to_Col_duct_cells	0.1295	0	0	0.193	0.18696	0.09499	0.03451	0.03451
NRG.Col_duct_cells_2_to_Immune_cells	0.04229	0	0	0.00715	0.02403	0.007795	0.034495	0.034495
GALECTIN.Podocytes_to_Prox_conv_tub_cells	0	0.03962	0	0.06288	0.03528	0.034445	-0.034445	0.034445
GAS.Col_duct_cells_to_Col_duct_cells_2	0.04305	0	0	0.03477	0	0.0086925	0.0343575	0.0343575
MK.LOH_cells_to_Col_duct_cells	0	0.05667	0	0.08074	0	0.0343525	-0.0343525	0.0343525
ANGPTL.Col_duct_cells_to_Prox_str_tub_cells	0.03718	0.01135	0	0	0	0.0028375	0.0343425	0.0343425
SEMA3.Immune_cells_to_SMCs_pericytes_and_JGs	0.04939	0.02013	0	0.02799	0.01219	0.0150775	0.0343125	0.0343125
GAS.LOH_cells_to_Mesangial_cell	0.06001	0.02966	0	0.04534	0.02781	0.0257025	0.0343075	0.0343075
TWEAK.Dist_conv_tub_cells_to_Prox_conv_tub_cells	0.00833	0	0.07758	0.09265	0	0.0425575	-0.0342275	0.0342275
ANGPTL.Col_duct_cells_to_Col_duct_cells	0.04267	0.01154	0	0.02271	0	0.0085625	0.0341075	0.0341075
ANGPTL.Prox_conv_tub_cells_to_Dist_conv_tub_cells	0	0.03759	0.00444	0.06048	0.03391	0.034105	-0.034105	0.034105
MK.PECs_to_Mesangial_cell	0	0	0	0.08693	0.04889	0.033955	-0.033955	0.033955
PERIOSTIN.Dist_conv_tub_cells_to_Immune_cells	0	0	0	0	0.13575	0.0339375	-0.0339375	0.0339375
FGF.Immune_cells_to_Endothelial_cells	0.0404	0	0	0.02594	0	0.006485	0.033915	0.033915
ANGPTL.Col_duct_cells_2_to_Endothelial_cells	0.03388	0	0	0	0	0	0.03388	0.03388
GDF.Col_duct_cells_2_to_Prox_str_tub_cells	0.07874	0.09733	0.08236	0	0	0.0449225	0.0338175	0.0338175
TWEAK.Dist_conv_tub_cells_to_LOH_cells	0.00833	0	0.0815	0.08689	0	0.0420975	-0.0337675	0.0337675
FGF.Col_duct_cells_2_to_LOH_cells	0.04588	0.00842	0	0.02449	0.01585	0.01219	0.03369	0.03369
FGF.Col_duct_cells_2_to_SMCs_pericytes_and_JGs	0.04337	0	0	0.02412	0.01466	0.009695	0.033675	0.033675
PERIOSTIN.Col_duct_cells_2_to_Podocytes	0	0	0	0	0.13466	0.033665	-0.033665	0.033665
SPP1.Mesangial_cell_to_PECs	0	0	0	0	0.13461	0.0336525	-0.0336525	0.0336525
PERIOSTIN.Dist_conv_tub_cells_to_PECs	0	0	0	0	0.13454	0.033635	-0.033635	0.033635
PERIOSTIN.Dist_conv_tub_cells_to_Col_duct_cells_2	0	0	0	0	0.13448	0.03362	-0.03362	0.03362
FGF.Podocytes_to_Mesangial_cell	0.05895	0.03282	0	0.0278	0.04084	0.025365	0.033585	0.033585
TRAIL.Prox_conv_tub_cells_to_LOH_cells	0.03918	0	0	0.02241	0	0.0056025	0.0335775	0.0335775
PERIOSTIN.Dist_conv_tub_cells_to_SMCs_pericytes_and_JGs	0	0	0	0	0.1342	0.03355	-0.03355	0.03355
CXCL.Dist_conv_tub_cells_to_Immune_cells	0.03354	0	0	0	0	0	0.03354	0.03354
CXCL.Dist_conv_tub_cells_to_Col_duct_cells_2	0.03354	0	0	0	0	0	0.03354	0.03354
ANGPTL.Prox_conv_tub_cells_to_Immune_cells	0	0.0635	0	0.0372	0.03337	0.0335175	-0.0335175	0.0335175
GAS.Col_duct_cells_2_to_Podocytes	0.05551	0.0141	0.00623	0.03312	0.03473	0.022045	0.033465	0.033465
GAS.Dist_conv_tub_cells_to_Col_duct_cells_2	0.04259	0	0	0	0.03653	0.0091325	0.0334575	0.0334575
SEMA3.Podocytes_to_Dist_conv_tub_cells	0.04299	0.01577	0.00167	0.00536	0.01578	0.009645	0.033345	0.033345
AGT.SMCs_pericytes_and_JGs_to_Podocytes	0.03316	0	0	0	0	0	0.03316	0.03316
EGF.Col_duct_cells_2_to_LOH_cells	0.04148	0.00814	0	0.00899	0.0164	0.0083825	0.0330975	0.0330975
FGF.Col_duct_cells_2_to_Col_duct_cells	0.04475	0	0.01067	0.02117	0.01488	0.01168	0.03307	0.03307
COMPLEMENT.Mesangial_cell_to_PECs	0	0.0336	0	0.05597	0.0427	0.0330675	-0.0330675	0.0330675
EGF.Col_duct_cells_2_to_Prox_conv_tub_cells	0.04148	0.00835	0	0.00908	0.0164	0.0084575	0.0330225	0.0330225
ANGPTL.Col_duct_cells_2_to_PECs	0.04036	0	0.00218	0.01484	0.01246	0.00737	0.03299	0.03299
ANGPT.Dist_conv_tub_cells_to_Mesangial_cell	0.03591	0	0	0.01184	0	0.00296	0.03295	0.03295
ANGPT.Prox_str_tub_cells_to_Mesangial_cell	0.03591	0	0	0.01184	0	0.00296	0.03295	0.03295
ANGPT.Endothelial_cells_to_Mesangial_cell	0.03591	0	0	0.01184	0	0.00296	0.03295	0.03295
CALCR.Prox_str_tub_cells_to_Mesangial_cell	0.05846	0.03132	0	0.03826	0.03286	0.02561	0.03285	0.03285
AGT.Prox_conv_tub_cells_to_Podocytes	0.0399	0.00856	0	0.00767	0.01204	0.0070675	0.0328325	0.0328325
PTN.Prox_str_tub_cells_to_Mesangial_cell	0.04955	0	0	0.05515	0.01187	0.016755	0.032795	0.032795
PTN.PECs_to_LOH_cells	0.07326	0.04433	0	0.07563	0.04229	0.0405625	0.0326975	0.0326975
SPP1.Col_duct_cells_2_to_Dist_conv_tub_cells	0.1651	0.30283	0	0	0.22679	0.132405	0.032695	0.032695
CSF.PECs_to_PECs	0	0.04956	0.02198	0.0258	0.03334	0.03267	-0.03267	0.03267
SPP1.Prox_str_tub_cells_to_Podocytes	0.21788	0.22645	0.28397	0.26328	0.2281	0.25045	-0.03257	0.03257
PERIOSTIN.Immune_cells_to_Podocytes	0	0	0	0	0.13019	0.0325475	-0.0325475	0.0325475
FGF.Col_duct_cells_2_to_Podocytes	0.04356	0.0094	0	0.02118	0.0137	0.01107	0.03249	0.03249
VISFATIN.Mesangial_cell_to_PECs	0	0.02926	0	0.03398	0.06668	0.03248	-0.03248	0.03248
PTN.Podocytes_to_Dist_conv_tub_cells	0.05503	0.04761	0	0	0.04324	0.0227125	0.0323175	0.0323175
TRAIL.Col_duct_cells_to_LOH_cells	0.03231	0	0	0	0	0	0.03231	0.03231
CXCL.Prox_str_tub_cells_to_Immune_cells	0.03231	0	0	0	0	0	0.03231	0.03231
ANGPTL.Col_duct_cells_2_to_Prox_str_tub_cells	0.03339	0	0.00441	0	0	0.0011025	0.0322875	0.0322875
GALECTIN.PECs_to_SMCs_pericytes_and_JGs	0	0.06922	0	0.05992	0	0.032285	-0.032285	0.032285
NRG.Immune_cells_to_Prox_str_tub_cells	0.04588	0	0	0.02448	0.03011	0.0136475	0.0322325	0.0322325
NRG.LOH_cells_to_Prox_str_tub_cells	0.04588	0	0	0.02448	0.03011	0.0136475	0.0322325	0.0322325
PTN.LOH_cells_to_Dist_conv_tub_cells	0	0.04089	0	0.08803	0	0.03223	-0.03223	0.03223
ANGPTL.Dist_conv_tub_cells_to_SMCs_pericytes_and_JGs	0.04624	0.00899	0	0.04716	0	0.0140375	0.0322025	0.0322025
MIF.Podocytes_to_Immune_cells	0.11904	0.16433	0	0	0.18313	0.086865	0.032175	0.032175
CALCR.PECs_to_LOH_cells	0.03217	0	0	0	0	0	0.03217	0.03217
CALCR.Col_duct_cells_to_Podocytes	0.03347	0	0.00522	0	0	0.001305	0.032165	0.032165
CSF.PECs_to_Podocytes	0.00136	0.04273	0.03139	0.02981	0.03003	0.03349	-0.03213	0.03213
BRADYKININ.Dist_conv_tub_cells_to_SMCs_pericytes_and_JGs	0.03212	0	0	0	0	0	0.03212	0.03212
ANGPT.Mesangial_cell_to_Podocytes	0.0321	0	0	0	0	0	0.0321	0.0321
ANGPT.SMCs_pericytes_and_JGs_to_Podocytes	0.0321	0	0	0	0	0	0.0321	0.0321
ANGPT.SMCs_pericytes_and_JGs_to_Mesangial_cell	0.04261	0	0	0.04231	0	0.0105775	0.0320325	0.0320325
CXCL.Immune_cells_to_PECs	0	0	0.02378	0.0593	0.04489	0.0319925	-0.0319925	0.0319925
MIF.Col_duct_cells_2_to_PECs	0.1591	0.16709	0	0.17235	0.16907	0.127128	0.0319725	0.0319725
FGF.Immune_cells_to_SMCs_pericytes_and_JGs	0.04784	0.01557	0	0.02412	0.02389	0.015895	0.031945	0.031945
FGF.Col_duct_cells_to_Podocytes	0.0454	0.0094	0	0.02414	0.02041	0.0134875	0.0319125	0.0319125
COMPLEMENT.Immune_cells_to_Podocytes	0	0.03746	0	0	0.09019	0.0319125	-0.0319125	0.0319125
NRG.Immune_cells_to_LOH_cells	0.04874	0	0	0.03987	0.02748	0.0168375	0.0319025	0.0319025
NRG.LOH_cells_to_LOH_cells	0.04874	0	0	0.03987	0.02748	0.0168375	0.0319025	0.0319025
GDF.LOH_cells_to_Immune_cells	0	0.00329	0	0.12411	0	0.03185	-0.03185	0.03185
FGF.Col_duct_cells_to_LOH_cells	0.04513	0.00842	0	0.02449	0.02044	0.0133375	0.0317925	0.0317925
PTN.PECs_to_Prox_conv_tub_cells	0.07098	0.04458	0	0.06805	0.04413	0.03919	0.03179	0.03179
PERIOSTIN.Immune_cells_to_Prox_str_tub_cells	0	0	0	0	0.12706	0.031765	-0.031765	0.031765
MIF.Prox_conv_tub_cells_to_Immune_cells	0.12369	0.17092	0	0	0.19687	0.0919475	0.0317425	0.0317425
FGF.Col_duct_cells_2_to_Endothelial_cells	0.03821	0	0	0.02594	0	0.006485	0.031725	0.031725
GDF.Immune_cells_to_Mesangial_cell	0.15733	0.16533	0	0.16621	0.17131	0.125713	0.0316175	0.0316175
MIF.LOH_cells_to_Immune_cells	0.12054	0.16433	0	0	0.19146	0.0889475	0.0315925	0.0315925
ANGPTL.Col_duct_cells_2_to_Immune_cells	0.03458	0	0	0	0.01208	0.00302	0.03156	0.03156
FGF.Col_duct_cells_to_Col_duct_cells	0.04715	0.01048	0.01067	0.02322	0.0181	0.0156175	0.0315325	0.0315325
GDF.LOH_cells_to_Col_duct_cells_2	0	0	0	0.12579	0	0.0314475	-0.0314475	0.0314475
GAS.Mesangial_cell_to_Endothelial_cells	0.04434	0	0	0.05182	0	0.012955	0.031385	0.031385
PERIOSTIN.Immune_cells_to_Dist_conv_tub_cells	0	0	0	0	0.12551	0.0313775	-0.0313775	0.0313775
GDF.Dist_conv_tub_cells_to_Col_duct_cells	0.04649	0.05998	0.09673	0.11296	0.04123	0.077725	-0.031235	0.031235
ANGPT.Col_duct_cells_to_PECs	0.03253	0	0.0017	0	0.00418	0.00147	0.03106	0.03106
PROS.Prox_str_tub_cells_to_Mesangial_cell	0.04023	0.00742	0	0.00941	0.01994	0.0091925	0.0310375	0.0310375
GDF.Endothelial_cells_to_SMCs_pericytes_and_JGs	0	0	0	0.12394	0	0.030985	-0.030985	0.030985
ANGPTL.Col_duct_cells_to_Prox_conv_tub_cells	0.0338	0.01167	0	0	0	0.0029175	0.0308825	0.0308825
FGF.Col_duct_cells_2_to_Mesangial_cell	0.03917	0	0	0.02031	0.01294	0.0083125	0.0308575	0.0308575
FGF.Col_duct_cells_to_Dist_conv_tub_cells	0.04575	0.00829	0.00659	0.02613	0.01878	0.0149475	0.0308025	0.0308025
PERIOSTIN.SMCs_pericytes_and_JGs_to_LOH_cells	0	0	0	0.1232	0	0.0308	-0.0308	0.0308
CALCR.SMCs_pericytes_and_JGs_to_Prox_str_tub_cells	0.03073	0	0	0	0	0	0.03073	0.03073
ANGPT.Podocytes_to_Mesangial_cell	0.03591	0	0	0.01184	0.00947	0.0053275	0.0305825	0.0305825
VEGF.SMCs_pericytes_and_JGs_to_Col_duct_cells_2	0.03535	0.00592	0	0.01336	0	0.00482	0.03053	0.03053
PTN.PECs_to_Immune_cells	0.06739	0.03803	0	0.06634	0.04316	0.0368825	0.0305075	0.0305075
CALCR.Mesangial_cell_to_Mesangial_cell	0.0387	0	0	0	0.03286	0.008215	0.030485	0.030485
ANGPTL.Col_duct_cells_2_to_LOH_cells	0.03043	0	0	0	0	0	0.03043	0.03043
CSF.Podocytes_to_PECs	0	0.03429	0.02198	0.03066	0.03474	0.0304175	-0.0304175	0.0304175
MIF.Dist_conv_tub_cells_to_Immune_cells	0.12459	0.17983	0	0	0.19687	0.094175	0.030415	0.030415
VEGF.SMCs_pericytes_and_JGs_to_Prox_str_tub_cells	0.03535	0.00744	0	0.01244	0	0.00497	0.03038	0.03038
GRN.PECs_to_Immune_cells	0	0	0	0.12148	0	0.03037	-0.03037	0.03037
PERIOSTIN.Col_duct_cells_2_to_Mesangial_cell	0	0	0	0	0.12138	0.030345	-0.030345	0.030345
PROS.LOH_cells_to_Mesangial_cell	0.04023	0.00742	0	0.00941	0.02279	0.009905	0.030325	0.030325
ANGPTL.Col_duct_cells_to_LOH_cells	0.03298	0.0107	0	0	0	0.002675	0.030305	0.030305
CALCR.Col_duct_cells_to_Mesangial_cell	0.05587	0.03132	0	0.03826	0.03286	0.02561	0.03026	0.03026
NRG.Podocytes_to_SMCs_pericytes_and_JGs	0.03026	0	0	0	0	0	0.03026	0.03026
NRG.PECs_to_SMCs_pericytes_and_JGs	0.03026	0	0	0	0	0	0.03026	0.03026
FGF.Col_duct_cells_to_Prox_str_tub_cells	0.04556	0.00829	0.00849	0.02579	0.01897	0.015385	0.030175	0.030175
GDF.LOH_cells_to_Col_duct_cells	0	0.00521	0	0.11544	0	0.0301625	-0.0301625	0.0301625
ANGPTL.LOH_cells_to_Podocytes	0.05363	0.01549	0.01773	0.03365	0.02702	0.0234725	0.0301575	0.0301575
GAS.Mesangial_cell_to_Col_duct_cells_2	0.05308	0	0	0.05168	0.04016	0.02296	0.03012	0.03012
MK.Endothelial_cells_to_LOH_cells	0	0	0	0.12032	0	0.03008	-0.03008	0.03008
ANGPTL.Col_duct_cells_2_to_Prox_conv_tub_cells	0.03233	0	0.00956	0	0	0.00239	0.02994	0.02994
NRG.Immune_cells_to_Mesangial_cell	0.04337	0	0	0.05382	0	0.013455	0.029915	0.029915
MK.LOH_cells_to_Immune_cells	0	0	0.02798	0.09166	0	0.02991	-0.02991	0.02991
NRG.Immune_cells_to_Immune_cells	0.04229	0	0	0.02625	0.02333	0.012395	0.029895	0.029895
NRG.LOH_cells_to_Immune_cells	0.04229	0	0	0.02625	0.02333	0.012395	0.029895	0.029895
NRG.PECs_to_Immune_cells	0.03563	0	0	0.00715	0.01591	0.005765	0.029865	0.029865
SPP1.Immune_cells_to_Podocytes	0.21876	0.24752	0.20362	0.27633	0.26688	0.248588	-0.0298275	0.0298275
NRG.Col_duct_cells_2_to_Col_duct_cells_2	0.03633	0	0	0.00524	0.02094	0.006545	0.029785	0.029785
SPP1.SMCs_pericytes_and_JGs_to_Col_duct_cells	0.17159	0.26342	0	0	0.30382	0.14181	0.02978	0.02978
GDF.LOH_cells_to_LOH_cells	0	0.00329	0	0.11544	0	0.0296825	-0.0296825	0.0296825
MIF.Mesangial_cell_to_Mesangial_cell	0	0.04345	0	0	0.07523	0.02967	-0.02967	0.02967
PERIOSTIN.SMCs_pericytes_and_JGs_to_Endothelial_cells	0	0	0	0.11866	0	0.029665	-0.029665	0.029665
AGT.Col_duct_cells_to_Podocytes	0.02962	0	0	0	0	0	0.02962	0.02962
ANGPTL.Prox_conv_tub_cells_to_Prox_str_tub_cells	0	0.02336	0.00441	0.042	0.04856	0.0295825	-0.0295825	0.0295825
GDF.Col_duct_cells_2_to_Col_duct_cells_2	0.07874	0	0.08236	0.11433	0	0.0491725	0.0295675	0.0295675
NRG.Endothelial_cells_to_Dist_conv_tub_cells	0.03595	0	0	0.0256	0	0.0064	0.02955	0.02955
CXCL.Col_duct_cells_2_to_Immune_cells	0.02955	0	0	0	0	0	0.02955	0.02955
NRG.Podocytes_to_Immune_cells	0.03563	0	0	0.00715	0.01734	0.0061225	0.0295075	0.0295075
GDF.Col_duct_cells_to_Immune_cells	0	0.00329	0	0.10868	0.0059	0.0294675	-0.0294675	0.0294675
VEGF.SMCs_pericytes_and_JGs_to_Prox_conv_tub_cells	0.03425	0.00748	0	0.01175	0	0.0048075	0.0294425	0.0294425
FGF.Col_duct_cells_2_to_Prox_conv_tub_cells	0.04452	0.00914	0.00929	0.02393	0.01817	0.0151325	0.0293875	0.0293875
SPP1.Col_duct_cells_to_Podocytes	0.22886	0.23085	0.28585	0.26705	0.24919	0.258235	-0.029375	0.029375
PERIOSTIN.Immune_cells_to_Mesangial_cell	0	0	0	0	0.11728	0.02932	-0.02932	0.02932
ANGPTL.Col_duct_cells_to_Dist_conv_tub_cells	0.0364	0.01405	0	0	0.0143	0.0070875	0.0293125	0.0293125
TWEAK.Col_duct_cells_to_Col_duct_cells	0.02925	0	0	0	0	0	0.02925	0.02925
TWEAK.Col_duct_cells_2_to_Col_duct_cells	0.02925	0	0	0	0	0	0.02925	0.02925
TWEAK.Dist_conv_tub_cells_to_Col_duct_cells	0.02925	0	0	0	0	0	0.02925	0.02925
TWEAK.Podocytes_to_Col_duct_cells	0.02925	0	0	0	0	0	0.02925	0.02925
TWEAK.SMCs_pericytes_and_JGs_to_Col_duct_cells	0.02925	0	0	0	0	0	0.02925	0.02925
TWEAK.Prox_str_tub_cells_to_Col_duct_cells	0.02925	0	0	0	0	0	0.02925	0.02925
CALCR.Prox_str_tub_cells_to_Prox_str_tub_cells	0.02925	0	0	0	0	0	0.02925	0.02925
TWEAK.Prox_conv_tub_cells_to_Col_duct_cells	0.02925	0	0	0	0	0	0.02925	0.02925
TWEAK.Endothelial_cells_to_Col_duct_cells	0.02925	0	0	0	0	0	0.02925	0.02925
TWEAK.LOH_cells_to_Col_duct_cells	0.02925	0	0	0	0	0	0.02925	0.02925
GRN.Podocytes_to_Immune_cells	0	0	0	0.11689	0	0.0292225	-0.0292225	0.0292225
ANGPTL.LOH_cells_to_SMCs_pericytes_and_JGs	0.04717	0.0074	0	0.02776	0.03664	0.01795	0.02922	0.02922
GDF.Endothelial_cells_to_Col_duct_cells_2	0	0	0	0.11685	0	0.0292125	-0.0292125	0.0292125
NRG.Prox_conv_tub_cells_to_SMCs_pericytes_and_JGs	0.03595	0	0	0.027	0	0.00675	0.0292	0.0292
GDF.LOH_cells_to_Endothelial_cells	0	0	0	0.11642	0	0.029105	-0.029105	0.029105
PTN.PECs_to_Prox_str_tub_cells	0.06626	0.04107	0	0.0675	0.04013	0.037175	0.029085	0.029085
CXCL.Prox_conv_tub_cells_to_Immune_cells	0.02905	0	0	0	0	0	0.02905	0.02905
CXCL.LOH_cells_to_Immune_cells	0.02905	0	0	0	0	0	0.02905	0.02905
PARs.Mesangial_cell_to_Podocytes	0.02903	0	0	0	0	0	0.02903	0.02903
GDF.Col_duct_cells_to_Col_duct_cells_2	0	0	0	0.11019	0.00587	0.029015	-0.029015	0.029015
MK.Col_duct_cells_2_to_Col_duct_cells_2	0	0	0	0	0.11598	0.028995	-0.028995	0.028995
COMPLEMENT.Endothelial_cells_to_SMCs_pericytes_and_JGs	0	0	0	0.11587	0	0.0289675	-0.0289675	0.0289675
MK.Col_duct_cells_to_PECs	0	0.04053	0.02423	0	0.05106	0.028955	-0.028955	0.028955
MK.Podocytes_to_PECs	0	0.04379	0.02882	0	0.04315	0.02894	-0.02894	0.02894
PTN.LOH_cells_to_LOH_cells	0	0.03058	0	0.08503	0	0.0289025	-0.0289025	0.0289025
GRN.Endothelial_cells_to_Immune_cells	0	0	0	0.11547	0	0.0288675	-0.0288675	0.0288675
CALCR.Prox_conv_tub_cells_to_Mesangial_cell	0	0.0372	0	0.04538	0.03286	0.02886	-0.02886	0.02886
BRADYKININ.Immune_cells_to_SMCs_pericytes_and_JGs	0.02883	0	0	0	0	0	0.02883	0.02883
PTN.Immune_cells_to_SMCs_pericytes_and_JGs	0.0288	0	0	0	0	0	0.0288	0.0288
CXCL.PECs_to_PECs	0	0.01616	0.02292	0.06185	0.01403	0.02874	-0.02874	0.02874
TWEAK.PECs_to_Prox_str_tub_cells	0.00833	0	0.06241	0.08574	0	0.0370375	-0.0287075	0.0287075
NRG.Podocytes_to_Col_duct_cells	0.03136	0	0	0	0.01065	0.0026625	0.0286975	0.0286975
EGF.Col_duct_cells_to_Endothelial_cells	0.02866	0	0	0	0	0	0.02866	0.02866
MIF.Prox_str_tub_cells_to_Endothelial_cells	0.02048	0	0	0.19644	0	0.04911	-0.02863	0.02863
FGF.Col_duct_cells_2_to_PECs	0.03764	0	0	0.02253	0.01364	0.0090425	0.0285975	0.0285975
CALCR.Endothelial_cells_to_Podocytes	0.03449	0	0	0.02359	0	0.0058975	0.0285925	0.0285925
CALCR.Dist_conv_tub_cells_to_SMCs_pericytes_and_JGs	0.03518	0	0	0.02649	0	0.0066225	0.0285575	0.0285575
ANGPTL.LOH_cells_to_PECs	0.04489	0.00889	0	0.02584	0.03067	0.01635	0.02854	0.02854
PERIOSTIN.Col_duct_cells_to_LOH_cells	0	0	0	0.11414	0	0.028535	-0.028535	0.028535
ANGPT.Mesangial_cell_to_Col_duct_cells	0.02853	0	0	0	0	0	0.02853	0.02853
ANGPT.Col_duct_cells_to_Dist_conv_tub_cells	0.02853	0	0	0	0	0	0.02853	0.02853
ANGPT.Col_duct_cells_to_Col_duct_cells_2	0.02853	0	0	0	0	0	0.02853	0.02853
ANGPT.Col_duct_cells_to_Endothelial_cells	0.02853	0	0	0	0	0	0.02853	0.02853
CSF.PECs_to_Mesangial_cell	0	0.04698	0	0.02685	0.04027	0.028525	-0.028525	0.028525
BRADYKININ.Dist_conv_tub_cells_to_Col_duct_cells_2	0.03212	0	0	0.01174	0.00269	0.0036075	0.0285125	0.0285125
CALCR.Col_duct_cells_to_Prox_conv_tub_cells	0.02849	0	0	0	0	0	0.02849	0.02849
CALCR.Col_duct_cells_to_Col_duct_cells	0.02849	0	0	0	0	0	0.02849	0.02849
CALCR.Col_duct_cells_to_Col_duct_cells_2	0.02849	0	0	0	0	0	0.02849	0.02849
CALCR.Col_duct_cells_to_Endothelial_cells	0.02849	0	0	0	0	0	0.02849	0.02849
CALCR.Col_duct_cells_to_Prox_str_tub_cells	0.02849	0	0	0	0	0	0.02849	0.02849
MK.LOH_cells_to_Dist_conv_tub_cells	0	0.08168	0.03207	0	0	0.0284375	-0.0284375	0.0284375
ANGPTL.Col_duct_cells_2_to_Dist_conv_tub_cells	0.0331	0	0.00444	0	0.0143	0.004685	0.028415	0.028415
CXCL.PECs_to_Podocytes	0	0.04405	0	0.06185	0.00748	0.028345	-0.028345	0.028345
ANGPTL.Col_duct_cells_2_to_Col_duct_cells_2	0.03162	0	0	0	0.01322	0.003305	0.028315	0.028315
CALCR.SMCs_pericytes_and_JGs_to_SMCs_pericytes_and_JGs	0.02826	0	0	0	0	0	0.02826	0.02826
ANGPT.Col_duct_cells_to_Prox_conv_tub_cells	0.02853	0	0	0	0.00117	0.0002925	0.0282375	0.0282375
ANGPT.Col_duct_cells_to_Prox_str_tub_cells	0.02853	0	0	0	0.00117	0.0002925	0.0282375	0.0282375
ANGPT.Col_duct_cells_to_LOH_cells	0.02853	0	0	0	0.00117	0.0002925	0.0282375	0.0282375
CALCR.Prox_str_tub_cells_to_Podocytes	0.03449	0	0.00522	0.01982	0	0.00626	0.02823	0.02823
PERIOSTIN.Dist_conv_tub_cells_to_Endothelial_cells	0	0	0	0.11258	0	0.028145	-0.028145	0.028145
MIF.Col_duct_cells_to_Endothelial_cells	0.02136	0	0	0.19794	0	0.049485	-0.028125	0.028125
PERIOSTIN.SMCs_pericytes_and_JGs_to_Prox_str_tub_cells	0	0	0	0.11243	0	0.0281075	-0.0281075	0.0281075
PTN.Podocytes_to_Col_duct_cells_2	0.0457	0.02857	0	0	0.04214	0.0176775	0.0280225	0.0280225
NRG.Prox_conv_tub_cells_to_Dist_conv_tub_cells	0.03595	0	0	0.0244	0.00734	0.007935	0.028015	0.028015
MK.Endothelial_cells_to_Endothelial_cells	0	0	0	0.11192	0	0.02798	-0.02798	0.02798
NRG.PECs_to_Col_duct_cells	0.03136	0	0	0	0.01394	0.003485	0.027875	0.027875
GAS.Podocytes_to_Col_duct_cells_2	0.03831	0	0	0	0.04174	0.010435	0.027875	0.027875
TRAIL.Immune_cells_to_Endothelial_cells	0.04342	0	0	0.06229	0	0.0155725	0.0278475	0.0278475
MK.LOH_cells_to_Endothelial_cells	0	0	0	0.11126	0	0.027815	-0.027815	0.027815
GALECTIN.Prox_str_tub_cells_to_Immune_cells	0	0.03962	0.01703	0	0.05447	0.02778	-0.02778	0.02778
MK.Col_duct_cells_to_Col_duct_cells_2	0	0	0	0	0.11087	0.0277175	-0.0277175	0.0277175
MK.PECs_to_Col_duct_cells_2	0	0	0	0	0.11087	0.0277175	-0.0277175	0.0277175
PERIOSTIN.Immune_cells_to_SMCs_pericytes_and_JGs	0	0	0	0	0.11086	0.027715	-0.027715	0.027715
MK.Endothelial_cells_to_Immune_cells	0	0	0	0.11082	0	0.027705	-0.027705	0.027705
MIF.Endothelial_cells_to_Endothelial_cells	0.02116	0	0	0.19533	0	0.0488325	-0.0276725	0.0276725
PTN.Podocytes_to_Col_duct_cells	0.04613	0.03223	0	0	0.04208	0.0185775	0.0275525	0.0275525
KIT.Col_duct_cells_2_to_Col_duct_cells	0.03452	0.00474	0	0.01854	0.00465	0.0069825	0.0275375	0.0275375
PTN.Prox_str_tub_cells_to_SMCs_pericytes_and_JGs	0.0275	0	0	0	0	0	0.0275	0.0275
PTN.Immune_cells_to_Podocytes	0.0375	0	0	0.04	0	0.01	0.0275	0.0275
PERIOSTIN.Col_duct_cells_to_Endothelial_cells	0	0	0	0.10992	0	0.02748	-0.02748	0.02748
PERIOSTIN.Immune_cells_to_Col_duct_cells	0	0	0	0	0.10978	0.027445	-0.027445	0.027445
COMPLEMENT.Prox_conv_tub_cells_to_Col_duct_cells	0.00136	0.03797	0	0.03975	0.03741	0.0287825	-0.0274225	0.0274225
FGF.Col_duct_cells_2_to_Dist_conv_tub_cells	0.04134	0.00829	0.00659	0.02411	0.01673	0.01393	0.02741	0.02741
NRG.Prox_str_tub_cells_to_Dist_conv_tub_cells	0.03595	0	0	0.00669	0.02748	0.0085425	0.0274075	0.0274075
COMPLEMENT.Mesangial_cell_to_Mesangial_cell	0	0	0	0	0.10959	0.0273975	-0.0273975	0.0273975
ANGPTL.Col_duct_cells_to_Col_duct_cells_2	0.03321	0.01008	0	0	0.01322	0.005825	0.027385	0.027385
ANGPTL.Col_duct_cells_to_Immune_cells	0.03298	0.01031	0	0	0.01208	0.0055975	0.0273825	0.0273825
PTN.LOH_cells_to_Prox_conv_tub_cells	0	0.04551	0	0.06398	0	0.0273725	-0.0273725	0.0273725
VISFATIN.Mesangial_cell_to_Immune_cells	0.05555	0.03969	0	0	0.07312	0.0282025	0.0273475	0.0273475
TWEAK.Immune_cells_to_Col_duct_cells	0.02734	0	0	0	0	0	0.02734	0.02734
CSF.Mesangial_cell_to_LOH_cells	0.00877	0.03697	0	0.06841	0.03903	0.0361025	-0.0273325	0.0273325
CSF.Mesangial_cell_to_Dist_conv_tub_cells	0.00877	0.03697	0	0.06841	0.03903	0.0361025	-0.0273325	0.0273325
GDF.LOH_cells_to_Prox_conv_tub_cells	0	0	0	0.10909	0	0.0272725	-0.0272725	0.0272725
GAS.Dist_conv_tub_cells_to_Prox_str_tub_cells	0.03546	0	0	0	0.03286	0.008215	0.027245	0.027245
FGF.Podocytes_to_Dist_conv_tub_cells	0.06391	0.03277	0.03392	0.04539	0.03458	0.036665	0.027245	0.027245
CXCL.Podocytes_to_Col_duct_cells_2	0.02722	0	0	0	0	0	0.02722	0.02722
CXCL.Podocytes_to_Immune_cells	0.02722	0	0	0	0	0	0.02722	0.02722
ANGPT.SMCs_pericytes_and_JGs_to_Col_duct_cells	0.02853	0	0	0.00525	0	0.0013125	0.0272175	0.0272175
TRAIL.LOH_cells_to_Endothelial_cells	0.0464	0	0	0.07682	0	0.019205	0.027195	0.027195
PTN.Podocytes_to_Podocytes	0.04984	0.04521	0	0	0.0454	0.0226525	0.0271875	0.0271875
BRADYKININ.Immune_cells_to_Col_duct_cells_2	0.02883	0	0	0.00585	0.0009	0.0016875	0.0271425	0.0271425
SPP1.Col_duct_cells_to_Dist_conv_tub_cells	0.16377	0.30689	0	0	0.23973	0.136655	0.027115	0.027115
EGF.Col_duct_cells_to_Podocytes	0.02884	0	0	0	0.00691	0.0017275	0.0271125	0.0271125
MK.Endothelial_cells_to_Podocytes	0	0	0	0.1083	0	0.027075	-0.027075	0.027075
CSF.Podocytes_to_Podocytes	0.00486	0.02957	0.03139	0.03538	0.0313	0.03191	-0.02705	0.02705
GDF.Col_duct_cells_2_to_Mesangial_cell	0.15733	0.17742	0	0.1858	0.15791	0.130282	0.0270475	0.0270475
VISFATIN.Col_duct_cells_2_to_SMCs_pericytes_and_JGs	0.02702	0	0	0	0	0	0.02702	0.02702
EGF.Dist_conv_tub_cells_to_Dist_conv_tub_cells	0.04021	0.02743	0	0.00899	0.0164	0.013205	0.027005	0.027005
ANGPT.Prox_str_tub_cells_to_Podocytes	0.027	0	0	0	0	0	0.027	0.027
ANGPT.Endothelial_cells_to_Podocytes	0.027	0	0	0	0	0	0.027	0.027
BRADYKININ.Dist_conv_tub_cells_to_Col_duct_cells	0.03212	0.00529	0	0.01174	0.00358	0.0051525	0.0269675	0.0269675
MK.Prox_str_tub_cells_to_Endothelial_cells	0	0	0	0.10784	0	0.02696	-0.02696	0.02696
NRG.Col_duct_cells_2_to_Dist_conv_tub_cells	0.03595	0	0	0.00669	0.02934	0.0090075	0.0269425	0.0269425
PTN.LOH_cells_to_Mesangial_cell	0	0.03828	0	0.06947	0	0.0269375	-0.0269375	0.0269375
CXCL.PECs_to_Col_duct_cells_2	0.03474	0.01322	0	0.01806	0	0.00782	0.02692	0.02692
GDF.Endothelial_cells_to_PECs	0.0566	0	0	0.11877	0	0.0296925	0.0269075	0.0269075
MK.Endothelial_cells_to_Mesangial_cell	0	0	0	0.10756	0	0.02689	-0.02689	0.02689
PTN.PECs_to_Mesangial_cell	0.06495	0.03957	0	0.0738	0.03906	0.0381075	0.0268425	0.0268425
MK.Endothelial_cells_to_Col_duct_cells_2	0	0	0	0.1073	0	0.026825	-0.026825	0.026825
TRAIL.Mesangial_cell_to_Endothelial_cells	0.03918	0	0	0.04953	0	0.0123825	0.0267975	0.0267975
FGF.Immune_cells_to_Mesangial_cell	0.04079	0.01693	0	0.01797	0.02111	0.0140025	0.0267875	0.0267875
CXCL.Col_duct_cells_to_Immune_cells	0.02678	0	0	0	0	0	0.02678	0.02678
CXCL.Col_duct_cells_to_Col_duct_cells_2	0.02678	0	0	0	0	0	0.02678	0.02678
MK.Prox_conv_tub_cells_to_Endothelial_cells	0	0	0	0.10702	0	0.026755	-0.026755	0.026755
ANGPT.Mesangial_cell_to_SMCs_pericytes_and_JGs	0.02669	0	0	0	0	0	0.02669	0.02669
CALCR.Immune_cells_to_Mesangial_cell	0.03482	0	0	0	0.03286	0.008215	0.026605	0.026605
KIT.Col_duct_cells_to_Col_duct_cells	0.03452	0.00474	0	0.01959	0.00734	0.0079175	0.0266025	0.0266025
MK.Endothelial_cells_to_Dist_conv_tub_cells	0	0	0	0.10623	0	0.0265575	-0.0265575	0.0265575
BRADYKININ.Immune_cells_to_Col_duct_cells	0.02883	0.0021	0	0.00585	0.0012	0.0022875	0.0265425	0.0265425
EGF.Col_duct_cells_to_Prox_str_tub_cells	0.02866	0	0	0	0.00851	0.0021275	0.0265325	0.0265325
MK.Podocytes_to_SMCs_pericytes_and_JGs	0	0.05668	0	0	0.04944	0.02653	-0.02653	0.02653
FGF.Immune_cells_to_Podocytes	0.04204	0.01895	0	0.02118	0.02234	0.0156175	0.0264225	0.0264225
SPP1.Endothelial_cells_to_Prox_conv_tub_cells	0.10979	0	0	0.33352	0	0.08338	0.02641	0.02641
VISFATIN.PECs_to_Col_duct_cells	0.03677	0	0	0	0.04154	0.010385	0.026385	0.026385
ANGPT.Dist_conv_tub_cells_to_Podocytes	0.027	0	0.00247	0	0	0.0006175	0.0263825	0.0263825
MIF.Col_duct_cells_to_Podocytes	0.12227	0.14147	0	0.12971	0.11267	0.0959625	0.0263075	0.0263075
CALCR.Col_duct_cells_to_Dist_conv_tub_cells	0.02626	0	0	0	0	0	0.02626	0.02626
BRADYKININ.Immune_cells_to_Dist_conv_tub_cells	0.02883	0.0021	0	0.00585	0.00239	0.002585	0.026245	0.026245
NRG.Immune_cells_to_Prox_conv_tub_cells	0.04646	0	0	0.04215	0.03895	0.020275	0.026185	0.026185
NRG.LOH_cells_to_Prox_conv_tub_cells	0.04646	0	0	0.04215	0.03895	0.020275	0.026185	0.026185
MK.Immune_cells_to_Prox_str_tub_cells	0	0	0.04353	0	0.06119	0.02618	-0.02618	0.02618
GALECTIN.Immune_cells_to_Immune_cells	0	0.03962	0.01703	0	0.04786	0.0261275	-0.0261275	0.0261275
VEGF.SMCs_pericytes_and_JGs_to_Immune_cells	0.03005	0.00783	0	0.00788	0	0.0039275	0.0261225	0.0261225
FGF.Col_duct_cells_to_Prox_conv_tub_cells	0.04087	0.00914	0.00929	0.02177	0.01879	0.0147475	0.0261225	0.0261225
ANGPT.Podocytes_to_Podocytes	0.027	0	0	0	0.00367	0.0009175	0.0260825	0.0260825
BRADYKININ.Dist_conv_tub_cells_to_Dist_conv_tub_cells	0.03212	0.00529	0	0.01174	0.00713	0.00604	0.02608	0.02608
SEMA3.Mesangial_cell_to_Endothelial_cells	0.03035	0	0	0.01718	0	0.004295	0.026055	0.026055
PERIOSTIN.Col_duct_cells_to_Prox_str_tub_cells	0	0	0	0.1041	0	0.026025	-0.026025	0.026025
PERIOSTIN.Prox_str_tub_cells_to_Endothelial_cells	0	0	0	0.10396	0	0.02599	-0.02599	0.02599
FGF.Immune_cells_to_Dist_conv_tub_cells	0.04513	0.02103	0.00659	0.02411	0.02506	0.0191975	0.0259325	0.0259325
TRAIL.Col_duct_cells_2_to_Endothelial_cells	0.04111	0	0	0.06072	0	0.01518	0.02593	0.02593
NRG.Col_duct_cells_2_to_PECs	0.02593	0	0	0	0	0	0.02593	0.02593
VISFATIN.Mesangial_cell_to_Dist_conv_tub_cells	0.05495	0.04162	0	0	0.07455	0.0290425	0.0259075	0.0259075
CXCL.LOH_cells_to_Col_duct_cells_2	0.02905	0.01266	0	0	0	0.003165	0.025885	0.025885
MK.Endothelial_cells_to_Col_duct_cells	0	0	0	0.10341	0	0.0258525	-0.0258525	0.0258525
CXCL.Prox_conv_tub_cells_to_Col_duct_cells_2	0.02905	0.01281	0	0	0	0.0032025	0.0258475	0.0258475
TWEAK.Mesangial_cell_to_Mesangial_cell	0.02584	0	0	0	0	0	0.02584	0.02584
CALCR.SMCs_pericytes_and_JGs_to_Dist_conv_tub_cells	0.02584	0	0	0	0	0	0.02584	0.02584
MK.Endothelial_cells_to_Prox_conv_tub_cells	0	0	0	0.10336	0	0.02584	-0.02584	0.02584
MK.Endothelial_cells_to_Prox_str_tub_cells	0	0	0	0.10334	0	0.025835	-0.025835	0.025835
PROS.Prox_conv_tub_cells_to_SMCs_pericytes_and_JGs	0.02925	0.005	0	0.00874	0	0.003435	0.025815	0.025815
PERIOSTIN.Prox_str_tub_cells_to_Prox_conv_tub_cells	0	0	0	0.10321	0	0.0258025	-0.0258025	0.0258025
GDF.Prox_str_tub_cells_to_Podocytes	0.07534	0.10055	0.09674	0.10922	0.0978	0.101078	-0.0257375	0.0257375
GDF.Prox_conv_tub_cells_to_Mesangial_cell	0.08323	0.14304	0	0.1578	0.13503	0.108967	-0.0257375	0.0257375
FGF.Mesangial_cell_to_LOH_cells	0.08599	0.0462	0	0.10276	0.09226	0.060305	0.025685	0.025685
ANGPTL.Dist_conv_tub_cells_to_Prox_conv_tub_cells	0	0.06066	0	0.04207	0	0.0256825	-0.0256825	0.0256825
NRG.Endothelial_cells_to_Col_duct_cells	0.02868	0	0	0.01223	0	0.0030575	0.0256225	0.0256225
VISFATIN.Podocytes_to_LOH_cells	0	0.03178	0	0	0.07063	0.0256025	-0.0256025	0.0256025
CSF.Podocytes_to_Col_duct_cells	0.00486	0.02816	0.02198	0.04504	0.02658	0.03044	-0.02558	0.02558
GALECTIN.Col_duct_cells_to_PECs	0	0.0232	0	0.05127	0.02775	0.025555	-0.025555	0.025555
PTN.Podocytes_to_SMCs_pericytes_and_JGs	0.04416	0.03438	0	0	0.04036	0.018685	0.025475	0.025475
EGF.Col_duct_cells_to_SMCs_pericytes_and_JGs	0.02884	0	0	0	0.01369	0.0034225	0.0254175	0.0254175
COMPLEMENT.Prox_conv_tub_cells_to_Immune_cells	0.00136	0.02291	0	0.03796	0.04617	0.02676	-0.0254	0.0254
CXCL.Col_duct_cells_2_to_Col_duct_cells_2	0.02955	0	0	0.01665	0	0.0041625	0.0253875	0.0253875
GAS.Dist_conv_tub_cells_to_Col_duct_cells	0.04096	0.03213	0	0	0.03025	0.015595	0.025365	0.025365
CSF.Podocytes_to_Prox_str_tub_cells	0.00486	0.03178	0.0211	0.0413	0.02658	0.03019	-0.02533	0.02533
MK.Endothelial_cells_to_PECs	0	0	0	0.10086	0	0.025215	-0.025215	0.025215
EGF.Col_duct_cells_to_PECs	0.02729	0	0	0	0.0083	0.002075	0.025215	0.025215
PTN.PECs_to_Dist_conv_tub_cells	0.0658	0.04761	0	0.0715	0.04324	0.0405875	0.0252125	0.0252125
PTN.Podocytes_to_Mesangial_cell	0.05862	0.03957	0	0.05515	0.03906	0.033445	0.025175	0.025175
CXCL.Prox_str_tub_cells_to_Col_duct_cells_2	0.03231	0.01234	0	0.01628	0	0.007155	0.025155	0.025155
CALCR.Col_duct_cells_to_PECs	0.03161	0	0	0	0.02583	0.0064575	0.0251525	0.0251525
VISFATIN.Mesangial_cell_to_Podocytes	0.01429	0.0507	0	0.03538	0.07057	0.0391625	-0.0248725	0.0248725
ANGPTL.Dist_conv_tub_cells_to_Prox_str_tub_cells	0	0.05757	0	0.04181	0	0.024845	-0.024845	0.024845
GAS.Col_duct_cells_to_Endothelial_cells	0.03585	0	0	0.04403	0	0.0110075	0.0248425	0.0248425
EGF.Col_duct_cells_to_Immune_cells	0.02931	0	0.00747	0	0.01101	0.00462	0.02469	0.02469
VISFATIN.Dist_conv_tub_cells_to_SMCs_pericytes_and_JGs	0.02468	0	0	0	0	0	0.02468	0.02468
TWEAK.Col_duct_cells_to_Immune_cells	0.02459	0	0	0	0	0	0.02459	0.02459
TWEAK.Col_duct_cells_to_Podocytes	0.02459	0	0	0	0	0	0.02459	0.02459
TWEAK.Col_duct_cells_to_Col_duct_cells_2	0.02459	0	0	0	0	0	0.02459	0.02459
TWEAK.Col_duct_cells_to_Mesangial_cell	0.02459	0	0	0	0	0	0.02459	0.02459
TWEAK.Col_duct_cells_to_SMCs_pericytes_and_JGs	0.02459	0	0	0	0	0	0.02459	0.02459
TWEAK.Col_duct_cells_2_to_Immune_cells	0.02459	0	0	0	0	0	0.02459	0.02459
TWEAK.Col_duct_cells_2_to_Podocytes	0.02459	0	0	0	0	0	0.02459	0.02459
TWEAK.Col_duct_cells_2_to_Col_duct_cells_2	0.02459	0	0	0	0	0	0.02459	0.02459
TWEAK.Col_duct_cells_2_to_Mesangial_cell	0.02459	0	0	0	0	0	0.02459	0.02459
TWEAK.Col_duct_cells_2_to_SMCs_pericytes_and_JGs	0.02459	0	0	0	0	0	0.02459	0.02459
TWEAK.Dist_conv_tub_cells_to_Col_duct_cells_2	0.02459	0	0	0	0	0	0.02459	0.02459
TWEAK.Dist_conv_tub_cells_to_Podocytes	0.02459	0	0	0	0	0	0.02459	0.02459
TWEAK.Dist_conv_tub_cells_to_Mesangial_cell	0.02459	0	0	0	0	0	0.02459	0.02459
TWEAK.Dist_conv_tub_cells_to_SMCs_pericytes_and_JGs	0.02459	0	0	0	0	0	0.02459	0.02459
TWEAK.Podocytes_to_Podocytes	0.02459	0	0	0	0	0	0.02459	0.02459
TWEAK.Podocytes_to_Col_duct_cells_2	0.02459	0	0	0	0	0	0.02459	0.02459
TWEAK.Podocytes_to_Mesangial_cell	0.02459	0	0	0	0	0	0.02459	0.02459
TWEAK.Podocytes_to_SMCs_pericytes_and_JGs	0.02459	0	0	0	0	0	0.02459	0.02459
TWEAK.Podocytes_to_Immune_cells	0.02459	0	0	0	0	0	0.02459	0.02459
TWEAK.SMCs_pericytes_and_JGs_to_Podocytes	0.02459	0	0	0	0	0	0.02459	0.02459
TWEAK.SMCs_pericytes_and_JGs_to_Col_duct_cells_2	0.02459	0	0	0	0	0	0.02459	0.02459
TWEAK.SMCs_pericytes_and_JGs_to_Mesangial_cell	0.02459	0	0	0	0	0	0.02459	0.02459
TWEAK.SMCs_pericytes_and_JGs_to_SMCs_pericytes_and_JGs	0.02459	0	0	0	0	0	0.02459	0.02459
TWEAK.SMCs_pericytes_and_JGs_to_Immune_cells	0.02459	0	0	0	0	0	0.02459	0.02459
CALCR.Prox_str_tub_cells_to_Dist_conv_tub_cells	0.02459	0	0	0	0	0	0.02459	0.02459
TWEAK.Prox_str_tub_cells_to_Mesangial_cell	0.02459	0	0	0	0	0	0.02459	0.02459
TWEAK.Prox_str_tub_cells_to_SMCs_pericytes_and_JGs	0.02459	0	0	0	0	0	0.02459	0.02459
TWEAK.Prox_str_tub_cells_to_Podocytes	0.02459	0	0	0	0	0	0.02459	0.02459
TWEAK.Prox_conv_tub_cells_to_Mesangial_cell	0.02459	0	0	0	0	0	0.02459	0.02459
TWEAK.Prox_conv_tub_cells_to_SMCs_pericytes_and_JGs	0.02459	0	0	0	0	0	0.02459	0.02459
TWEAK.Prox_conv_tub_cells_to_Col_duct_cells_2	0.02459	0	0	0	0	0	0.02459	0.02459
TWEAK.Prox_conv_tub_cells_to_Immune_cells	0.02459	0	0	0	0	0	0.02459	0.02459
TWEAK.Prox_conv_tub_cells_to_Podocytes	0.02459	0	0	0	0	0	0.02459	0.02459
CALCR.Endothelial_cells_to_Dist_conv_tub_cells	0.02459	0	0	0	0	0	0.02459	0.02459
TWEAK.Endothelial_cells_to_Mesangial_cell	0.02459	0	0	0	0	0	0.02459	0.02459
TWEAK.Endothelial_cells_to_SMCs_pericytes_and_JGs	0.02459	0	0	0	0	0	0.02459	0.02459
TWEAK.Endothelial_cells_to_Col_duct_cells_2	0.02459	0	0	0	0	0	0.02459	0.02459
TWEAK.Endothelial_cells_to_Immune_cells	0.02459	0	0	0	0	0	0.02459	0.02459
TWEAK.Endothelial_cells_to_Podocytes	0.02459	0	0	0	0	0	0.02459	0.02459
TWEAK.LOH_cells_to_Mesangial_cell	0.02459	0	0	0	0	0	0.02459	0.02459
TWEAK.LOH_cells_to_SMCs_pericytes_and_JGs	0.02459	0	0	0	0	0	0.02459	0.02459
TWEAK.LOH_cells_to_Podocytes	0.02459	0	0	0	0	0	0.02459	0.02459
TWEAK.PECs_to_Podocytes	0.02459	0	0	0	0	0	0.02459	0.02459
TWEAK.PECs_to_Mesangial_cell	0.02459	0	0	0	0	0	0.02459	0.02459
TRAIL.SMCs_pericytes_and_JGs_to_Endothelial_cells	0.03719	0	0	0.05042	0	0.012605	0.024585	0.024585
ANGPTL.Prox_str_tub_cells_to_Mesangial_cell	0.03195	0.00926	0	0.01033	0.01007	0.007415	0.024535	0.024535
NRG.Prox_str_tub_cells_to_Col_duct_cells	0.02868	0	0	0	0.01661	0.0041525	0.0245275	0.0245275
GAS.PECs_to_PECs	0.01389	0.03373	0.03723	0.05219	0.0305	0.0384125	-0.0245225	0.0245225
BRADYKININ.Col_duct_cells_to_SMCs_pericytes_and_JGs	0.02452	0	0	0	0	0	0.02452	0.02452
MIF.Col_duct_cells_2_to_Podocytes	0.08352	0	0	0.15986	0.07619	0.0590125	0.0245075	0.0245075
GALECTIN.Podocytes_to_PECs	0	0.0232	0	0.05127	0.0234	0.0244675	-0.0244675	0.0244675
CXCL.Dist_conv_tub_cells_to_PECs	0	0	0.02647	0.02792	0.0434	0.0244475	-0.0244475	0.0244475
MK.Endothelial_cells_to_SMCs_pericytes_and_JGs	0	0	0	0.09751	0	0.0243775	-0.0243775	0.0243775
FGF.Mesangial_cell_to_Prox_conv_tub_cells	0.07897	0.0418	0	0.09442	0.08222	0.05461	0.02436	0.02436
CSF.Mesangial_cell_to_SMCs_pericytes_and_JGs	0.02584	0.06407	0	0.0828	0.05361	0.05012	-0.02428	0.02428
CSF.Mesangial_cell_to_Prox_conv_tub_cells	0.00877	0.03697	0	0.05617	0.03903	0.0330425	-0.0242725	0.0242725
NRG.Prox_str_tub_cells_to_PECs	0.02532	0	0	0	0.00428	0.00107	0.02425	0.02425
NRG.Col_duct_cells_2_to_Col_duct_cells	0.02868	0	0	0	0.01775	0.0044375	0.0242425	0.0242425
NRG.Prox_conv_tub_cells_to_Col_duct_cells_2	0.03034	0	0	0.02441	0	0.0061025	0.0242375	0.0242375
NRG.Podocytes_to_Dist_conv_tub_cells	0.03026	0	0	0.00669	0.01765	0.006085	0.024175	0.024175
FGF.Immune_cells_to_LOH_cells	0.04126	0.01806	0	0.02449	0.02582	0.0170925	0.0241675	0.0241675
BRADYKININ.Col_duct_cells_to_Col_duct_cells	0.02452	0	0	0.00147	0	0.0003675	0.0241525	0.0241525
BRADYKININ.Col_duct_cells_to_Dist_conv_tub_cells	0.02452	0	0	0.00147	0	0.0003675	0.0241525	0.0241525
BRADYKININ.Col_duct_cells_to_Col_duct_cells_2	0.02452	0	0	0.00147	0	0.0003675	0.0241525	0.0241525
MK.Podocytes_to_Podocytes	0	0.05392	0	0	0.04269	0.0241525	-0.0241525	0.0241525
GALECTIN.Col_duct_cells_to_Immune_cells	0	0.03962	0	0	0.05666	0.02407	-0.02407	0.02407
TWEAK.Immune_cells_to_Dist_conv_tub_cells	0	0	0	0	0.09624	0.02406	-0.02406	0.02406
GAS.LOH_cells_to_Podocytes	0.03849	0.0141	0.0141	0.01449	0.01517	0.014465	0.024025	0.024025
NRG.Endothelial_cells_to_PECs	0.02532	0	0	0.00524	0	0.00131	0.02401	0.02401
PTN.LOH_cells_to_Podocytes	0	0.03813	0	0.05781	0	0.023985	-0.023985	0.023985
CALCR.Prox_str_tub_cells_to_Prox_conv_tub_cells	0.02925	0	0.00175	0	0.01932	0.0052675	0.0239825	0.0239825
ANGPT.Col_duct_cells_to_Immune_cells	0.02398	0	0	0	0	0	0.02398	0.02398
ANGPT.Dist_conv_tub_cells_to_Col_duct_cells	0.02398	0	0	0	0	0	0.02398	0.02398
ANGPT.Podocytes_to_Col_duct_cells	0.02398	0	0	0	0	0	0.02398	0.02398
ANGPT.Prox_str_tub_cells_to_Col_duct_cells	0.02398	0	0	0	0	0	0.02398	0.02398
ANGPT.Endothelial_cells_to_Col_duct_cells	0.02398	0	0	0	0	0	0.02398	0.02398
CSF.Podocytes_to_Immune_cells	0	0.03941	0.02198	0	0.03445	0.02396	-0.02396	0.02396
CSF.SMCs_pericytes_and_JGs_to_PECs	0	0.01977	0	0.02936	0.04668	0.0239525	-0.0239525	0.0239525
NRG.Prox_conv_tub_cells_to_Col_duct_cells	0.02868	0	0	0.01923	0	0.0048075	0.0238725	0.0238725
PERIOSTIN.SMCs_pericytes_and_JGs_to_Col_duct_cells	0	0	0	0.09533	0	0.0238325	-0.0238325	0.0238325
TRAIL.Dist_conv_tub_cells_to_Endothelial_cells	0.04111	0	0	0.06927	0	0.0173175	0.0237925	0.0237925
CSF.Prox_str_tub_cells_to_PECs	0	0.0349	0	0.03843	0.02181	0.023785	-0.023785	0.023785
NRG.Endothelial_cells_to_Col_duct_cells_2	0.03034	0	0	0.02655	0	0.0066375	0.0237025	0.0237025
VISFATIN.Podocytes_to_Dist_conv_tub_cells	0	0.03178	0	0	0.063	0.023695	-0.023695	0.023695
EGF.Col_duct_cells_to_Col_duct_cells_2	0.02946	0	0	0.01019	0.0129	0.0057725	0.0236875	0.0236875
COMPLEMENT.Endothelial_cells_to_Mesangial_cell	0	0	0	0.09452	0	0.02363	-0.02363	0.02363
VISFATIN.Mesangial_cell_to_Col_duct_cells_2	0	0.02629	0	0	0.06784	0.0235325	-0.0235325	0.0235325
PERIOSTIN.Prox_str_tub_cells_to_Mesangial_cell	0	0	0	0.09411	0	0.0235275	-0.0235275	0.0235275
CSF.Prox_str_tub_cells_to_Mesangial_cell	0.00136	0.03305	0	0.04	0.02646	0.0248775	-0.0235175	0.0235175
GALECTIN.Prox_str_tub_cells_to_Prox_conv_tub_cells	0	0.03962	0.01408	0	0.04023	0.0234825	-0.0234825	0.0234825
TWEAK.SMCs_pericytes_and_JGs_to_Prox_conv_tub_cells	0	0	0	0.09374	0	0.023435	-0.023435	0.023435
VISFATIN.Podocytes_to_Immune_cells	0	0.03178	0	0	0.06177	0.0233875	-0.0233875	0.0233875
PTN.LOH_cells_to_Prox_str_tub_cells	0	0.03586	0	0.05755	0	0.0233525	-0.0233525	0.0233525
VISFATIN.Podocytes_to_Prox_conv_tub_cells	0	0.02481	0	0	0.06851	0.02333	-0.02333	0.02333
VEGF.SMCs_pericytes_and_JGs_to_LOH_cells	0.02829	0.00821	0	0.01177	0	0.004995	0.023295	0.023295
NRG.LOH_cells_to_Dist_conv_tub_cells	0.03595	0	0	0.02325	0.02748	0.0126825	0.0232675	0.0232675
NRG.Prox_str_tub_cells_to_Col_duct_cells_2	0.03034	0	0	0.00524	0.02309	0.0070825	0.0232575	0.0232575
PTN.Prox_conv_tub_cells_to_Mesangial_cell	0	0.02585	0	0.05515	0.01187	0.0232175	-0.0232175	0.0232175
PROS.Prox_conv_tub_cells_to_Podocytes	0.0304	0.00556	0	0.00596	0.01722	0.007185	0.023215	0.023215
GALECTIN.Dist_conv_tub_cells_to_Prox_conv_tub_cells	0	0.03962	0	0.05316	0	0.023195	-0.023195	0.023195
NRG.Immune_cells_to_Dist_conv_tub_cells	0.03595	0	0	0.02356	0.02748	0.01276	0.02319	0.02319
TWEAK.Col_duct_cells_2_to_Prox_conv_tub_cells	0	0	0	0.09265	0	0.0231625	-0.0231625	0.0231625
CSF.PECs_to_Col_duct_cells	0.00136	0.04069	0.02198	0.00983	0.02549	0.0244975	-0.0231375	0.0231375
TRAIL.Podocytes_to_Endothelial_cells	0.03818	0	0	0.06031	0	0.0150775	0.0231025	0.0231025
VEGF.Prox_conv_tub_cells_to_SMCs_pericytes_and_JGs	0	0	0	0.02704	0.06533	0.0230925	-0.0230925	0.0230925
TRAIL.Endothelial_cells_to_Endothelial_cells	0.04278	0	0	0.07898	0	0.019745	0.023035	0.023035
PTN.PECs_to_Col_duct_cells_2	0.05701	0.02857	0	0.06519	0.04214	0.033975	0.023035	0.023035
AGT.Mesangial_cell_to_Podocytes	0.02298	0	0	0	0	0	0.02298	0.02298
TWEAK.Immune_cells_to_Mesangial_cell	0.02298	0	0	0	0	0	0.02298	0.02298
TWEAK.Immune_cells_to_Podocytes	0.02298	0	0	0	0	0	0.02298	0.02298
SEMA3.LOH_cells_to_SMCs_pericytes_and_JGs	0.02295	0	0	0	0	0	0.02295	0.02295
MK.PECs_to_PECs	0	0.04053	0	0	0.05106	0.0228975	-0.0228975	0.0228975
NRG.PECs_to_Dist_conv_tub_cells	0.03026	0	0	0.00669	0.0231	0.0074475	0.0228125	0.0228125
PTN.Podocytes_to_PECs	0.04168	0.03373	0	0	0.04196	0.0189225	0.0227575	0.0227575
GAS.Dist_conv_tub_cells_to_Immune_cells	0.05067	0.0349	0	0.03516	0.04165	0.0279275	0.0227425	0.0227425
GAS.SMCs_pericytes_and_JGs_to_Col_duct_cells_2	0.04461	0	0	0.04001	0.0479	0.0219775	0.0226325	0.0226325
PTN.Prox_str_tub_cells_to_Podocytes	0.03582	0	0	0.04	0.01289	0.0132225	0.0225975	0.0225975
PERIOSTIN.SMCs_pericytes_and_JGs_to_Immune_cells	0	0	0	0.09021	0	0.0225525	-0.0225525	0.0225525
PERIOSTIN.SMCs_pericytes_and_JGs_to_PECs	0	0	0	0.09016	0	0.02254	-0.02254	0.02254
CXCL.SMCs_pericytes_and_JGs_to_Immune_cells	0.03354	0	0	0	0.04443	0.0111075	0.0224325	0.0224325
ANGPT.Dist_conv_tub_cells_to_SMCs_pericytes_and_JGs	0.02243	0	0	0	0	0	0.02243	0.02243
SEMA3.Col_duct_cells_to_Endothelial_cells	0.02839	0	0	0.02402	0	0.006005	0.022385	0.022385
APELIN.Podocytes_to_Mesangial_cell	0.02459	0	0	0.00899	0	0.0022475	0.0223425	0.0223425
ANGPT.SMCs_pericytes_and_JGs_to_SMCs_pericytes_and_JGs	0.02669	0	0	0.01741	0	0.0043525	0.0223375	0.0223375
GALECTIN.PECs_to_Endothelial_cells	0	0	0	0.08922	0	0.022305	-0.022305	0.022305
FGF.Mesangial_cell_to_Dist_conv_tub_cells	0.0788	0.05812	0	0.09483	0.07314	0.0565225	0.0222775	0.0222775
FGF.Col_duct_cells_2_to_Prox_str_tub_cells	0.03599	0.00768	0.00849	0.02273	0.01608	0.013745	0.022245	0.022245
FGF.Mesangial_cell_to_Mesangial_cell	0.07593	0.06915	0	0.06924	0.07636	0.0536875	0.0222425	0.0222425
CHEMERIN.PECs_to_SMCs_pericytes_and_JGs	0.02686	0	0	0.01854	0	0.004635	0.022225	0.022225
KIT.Dist_conv_tub_cells_to_Col_duct_cells	0.03452	0.00856	0	0.03149	0.00939	0.01236	0.02216	0.02216
FGF.Mesangial_cell_to_SMCs_pericytes_and_JGs	0.08302	0.0637	0	0.09394	0.0858	0.06086	0.02216	0.02216
CSF.Prox_str_tub_cells_to_Podocytes	0.00136	0.03002	0	0.04438	0.0196	0.0235	-0.02214	0.02214
PARs.Endothelial_cells_to_Dist_conv_tub_cells	0.02212	0	0	0	0	0	0.02212	0.02212
PARs.Endothelial_cells_to_Col_duct_cells	0.02212	0	0	0	0	0	0.02212	0.02212
FGF.Immune_cells_to_Immune_cells	0.0419	0.02114	0.01037	0.02192	0.02578	0.0198025	0.0220975	0.0220975
PERIOSTIN.Col_duct_cells_to_Col_duct_cells	0	0	0	0.08812	0	0.02203	-0.02203	0.02203
SPP1.LOH_cells_to_Podocytes	0.23698	0.23009	0.29093	0.26878	0.24621	0.259003	-0.0220225	0.0220225
CSF.PECs_to_Immune_cells	0	0.03323	0.02198	0	0.0328	0.0220025	-0.0220025	0.0220025
TWEAK.SMCs_pericytes_and_JGs_to_LOH_cells	0	0	0	0.08792	0	0.02198	-0.02198	0.02198
NRG.LOH_cells_to_PECs	0.02532	0	0	0.00908	0.00428	0.00334	0.02198	0.02198
VISFATIN.Mesangial_cell_to_Mesangial_cell	0.01841	0.05566	0	0.04287	0.06297	0.040375	-0.021965	0.021965
GALECTIN.Col_duct_cells_to_LOH_cells	0	0	0	0.05378	0.03392	0.021925	-0.021925	0.021925
TRAIL.Prox_str_tub_cells_to_Endothelial_cells	0.0399	0	0	0.072	0	0.018	0.0219	0.0219
GALECTIN.Podocytes_to_Immune_cells	0	0.03962	0	0	0.04786	0.02187	-0.02187	0.02187
EGF.Col_duct_cells_to_LOH_cells	0.02821	0	0	0.00899	0.0164	0.0063475	0.0218625	0.0218625
CSF.PECs_to_SMCs_pericytes_and_JGs	0.00407	0.0421	0	0.0258	0.03566	0.02589	-0.02182	0.02182
PERIOSTIN.SMCs_pericytes_and_JGs_to_Col_duct_cells_2	0	0	0	0.0871	0	0.021775	-0.021775	0.021775
CSF.Podocytes_to_Mesangial_cell	0.00486	0.0325	0	0.0319	0.04193	0.0265825	-0.0217225	0.0217225
TWEAK.SMCs_pericytes_and_JGs_to_Prox_str_tub_cells	0	0	0	0.08676	0	0.02169	-0.02169	0.02169
CHEMERIN.Dist_conv_tub_cells_to_SMCs_pericytes_and_JGs	0.02905	0.0141	0	0.01556	0	0.007415	0.021635	0.021635
ANGPTL.Mesangial_cell_to_PECs	0.00965	0.03067	0	0.03637	0.05808	0.03128	-0.02163	0.02163
GALECTIN.Podocytes_to_Prox_str_tub_cells	0	0.0348	0	0.05167	0	0.0216175	-0.0216175	0.0216175
FGF.Immune_cells_to_Col_duct_cells	0.04093	0.02124	0.01067	0.02117	0.02423	0.0193275	0.0216025	0.0216025
BRADYKININ.SMCs_pericytes_and_JGs_to_Col_duct_cells	0.0216	0	0	0	0	0	0.0216	0.0216
CSF.SMCs_pericytes_and_JGs_to_Mesangial_cell	0.00486	0.01871	0	0.03056	0.05642	0.0264225	-0.0215625	0.0215625
VISFATIN.SMCs_pericytes_and_JGs_to_SMCs_pericytes_and_JGs	0.02935	0.03133	0	0	0	0.0078325	0.0215175	0.0215175
ANGPTL.Prox_str_tub_cells_to_Endothelial_cells	0.02423	0	0	0.01089	0	0.0027225	0.0215075	0.0215075
FGF.Podocytes_to_Podocytes	0.05971	0.03364	0.03796	0.03822	0.04313	0.0382375	0.0214725	0.0214725
NRG.LOH_cells_to_Col_duct_cells	0.02868	0	0	0.01223	0.01661	0.00721	0.02147	0.02147
TWEAK.Col_duct_cells_2_to_Prox_str_tub_cells	0	0	0	0.08574	0	0.021435	-0.021435	0.021435
TWEAK.Immune_cells_to_Prox_str_tub_cells	0	0	0	0.08574	0	0.021435	-0.021435	0.021435
GALECTIN.Col_duct_cells_to_Prox_str_tub_cells	0	0	0	0.05167	0.03392	0.0213975	-0.0213975	0.0213975
ANGPTL.Mesangial_cell_to_Col_duct_cells	0.01171	0.03025	0	0.04395	0.05811	0.0330775	-0.0213675	0.0213675
MIF.Col_duct_cells_to_LOH_cells	0.02136	0	0	0	0	0	0.02136	0.02136
CALCR.PECs_to_Dist_conv_tub_cells	0.02129	0	0	0	0	0	0.02129	0.02129
COMPLEMENT.Prox_str_tub_cells_to_Col_duct_cells	0.00136	0.03103	0	0.03658	0.02289	0.022625	-0.021265	0.021265
ANGPTL.Mesangial_cell_to_SMCs_pericytes_and_JGs	0.00982	0.03457	0	0.03603	0.05371	0.0310775	-0.0212575	0.0212575
MIF.Endothelial_cells_to_LOH_cells	0.02116	0	0	0	0	0	0.02116	0.02116
PROS.Prox_str_tub_cells_to_SMCs_pericytes_and_JGs	0.02459	0.005	0	0.00874	0	0.003435	0.021155	0.021155
PROS.LOH_cells_to_SMCs_pericytes_and_JGs	0.02459	0.005	0	0.00874	0	0.003435	0.021155	0.021155
GAS.Podocytes_to_Prox_conv_tub_cells	0	0	0.01014	0.04278	0.03163	0.0211375	-0.0211375	0.0211375
CSF.PECs_to_Col_duct_cells_2	0.00136	0.04069	0.02198	0.02685	0	0.02238	-0.02102	0.02102
MK.LOH_cells_to_Col_duct_cells_2	0	0	0	0.08388	0	0.02097	-0.02097	0.02097
CHEMERIN.Mesangial_cell_to_SMCs_pericytes_and_JGs	0.02905	0.0168	0	0.01556	0	0.00809	0.02096	0.02096
VISFATIN.Mesangial_cell_to_Prox_str_tub_cells	0.05495	0.03542	0	0.03325	0.06748	0.0340375	0.0209125	0.0209125
FGF.Immune_cells_to_PECs	0.03655	0.01778	0	0.02253	0.02225	0.01564	0.02091	0.02091
FGF.Mesangial_cell_to_Podocytes	0.08087	0.06042	0	0.09934	0.08036	0.06003	0.02084	0.02084
FGF.Immune_cells_to_Col_duct_cells_2	0.04158	0.02184	0.01129	0.02336	0.02653	0.020755	0.020825	0.020825
SEMA3.Mesangial_cell_to_PECs	0.03193	0.01138	0	0.01158	0.02152	0.01112	0.02081	0.02081
BRADYKININ.Prox_str_tub_cells_to_Dist_conv_tub_cells	0.02077	0	0	0	0	0	0.02077	0.02077
BRADYKININ.Prox_str_tub_cells_to_SMCs_pericytes_and_JGs	0.02077	0	0	0	0	0	0.02077	0.02077
BRADYKININ.Prox_str_tub_cells_to_Col_duct_cells	0.02077	0	0	0	0	0	0.02077	0.02077
BRADYKININ.Prox_str_tub_cells_to_Col_duct_cells_2	0.02077	0	0	0	0	0	0.02077	0.02077
GAS.Col_duct_cells_to_Immune_cells	0.05121	0.03188	0.00996	0.04128	0.03868	0.03045	0.02076	0.02076
PTN.PECs_to_Podocytes	0.06001	0.0425	0	0.06917	0.0454	0.0392675	0.0207425	0.0207425
NRG.Immune_cells_to_Col_duct_cells	0.02868	0	0	0.01522	0.01661	0.0079575	0.0207225	0.0207225
NRG.Prox_conv_tub_cells_to_PECs	0.02532	0	0	0.01852	0	0.00463	0.02069	0.02069
CXCL.SMCs_pericytes_and_JGs_to_PECs	0	0.01988	0	0.02419	0.03822	0.0205725	-0.0205725	0.0205725
MIF.Prox_conv_tub_cells_to_Mesangial_cell	0.12423	0.12221	0	0.16475	0.12802	0.103745	0.020485	0.020485
MIF.Prox_str_tub_cells_to_Prox_str_tub_cells	0.02048	0	0	0	0	0	0.02048	0.02048
MIF.Prox_str_tub_cells_to_LOH_cells	0.02048	0	0	0	0	0	0.02048	0.02048
NRG.Immune_cells_to_PECs	0.02532	0	0	0.01522	0.00428	0.004875	0.020445	0.020445
COMPLEMENT.Prox_str_tub_cells_to_Immune_cells	0.00136	0.02115	0	0.02199	0.04383	0.0217425	-0.0203825	0.0203825
PARs.Prox_str_tub_cells_to_Col_duct_cells	0.02136	0	0	0	0.00413	0.0010325	0.0203275	0.0203275
CALCR.Prox_str_tub_cells_to_SMCs_pericytes_and_JGs	0.02691	0	0	0.02649	0	0.0066225	0.0202875	0.0202875
COMPLEMENT.Col_duct_cells_2_to_Podocytes	0	0.0324	0	0	0.04867	0.0202675	-0.0202675	0.0202675
TRAIL.Prox_conv_tub_cells_to_Endothelial_cells	0.03918	0	0	0.07594	0	0.018985	0.020195	0.020195
NRG.Podocytes_to_Col_duct_cells_2	0.02552	0	0	0.00524	0.01607	0.0053275	0.0201925	0.0201925
CXCL.Prox_str_tub_cells_to_Podocytes	0	0.04121	0	0.02874	0.01082	0.0201925	-0.0201925	0.0201925
ANGPTL.Endothelial_cells_to_Dist_conv_tub_cells	0	0	0	0.08071	0	0.0201775	-0.0201775	0.0201775
CXCL.Immune_cells_to_Dist_conv_tub_cells	0.02016	0	0	0	0	0	0.02016	0.02016
CXCL.Immune_cells_to_Prox_str_tub_cells	0.02016	0	0	0	0	0	0.02016	0.02016
CXCL.Immune_cells_to_Endothelial_cells	0.02016	0	0	0	0	0	0.02016	0.02016
COMPLEMENT.Prox_conv_tub_cells_to_Prox_str_tub_cells	0	0.04164	0	0.0258	0.01306	0.020125	-0.020125	0.020125
ANGPTL.Prox_str_tub_cells_to_LOH_cells	0.02515	0.01041	0	0	0.0097	0.0050275	0.0201225	0.0201225
NRG.PECs_to_Col_duct_cells_2	0.02552	0	0	0.00524	0.01646	0.005425	0.020095	0.020095
PARs.Prox_str_tub_cells_to_Dist_conv_tub_cells	0.02136	0	0	0	0.00555	0.0013875	0.0199725	0.0199725
SPP1.PECs_to_SMCs_pericytes_and_JGs	0.17867	0.20418	0	0.22612	0.20475	0.158763	0.0199075	0.0199075
CXCL.PECs_to_Mesangial_cell	0	0.0101	0	0.06185	0.00765	0.0199	-0.0199	0.0199
GALECTIN.Col_duct_cells_to_Dist_conv_tub_cells	0	0.02353	0	0	0.05603	0.01989	-0.01989	0.01989
CXCL.Prox_str_tub_cells_to_PECs	0	0.01518	0.01197	0.02874	0.02352	0.0198525	-0.0198525	0.0198525
SPP1.Mesangial_cell_to_SMCs_pericytes_and_JGs	0.16251	0.1859	0	0.23338	0.15148	0.14269	0.01982	0.01982
TRAIL.PECs_to_Endothelial_cells	0.03534	0	0	0.06211	0	0.0155275	0.0198125	0.0198125
SPP1.Col_duct_cells_2_to_SMCs_pericytes_and_JGs	0.18279	0.20227	0	0.23886	0.2109	0.163007	0.0197825	0.0197825
EGF.Col_duct_cells_to_Prox_conv_tub_cells	0.02821	0.00835	0	0.00899	0.0164	0.008435	0.019775	0.019775
SEMA3.Podocytes_to_Endothelial_cells	0.02495	0	0	0.02086	0	0.005215	0.019735	0.019735
GAS.Prox_str_tub_cells_to_Dist_conv_tub_cells	0	0.03306	0	0	0.04581	0.0197175	-0.0197175	0.0197175
SEMA3.Immune_cells_to_Prox_str_tub_cells	0	0.02347	0.02405	0.0266	0.00458	0.019675	-0.019675	0.019675
MK.SMCs_pericytes_and_JGs_to_SMCs_pericytes_and_JGs	0	0	0	0.0786	0	0.01965	-0.01965	0.01965
MIF.Dist_conv_tub_cells_to_Podocytes	0.08506	0.14907	0	0	0.11289	0.06549	0.01957	0.01957
MK.Col_duct_cells_to_Immune_cells	0	0	0	0	0.078	0.0195	-0.0195	0.0195
ANGPTL.Mesangial_cell_to_Dist_conv_tub_cells	0.02304	0.03543	0	0.07919	0.05544	0.042515	-0.019475	0.019475
GAS.Mesangial_cell_to_Immune_cells	0.0629	0.05221	0	0.06114	0.06036	0.0434275	0.0194725	0.0194725
GALECTIN.Prox_str_tub_cells_to_Col_duct_cells	0	0.03962	0.01408	0	0.02418	0.01947	-0.01947	0.01947
GAS.Prox_conv_tub_cells_to_Mesangial_cell	0.04764	0.02966	0	0.05537	0.02781	0.02821	0.01943	0.01943
CALCR.Col_duct_cells_to_SMCs_pericytes_and_JGs	0.02603	0	0	0.02649	0	0.0066225	0.0194075	0.0194075
VISFATIN.Mesangial_cell_to_LOH_cells	0.06068	0.0394	0	0.04222	0.08347	0.0412725	0.0194075	0.0194075
SPP1.Prox_str_tub_cells_to_SMCs_pericytes_and_JGs	0.18241	0.20492	0	0.23669	0.21041	0.163005	0.019405	0.019405
GAS.PECs_to_Prox_conv_tub_cells	0	0	0.01067	0.04128	0.02565	0.0194	-0.0194	0.0194
SPP1.PECs_to_Col_duct_cells	0.16622	0.28163	0	0	0.30579	0.146855	0.019365	0.019365
GALECTIN.Prox_str_tub_cells_to_Dist_conv_tub_cells	0	0.02353	0	0	0.05387	0.01935	-0.01935	0.01935
ANGPTL.LOH_cells_to_Endothelial_cells	0.03314	0	0	0.05517	0	0.0137925	0.0193475	0.0193475
VISFATIN.Endothelial_cells_to_Mesangial_cell	0	0	0	0.07713	0	0.0192825	-0.0192825	0.0192825
CXCL.Prox_str_tub_cells_to_Mesangial_cell	0	0.00951	0	0.05601	0.01127	0.0191975	-0.0191975	0.0191975
GDF.Immune_cells_to_PECs	0.09359	0.09879	0.07966	0	0.11925	0.074425	0.019165	0.019165
FGF.Immune_cells_to_Prox_str_tub_cells	0.03807	0.0183	0.00849	0.02273	0.02619	0.0189275	0.0191425	0.0191425
MIF.Prox_conv_tub_cells_to_Podocytes	0.08442	0.14147	0	0.15986	0.11289	0.103555	-0.019135	0.019135
FGF.Mesangial_cell_to_Prox_str_tub_cells	0.08174	0.04538	0	0.11179	0.09345	0.062655	0.019085	0.019085
SEMA3.Col_duct_cells_to_Prox_conv_tub_cells	0.03139	0	0.01734	0.0196	0.01237	0.0123275	0.0190625	0.0190625
CALCR.Endothelial_cells_to_SMCs_pericytes_and_JGs	0.02691	0	0	0.03149	0	0.0078725	0.0190375	0.0190375
GAS.Immune_cells_to_Dist_conv_tub_cells	0	0	0	0.03798	0.03745	0.0188575	-0.0188575	0.0188575
GALECTIN.Immune_cells_to_Col_duct_cells	0	0.03962	0.01408	0	0.02122	0.01873	-0.01873	0.01873
ACTIVIN.SMCs_pericytes_and_JGs_to_Dist_conv_tub_cells	0	0.03295	0	0.02434	0.01755	0.01871	-0.01871	0.01871
AGT.LOH_cells_to_Col_duct_cells	0.01871	0	0	0	0	0	0.01871	0.01871
AGT.LOH_cells_to_SMCs_pericytes_and_JGs	0.01871	0	0	0	0	0	0.01871	0.01871
AGT.LOH_cells_to_Prox_str_tub_cells	0.01871	0	0	0	0	0	0.01871	0.01871
AGT.LOH_cells_to_Prox_conv_tub_cells	0.01871	0	0	0	0	0	0.01871	0.01871
AGT.LOH_cells_to_Endothelial_cells	0.01871	0	0	0	0	0	0.01871	0.01871
ANGPTL.Mesangial_cell_to_Prox_conv_tub_cells	0.01453	0.03234	0	0.04743	0.05288	0.0331625	-0.0186325	0.0186325
SEMA3.Immune_cells_to_LOH_cells	0	0.02355	0.02405	0.02674	0	0.018585	-0.018585	0.018585
ACTIVIN.PECs_to_Dist_conv_tub_cells	0	0.0218	0.01206	0.02187	0.01817	0.018475	-0.018475	0.018475
PTN.LOH_cells_to_Col_duct_cells	0	0.02838	0	0.04528	0	0.018415	-0.018415	0.018415
VISFATIN.Podocytes_to_Prox_str_tub_cells	0	0.01668	0	0	0.05695	0.0184075	-0.0184075	0.0184075
PROS.Prox_str_tub_cells_to_Podocytes	0.02559	0.00556	0	0.00596	0.01722	0.007185	0.018405	0.018405
COMPLEMENT.Col_duct_cells_2_to_Mesangial_cell	0	0.00507	0	0	0.06776	0.0182075	-0.0182075	0.0182075
FGF.Podocytes_to_Col_duct_cells	0.05835	0.03895	0.03515	0.04714	0.03965	0.0402225	0.0181275	0.0181275
VEGF.Prox_conv_tub_cells_to_Dist_conv_tub_cells	0	0.02319	0	0.04928	0	0.0181175	-0.0181175	0.0181175
PTN.LOH_cells_to_PECs	0	0.02838	0	0.04375	0	0.0180325	-0.0180325	0.0180325
COMPLEMENT.Prox_str_tub_cells_to_Prox_str_tub_cells	0	0.03752	0	0.02199	0.01242	0.0179825	-0.0179825	0.0179825
NRG.Immune_cells_to_Col_duct_cells_2	0.03034	0	0	0.02655	0.02309	0.01241	0.01793	0.01793
NRG.LOH_cells_to_Col_duct_cells_2	0.03034	0	0	0.02655	0.02309	0.01241	0.01793	0.01793
FGF.Immune_cells_to_Prox_conv_tub_cells	0.037	0.01803	0.00826	0.02177	0.02833	0.0190975	0.0179025	0.0179025
GALECTIN.SMCs_pericytes_and_JGs_to_Prox_conv_tub_cells	0.00776	0.04698	0	0.05561	0	0.0256475	-0.0178875	0.0178875
SEMA3.Mesangial_cell_to_SMCs_pericytes_and_JGs	0.02331	0.00898	0	0.01282	0	0.00545	0.01786	0.01786
HH.Endothelial_cells_to_Mesangial_cell	0.01779	0	0	0	0	0	0.01779	0.01779
PROS.LOH_cells_to_Podocytes	0.02559	0.00556	0	0.00596	0.01968	0.0078	0.01779	0.01779
CXCL.Prox_conv_tub_cells_to_PECs	0	0.02288	0.02378	0.00147	0.02278	0.0177275	-0.0177275	0.0177275
CXCL.LOH_cells_to_PECs	0	0.01554	0.02263	0.00147	0.03124	0.01772	-0.01772	0.01772
GALECTIN.Podocytes_to_Dist_conv_tub_cells	0	0.02353	0	0	0.04732	0.0177125	-0.0177125	0.0177125
GALECTIN.Immune_cells_to_Dist_conv_tub_cells	0	0.02353	0	0	0.04732	0.0177125	-0.0177125	0.0177125
CSF.Immune_cells_to_Podocytes	0	0	0.0264	0.04438	0	0.017695	-0.017695	0.017695
VEGF.SMCs_pericytes_and_JGs_to_Endothelial_cells	0.02265	0	0	0.02	0	0.005	0.01765	0.01765
HH.Endothelial_cells_to_Podocytes	0.01765	0	0	0	0	0	0.01765	0.01765
VISFATIN.PECs_to_Podocytes	0.03649	0.02756	0	0	0.04796	0.01888	0.01761	0.01761
FGF.Podocytes_to_Col_duct_cells_2	0.05889	0.03518	0.04362	0.04339	0.04298	0.0412925	0.0175975	0.0175975
SEMA3.Col_duct_cells_to_Prox_str_tub_cells	0.03169	0	0.01587	0.0266	0.01396	0.0141075	0.0175825	0.0175825
GAS.Immune_cells_to_PECs	0	0	0.02198	0.04807	0	0.0175125	-0.0175125	0.0175125
SEMA3.LOH_cells_to_Endothelial_cells	0.02336	0	0	0.02384	0	0.00596	0.0174	0.0174
GALECTIN.Col_duct_cells_to_Col_duct_cells	0	0	0	0.04438	0.02517	0.0173875	-0.0173875	0.0173875
CXCL.Immune_cells_to_Col_duct_cells	0.02016	0	0.01122	0	0	0.002805	0.017355	0.017355
CXCL.Immune_cells_to_LOH_cells	0.02016	0	0.01122	0	0	0.002805	0.017355	0.017355
CSF.Endothelial_cells_to_Podocytes	0	0	0	0.06939	0	0.0173475	-0.0173475	0.0173475
CSF.Col_duct_cells_to_Podocytes	0.00136	0.03002	0	0.04438	0	0.0186	-0.01724	0.01724
PERIOSTIN.PECs_to_SMCs_pericytes_and_JGs	0.01799	0	0	0	0.14084	0.03521	-0.01722	0.01722
CSF.Col_duct_cells_to_PECs	0	0.0349	0	0	0.03392	0.017205	-0.017205	0.017205
CSF.Dist_conv_tub_cells_to_PECs	0	0.0349	0	0	0.03392	0.017205	-0.017205	0.017205
CXCL.SMCs_pericytes_and_JGs_to_Endothelial_cells	0.0172	0	0	0	0	0	0.0172	0.0172
CXCL.SMCs_pericytes_and_JGs_to_Prox_str_tub_cells	0.0172	0	0	0	0	0	0.0172	0.0172
CXCL.SMCs_pericytes_and_JGs_to_LOH_cells	0.0172	0	0	0	0	0	0.0172	0.0172
MK.Col_duct_cells_2_to_Dist_conv_tub_cells	0	0	0	0	0.06879	0.0171975	-0.0171975	0.0171975
EGF.Col_duct_cells_to_Dist_conv_tub_cells	0.02022	0	0	0	0.01211	0.0030275	0.0171925	0.0171925
ACTIVIN.PECs_to_Col_duct_cells	0	0.01768	0.01173	0.0216	0.01773	0.017185	-0.017185	0.017185
CSF.Col_duct_cells_to_Mesangial_cell	0.00136	0.03305	0	0	0.04111	0.01854	-0.01718	0.01718
VISFATIN.Prox_str_tub_cells_to_SMCs_pericytes_and_JGs	0.02468	0.03	0	0	0	0.0075	0.01718	0.01718
VISFATIN.Prox_conv_tub_cells_to_LOH_cells	0	0.02857	0.00623	0.03369	0	0.0171225	-0.0171225	0.0171225
CSF.LOH_cells_to_Podocytes	0.00136	0	0	0.04438	0.0293	0.01842	-0.01706	0.01706
SEMA3.Immune_cells_to_Prox_conv_tub_cells	0	0.02385	0.02011	0.0196	0.00466	0.017055	-0.017055	0.017055
ANGPTL.Prox_str_tub_cells_to_Immune_cells	0.024	0	0	0	0.028	0.007	0.017	0.017
FGF.Mesangial_cell_to_PECs	0.079	0.07261	0	0.09521	0.08024	0.062015	0.016985	0.016985
PARs.Prox_conv_tub_cells_to_Col_duct_cells	0.02216	0.00369	0	0	0.01703	0.00518	0.01698	0.01698
VISFATIN.Col_duct_cells_2_to_Mesangial_cell	0.01693	0	0	0	0	0	0.01693	0.01693
GDF.LOH_cells_to_Dist_conv_tub_cells	0	0.00614	0	0.06157	0	0.0169275	-0.0169275	0.0169275
GAS.SMCs_pericytes_and_JGs_to_Immune_cells	0.05303	0.04266	0	0.04744	0.05452	0.036155	0.016875	0.016875
CALCR.Prox_conv_tub_cells_to_PECs	0	0.0168	0.00522	0.01959	0.02583	0.01686	-0.01686	0.01686
CHEMERIN.SMCs_pericytes_and_JGs_to_SMCs_pericytes_and_JGs	0.02069	0	0	0.01556	0	0.00389	0.0168	0.0168
TRAIL.Col_duct_cells_to_Endothelial_cells	0.03231	0	0	0.06211	0	0.0155275	0.0167825	0.0167825
PARs.Prox_conv_tub_cells_to_Dist_conv_tub_cells	0.02216	0.00342	0	0	0.01822	0.00541	0.01675	0.01675
PERIOSTIN.Podocytes_to_Endothelial_cells	0.02469	0	0	0.1656	0	0.0414	-0.01671	0.01671
PTN.PECs_to_SMCs_pericytes_and_JGs	0.04897	0.03438	0	0.05442	0.04036	0.03229	0.01668	0.01668
TWEAK.Mesangial_cell_to_Col_duct_cells	0.03073	0.08808	0	0	0.10114	0.047305	-0.016575	0.016575
ANGPTL.LOH_cells_to_Immune_cells	0.03485	0	0	0.03862	0.03449	0.0182775	0.0165725	0.0165725
SPP1.Podocytes_to_SMCs_pericytes_and_JGs	0.17388	0.2152	0	0.22976	0.18438	0.157335	0.016545	0.016545
CALCR.LOH_cells_to_Mesangial_cell	0	0	0	0.03826	0.02765	0.0164775	-0.0164775	0.0164775
CXCL.PECs_to_SMCs_pericytes_and_JGs	0	0.02953	0	0.03637	0	0.016475	-0.016475	0.016475
GAS.Podocytes_to_Prox_str_tub_cells	0.01429	0.0324	0.01014	0.04278	0.03757	0.0307225	-0.0164325	0.0164325
CHEMERIN.Podocytes_to_SMCs_pericytes_and_JGs	0.02459	0.0141	0	0.01854	0	0.00816	0.01643	0.01643
MK.Col_duct_cells_2_to_Prox_conv_tub_cells	0	0	0	0	0.0657	0.016425	-0.016425	0.016425
MK.Col_duct_cells_to_Dist_conv_tub_cells	0	0	0	0	0.06564	0.01641	-0.01641	0.01641
MK.PECs_to_Dist_conv_tub_cells	0	0	0	0	0.06564	0.01641	-0.01641	0.01641
GALECTIN.Podocytes_to_Col_duct_cells	0	0	0	0.04438	0.02122	0.0164	-0.0164	0.0164
GALECTIN.Prox_str_tub_cells_to_PECs	0	0.0232	0.0157	0	0.02667	0.0163925	-0.0163925	0.0163925
SEMA3.LOH_cells_to_PECs	0.01632	0	0	0	0	0	0.01632	0.01632
AGT.Immune_cells_to_Dist_conv_tub_cells	0.01631	0	0	0	0	0	0.01631	0.01631
AGT.Immune_cells_to_SMCs_pericytes_and_JGs	0.01631	0	0	0	0	0	0.01631	0.01631
AGT.Immune_cells_to_Prox_str_tub_cells	0.01631	0	0	0	0	0	0.01631	0.01631
AGT.Immune_cells_to_Col_duct_cells	0.01631	0	0	0	0	0	0.01631	0.01631
AGT.Immune_cells_to_Immune_cells	0.01631	0	0	0	0	0	0.01631	0.01631
AGT.Immune_cells_to_Col_duct_cells_2	0.01631	0	0	0	0	0	0.01631	0.01631
AGT.Immune_cells_to_Endothelial_cells	0.01631	0	0	0	0	0	0.01631	0.01631
AGT.Immune_cells_to_Prox_conv_tub_cells	0.01631	0	0	0	0	0	0.01631	0.01631
MIF.Col_duct_cells_to_Immune_cells	0.07558	0.17092	0	0	0.19651	0.0918575	-0.0162775	0.0162775
PARs.LOH_cells_to_Col_duct_cells	0.02369	0.00369	0.00585	0	0.02026	0.00745	0.01624	0.01624
MK.PECs_to_Immune_cells	0	0	0	0	0.06493	0.0162325	-0.0162325	0.0162325
AGT.LOH_cells_to_Col_duct_cells_2	0.01871	0	0	0	0.01002	0.002505	0.016205	0.016205
SPP1.Immune_cells_to_SMCs_pericytes_and_JGs	0.1832	0.23594	0	0.26758	0.29394	0.199365	-0.016165	0.016165
MIF.Prox_str_tub_cells_to_Immune_cells	0.07275	0.16033	0	0	0.19531	0.08891	-0.01616	0.01616
VISFATIN.Prox_conv_tub_cells_to_Mesangial_cell	0	0.03033	0	0.03422	0	0.0161375	-0.0161375	0.0161375
AGT.LOH_cells_to_Immune_cells	0.01871	0	0	0.0103	0	0.002575	0.016135	0.016135
SPP1.SMCs_pericytes_and_JGs_to_SMCs_pericytes_and_JGs	0.1821	0.22215	0	0.23851	0.20324	0.165975	0.016125	0.016125
FGF.PECs_to_Prox_conv_tub_cells	0.0287	0.00914	0.01134	0.00965	0.02021	0.012585	0.016115	0.016115
CALCR.Mesangial_cell_to_Dist_conv_tub_cells	0.01608	0	0	0	0	0	0.01608	0.01608
TWEAK.Mesangial_cell_to_Prox_str_tub_cells	0.00877	0	0	0	0.09932	0.02483	-0.01606	0.01606
VISFATIN.Mesangial_cell_to_Col_duct_cells	0.01479	0.02729	0	0.03325	0.06283	0.0308425	-0.0160525	0.0160525
AGT.Col_duct_cells_2_to_Prox_conv_tub_cells	0.01605	0	0	0	0	0	0.01605	0.01605
AGT.Col_duct_cells_2_to_Col_duct_cells	0.01605	0	0	0	0	0	0.01605	0.01605
AGT.Col_duct_cells_2_to_Immune_cells	0.01605	0	0	0	0	0	0.01605	0.01605
AGT.Col_duct_cells_2_to_Dist_conv_tub_cells	0.01605	0	0	0	0	0	0.01605	0.01605
AGT.Col_duct_cells_2_to_Col_duct_cells_2	0.01605	0	0	0	0	0	0.01605	0.01605
AGT.Col_duct_cells_2_to_Endothelial_cells	0.01605	0	0	0	0	0	0.01605	0.01605
AGT.Col_duct_cells_2_to_SMCs_pericytes_and_JGs	0.01605	0	0	0	0	0	0.01605	0.01605
AGT.Col_duct_cells_2_to_Prox_str_tub_cells	0.01605	0	0	0	0	0	0.01605	0.01605
FGF.PECs_to_SMCs_pericytes_and_JGs	0.0303	0	0	0.02444	0.03263	0.0142675	0.0160325	0.0160325
PTN.LOH_cells_to_Endothelial_cells	0	0	0	0.06402	0	0.016005	-0.016005	0.016005
AGT.Endothelial_cells_to_Dist_conv_tub_cells	0.01596	0	0	0	0	0	0.01596	0.01596
AGT.Endothelial_cells_to_SMCs_pericytes_and_JGs	0.01596	0	0	0	0	0	0.01596	0.01596
AGT.Endothelial_cells_to_Col_duct_cells	0.01596	0	0	0	0	0	0.01596	0.01596
AGT.Endothelial_cells_to_Col_duct_cells_2	0.01596	0	0	0	0	0	0.01596	0.01596
AGT.Endothelial_cells_to_Immune_cells	0.01596	0	0	0	0	0	0.01596	0.01596
AGT.Endothelial_cells_to_Prox_str_tub_cells	0.01596	0	0	0	0	0	0.01596	0.01596
AGT.Endothelial_cells_to_Prox_conv_tub_cells	0.01596	0	0	0	0	0	0.01596	0.01596
AGT.Endothelial_cells_to_Endothelial_cells	0.01596	0	0	0	0	0	0.01596	0.01596
TRAIL.LOH_cells_to_Dist_conv_tub_cells	0.01596	0	0	0	0	0	0.01596	0.01596
GDF.LOH_cells_to_Prox_str_tub_cells	0	0.00329	0	0.06043	0	0.01593	-0.01593	0.01593
KIT.Col_duct_cells_2_to_SMCs_pericytes_and_JGs	0.01721	0	0	0.00524	0	0.00131	0.0159	0.0159
GDF.Dist_conv_tub_cells_to_Prox_str_tub_cells	0.04256	0.05713	0	0.1152	0.0614	0.0584325	-0.0158725	0.0158725
CXCL.Immune_cells_to_SMCs_pericytes_and_JGs	0.02016	0	0	0.01728	0	0.00432	0.01584	0.01584
KIT.Col_duct_cells_to_SMCs_pericytes_and_JGs	0.01721	0	0	0.00554	0	0.001385	0.015825	0.015825
SPP1.Prox_conv_tub_cells_to_SMCs_pericytes_and_JGs	0.17491	0.1981	0	0.22736	0.21089	0.159087	0.0158225	0.0158225
NRG.Endothelial_cells_to_Endothelial_cells	0	0	0	0.06315	0	0.0157875	-0.0157875	0.0157875
NRG.LOH_cells_to_Endothelial_cells	0	0	0	0.06315	0	0.0157875	-0.0157875	0.0157875
TWEAK.Prox_str_tub_cells_to_Dist_conv_tub_cells	0.00833	0	0	0	0.09624	0.02406	-0.01573	0.01573
TWEAK.LOH_cells_to_Dist_conv_tub_cells	0.00833	0	0	0	0.09624	0.02406	-0.01573	0.01573
GALECTIN.Col_duct_cells_2_to_Prox_conv_tub_cells	0	0	0	0.06288	0	0.01572	-0.01572	0.01572
VISFATIN.Mesangial_cell_to_Prox_conv_tub_cells	0.05495	0.04112	0	0.03493	0.081	0.0392625	0.0156875	0.0156875
AGT.LOH_cells_to_Dist_conv_tub_cells	0.01871	0.01212	0	0	0	0.00303	0.01568	0.01568
CSF.Endothelial_cells_to_Mesangial_cell	0	0	0	0.06269	0	0.0156725	-0.0156725	0.0156725
CSF.Endothelial_cells_to_Col_duct_cells_2	0	0	0	0.06269	0	0.0156725	-0.0156725	0.0156725
MK.Col_duct_cells_to_Prox_conv_tub_cells	0	0	0	0	0.06264	0.01566	-0.01566	0.01566
MK.PECs_to_Prox_conv_tub_cells	0	0	0	0	0.06264	0.01566	-0.01566	0.01566
CSF.Podocytes_to_Col_duct_cells_2	0.00486	0.02816	0.02198	0.0319	0	0.02051	-0.01565	0.01565
VEGF.Podocytes_to_LOH_cells	0	0.01162	0.01806	0.03273	0	0.0156025	-0.0156025	0.0156025
ACTIVIN.SMCs_pericytes_and_JGs_to_Col_duct_cells	0	0.02121	0	0.02404	0.01712	0.0155925	-0.0155925	0.0155925
GALECTIN.Immune_cells_to_PECs	0	0.0232	0.0157	0	0.0234	0.015575	-0.015575	0.015575
FGF.Podocytes_to_Prox_str_tub_cells	0.05413	0.03221	0.03707	0.04317	0.04177	0.038555	0.015575	0.015575
SPP1.Col_duct_cells_2_to_Podocytes	0.23061	0.22259	0.24909	0.26559	0.24733	0.24615	-0.01554	0.01554
ANGPTL.Endothelial_cells_to_LOH_cells	0	0	0	0.06205	0	0.0155125	-0.0155125	0.0155125
TWEAK.Prox_str_tub_cells_to_Prox_conv_tub_cells	0.00833	0	0	0	0.09532	0.02383	-0.0155	0.0155
TWEAK.Prox_str_tub_cells_to_LOH_cells	0.00833	0	0	0	0.09532	0.02383	-0.0155	0.0155
TWEAK.LOH_cells_to_Prox_conv_tub_cells	0.00833	0	0	0	0.09532	0.02383	-0.0155	0.0155
TWEAK.LOH_cells_to_LOH_cells	0.00833	0	0	0	0.09532	0.02383	-0.0155	0.0155
MK.Col_duct_cells_2_to_Immune_cells	0	0	0	0	0.06181	0.0154525	-0.0154525	0.0154525
GAS.Col_duct_cells_to_Prox_str_tub_cells	0.03585	0	0.00996	0.04128	0.0305	0.020435	0.015415	0.015415
GALECTIN.Prox_str_tub_cells_to_Mesangial_cell	0	0.03766	0	0	0.02379	0.0153625	-0.0153625	0.0153625
MK.Col_duct_cells_to_Prox_str_tub_cells	0	0	0	0	0.06119	0.0152975	-0.0152975	0.0152975
MK.PECs_to_Prox_str_tub_cells	0	0	0	0	0.06119	0.0152975	-0.0152975	0.0152975
SEMA3.PECs_to_Endothelial_cells	0.02104	0	0	0.02307	0	0.0057675	0.0152725	0.0152725
FGF.Podocytes_to_Immune_cells	0.05933	0.0408	0.0459	0.04464	0.04494	0.04407	0.01526	0.01526
PTN.Prox_conv_tub_cells_to_Endothelial_cells	0	0	0	0.06092	0	0.01523	-0.01523	0.01523
MK.Immune_cells_to_LOH_cells	0	0.06092	0	0	0	0.01523	-0.01523	0.01523
MK.LOH_cells_to_LOH_cells	0	0.06092	0	0	0	0.01523	-0.01523	0.01523
ANGPTL.Mesangial_cell_to_Podocytes	0.01905	0.03392	0	0.0461	0.05687	0.0342225	-0.0151725	0.0151725
COMPLEMENT.Prox_conv_tub_cells_to_LOH_cells	0	0.02362	0	0.02394	0.01306	0.015155	-0.015155	0.015155
SPP1.Col_duct_cells_to_SMCs_pericytes_and_JGs	0.18132	0.20915	0	0.24024	0.21528	0.166167	0.0151525	0.0151525
CXCL.Col_duct_cells_2_to_Dist_conv_tub_cells	0.0151	0	0	0	0	0	0.0151	0.0151
CXCL.Col_duct_cells_2_to_Prox_str_tub_cells	0.0151	0	0	0	0	0	0.0151	0.0151
CXCL.Col_duct_cells_2_to_LOH_cells	0.0151	0	0	0	0	0	0.0151	0.0151
AGT.Prox_str_tub_cells_to_SMCs_pericytes_and_JGs	0.0151	0	0	0	0	0	0.0151	0.0151
AGT.Prox_str_tub_cells_to_Col_duct_cells	0.0151	0	0	0	0	0	0.0151	0.0151
AGT.Prox_str_tub_cells_to_Col_duct_cells_2	0.0151	0	0	0	0	0	0.0151	0.0151
AGT.Prox_str_tub_cells_to_Prox_str_tub_cells	0.0151	0	0	0	0	0	0.0151	0.0151
AGT.Prox_str_tub_cells_to_Prox_conv_tub_cells	0.0151	0	0	0	0	0	0.0151	0.0151
AGT.Prox_str_tub_cells_to_Endothelial_cells	0.0151	0	0	0	0	0	0.0151	0.0151
ANGPTL.Prox_str_tub_cells_to_Col_duct_cells_2	0.0233	0	0	0	0.03289	0.0082225	0.0150775	0.0150775
CSF.Endothelial_cells_to_PECs	0	0	0	0.06029	0	0.0150725	-0.0150725	0.0150725
PTN.Prox_conv_tub_cells_to_Prox_str_tub_cells	0	0	0	0.04603	0.01401	0.01501	-0.01501	0.01501
CXCL.LOH_cells_to_Podocytes	0	0.04224	0	0.00147	0.01624	0.0149875	-0.0149875	0.0149875
CALCR.Prox_conv_tub_cells_to_Prox_conv_tub_cells	0	0.0168	0.00522	0.01854	0.01932	0.01497	-0.01497	0.01497
KIT.Dist_conv_tub_cells_to_SMCs_pericytes_and_JGs	0.01721	0	0	0.00899	0	0.0022475	0.0149625	0.0149625
PTN.Prox_conv_tub_cells_to_Col_duct_cells_2	0	0	0	0.04	0.01981	0.0149525	-0.0149525	0.0149525
TGFb.Col_duct_cells_2_to_PECs	0	0	0	0.02066	0.03912	0.014945	-0.014945	0.014945
HH.Prox_str_tub_cells_to_Mesangial_cell	0.01493	0	0	0	0	0	0.01493	0.01493
TRAIL.Immune_cells_to_Dist_conv_tub_cells	0.0149	0	0	0	0	0	0.0149	0.0149
TRAIL.Immune_cells_to_Prox_str_tub_cells	0.0149	0	0	0	0	0	0.0149	0.0149
TRAIL.Immune_cells_to_Col_duct_cells	0.0149	0	0	0	0	0	0.0149	0.0149
TRAIL.Immune_cells_to_Podocytes	0.0149	0	0	0	0	0	0.0149	0.0149
TRAIL.Immune_cells_to_Prox_conv_tub_cells	0.0149	0	0	0	0	0	0.0149	0.0149
PTN.Prox_conv_tub_cells_to_Prox_conv_tub_cells	0	0	0	0.04515	0.01439	0.014885	-0.014885	0.014885
GDF.Col_duct_cells_to_Prox_str_tub_cells	0	0.00329	0	0.05307	0.00304	0.01485	-0.01485	0.01485
TWEAK.Col_duct_cells_to_Prox_conv_tub_cells	0.00833	0	0	0.09265	0	0.0231625	-0.0148325	0.0148325
TWEAK.Podocytes_to_Prox_conv_tub_cells	0.00833	0	0	0.09265	0	0.0231625	-0.0148325	0.0148325
SEMA3.SMCs_pericytes_and_JGs_to_Prox_conv_tub_cells	0.01848	0.00455	0	0.00585	0.00428	0.00367	0.01481	0.01481
HH.Prox_str_tub_cells_to_Podocytes	0.01481	0	0	0	0	0	0.01481	0.01481
VISFATIN.SMCs_pericytes_and_JGs_to_Col_duct_cells	0.01479	0	0	0	0	0	0.01479	0.01479
TRAIL.Endothelial_cells_to_Dist_conv_tub_cells	0.01468	0	0	0	0	0	0.01468	0.01468
CALCR.Podocytes_to_Mesangial_cell	0	0	0	0.02584	0.03286	0.014675	-0.014675	0.014675
MK.Col_duct_cells_to_SMCs_pericytes_and_JGs	0	0	0	0	0.05844	0.01461	-0.01461	0.01461
VISFATIN.Endothelial_cells_to_SMCs_pericytes_and_JGs	0	0	0	0.05835	0	0.0145875	-0.0145875	0.0145875
GAS.SMCs_pericytes_and_JGs_to_Prox_str_tub_cells	0.03716	0	0	0.04744	0.04314	0.022645	0.014515	0.014515
MK.Col_duct_cells_2_to_Col_duct_cells	0	0	0	0	0.05796	0.01449	-0.01449	0.01449
CALCR.Podocytes_to_Dist_conv_tub_cells	0.01444	0	0	0	0	0	0.01444	0.01444
CALCR.Immune_cells_to_Dist_conv_tub_cells	0.01444	0	0	0	0	0	0.01444	0.01444
ACTIVIN.Podocytes_to_Dist_conv_tub_cells	0	0.01321	0.0106	0.02187	0.01206	0.014435	-0.014435	0.014435
GDF.Col_duct_cells_2_to_PECs	0.09359	0.10664	0.09985	0.11622	0.10939	0.108025	-0.014435	0.014435
ANNEXIN.Mesangial_cell_to_Mesangial_cell	0	0.01316	0	0	0.04446	0.014405	-0.014405	0.014405
GDF.Prox_conv_tub_cells_to_Podocytes	0.06383	0.10055	0	0.11426	0.0978	0.0781525	-0.0143225	0.0143225
VISFATIN.Podocytes_to_Col_duct_cells_2	0	0	0	0	0.05726	0.014315	-0.014315	0.014315
CXCL.Col_duct_cells_2_to_Endothelial_cells	0.0151	0	0	0.0033	0	0.000825	0.014275	0.014275
COMPLEMENT.Podocytes_to_Prox_str_tub_cells	0	0.0571	0	0	0	0.014275	-0.014275	0.014275
ANNEXIN.Podocytes_to_Mesangial_cell	0	0.01294	0	0	0.04404	0.014245	-0.014245	0.014245
SEMA3.Prox_conv_tub_cells_to_SMCs_pericytes_and_JGs	0.01725	0	0	0	0.01219	0.0030475	0.0142025	0.0142025
FGF.Podocytes_to_LOH_cells	0.05712	0.02938	0.05306	0.04792	0.04135	0.0429275	0.0141925	0.0141925
ANGPTL.Prox_str_tub_cells_to_Col_duct_cells	0.02416	0.00964	0	0	0.03062	0.010065	0.014095	0.014095
TRAIL.Dist_conv_tub_cells_to_Col_duct_cells	0.01409	0	0	0	0	0	0.01409	0.01409
TRAIL.Dist_conv_tub_cells_to_Dist_conv_tub_cells	0.01409	0	0	0	0	0	0.01409	0.01409
TRAIL.Dist_conv_tub_cells_to_Podocytes	0.01409	0	0	0	0	0	0.01409	0.01409
TRAIL.Dist_conv_tub_cells_to_Prox_str_tub_cells	0.01409	0	0	0	0	0	0.01409	0.01409
TRAIL.Dist_conv_tub_cells_to_Prox_conv_tub_cells	0.01409	0	0	0	0	0	0.01409	0.01409
ANGPTL.Endothelial_cells_to_Endothelial_cells	0	0	0	0.05629	0	0.0140725	-0.0140725	0.0140725
VISFATIN.Podocytes_to_PECs	0	0	0	0	0.05627	0.0140675	-0.0140675	0.0140675
PTN.Prox_conv_tub_cells_to_Podocytes	0	0	0	0.0458	0.01045	0.0140625	-0.0140625	0.0140625
GALECTIN.Mesangial_cell_to_Endothelial_cells	0.0066	0	0	0.08259	0	0.0206475	-0.0140475	0.0140475
SEMA3.Immune_cells_to_Col_duct_cells_2	0	0.01821	0.00439	0.03358	0	0.014045	-0.014045	0.014045
ANGPTL.Mesangial_cell_to_LOH_cells	0.02515	0.03444	0	0.06087	0.06128	0.0391475	-0.0139975	0.0139975
GAS.Col_duct_cells_to_Col_duct_cells	0.0414	0.02935	0	0.05219	0.02808	0.027405	0.013995	0.013995
CALCR.Prox_conv_tub_cells_to_Podocytes	0	0.0168	0.01549	0.02359	0	0.01397	-0.01397	0.01397
VISFATIN.PECs_to_SMCs_pericytes_and_JGs	0.03264	0.03	0	0	0.0447	0.018675	0.013965	0.013965
CXCL.Col_duct_cells_2_to_PECs	0	0.00133	0.01691	0.03082	0.00677	0.0139575	-0.0139575	0.0139575
VEGF.Col_duct_cells_2_to_Dist_conv_tub_cells	0	0	0	0	0.05561	0.0139025	-0.0139025	0.0139025
CXCL.Podocytes_to_Dist_conv_tub_cells	0.01389	0	0	0	0	0	0.01389	0.01389
CXCL.Podocytes_to_Prox_str_tub_cells	0.01389	0	0	0	0	0	0.01389	0.01389
CXCL.Podocytes_to_LOH_cells	0.01389	0	0	0	0	0	0.01389	0.01389
MK.Col_duct_cells_to_Col_duct_cells	0	0	0	0	0.05525	0.0138125	-0.0138125	0.0138125
MK.PECs_to_Col_duct_cells	0	0	0	0	0.05525	0.0138125	-0.0138125	0.0138125
AGT.Prox_str_tub_cells_to_Immune_cells	0.0151	0	0	0.00524	0	0.00131	0.01379	0.01379
SEMA3.SMCs_pericytes_and_JGs_to_Prox_str_tub_cells	0.01866	0.00455	0	0.00585	0.00917	0.0048925	0.0137675	0.0137675
VISFATIN.Endothelial_cells_to_Endothelial_cells	0	0	0	0.05482	0	0.013705	-0.013705	0.013705
MK.Col_duct_cells_2_to_Podocytes	0	0	0	0	0.05481	0.0137025	-0.0137025	0.0137025
CXCL.Prox_conv_tub_cells_to_Podocytes	0	0.0427	0	0.00147	0.01049	0.013665	-0.013665	0.013665
CXCL.Col_duct_cells_to_Dist_conv_tub_cells	0.01366	0	0	0	0	0	0.01366	0.01366
CXCL.Col_duct_cells_to_Prox_str_tub_cells	0.01366	0	0	0	0	0	0.01366	0.01366
CXCL.Col_duct_cells_to_LOH_cells	0.01366	0	0	0	0	0	0.01366	0.01366
CXCL.Podocytes_to_Endothelial_cells	0.01389	0	0	0.0011	0	0.000275	0.013615	0.013615
VISFATIN.Col_duct_cells_2_to_Col_duct_cells	0.0136	0	0	0	0	0	0.0136	0.0136
VEGF.Col_duct_cells_to_Prox_conv_tub_cells	0.01527	0.00133	0	0.00564	0	0.0017425	0.0135275	0.0135275
GDF.Col_duct_cells_to_Col_duct_cells	0	0.04877	0	0	0.00528	0.0135125	-0.0135125	0.0135125
CSF.Endothelial_cells_to_Col_duct_cells	0	0	0	0.05405	0	0.0135125	-0.0135125	0.0135125
GDF.Prox_str_tub_cells_to_PECs	0.0566	0	0.07966	0	0.09277	0.0431075	0.0134925	0.0134925
SEMA3.SMCs_pericytes_and_JGs_to_Endothelial_cells	0.01669	0	0	0.0128	0	0.0032	0.01349	0.01349
GALECTIN.Col_duct_cells_to_Endothelial_cells	0	0	0	0.05387	0	0.0134675	-0.0134675	0.0134675
GALECTIN.Col_duct_cells_2_to_Endothelial_cells	0	0	0	0.05387	0	0.0134675	-0.0134675	0.0134675
GALECTIN.Podocytes_to_Endothelial_cells	0	0	0	0.05387	0	0.0134675	-0.0134675	0.0134675
GAS.Podocytes_to_Immune_cells	0.04565	0.03847	0	0.04278	0.04755	0.0322	0.01345	0.01345
GALECTIN.Col_duct_cells_2_to_LOH_cells	0	0	0	0.05378	0	0.013445	-0.013445	0.013445
GALECTIN.Podocytes_to_LOH_cells	0	0	0	0.05378	0	0.013445	-0.013445	0.013445
VISFATIN.Endothelial_cells_to_LOH_cells	0	0	0	0.05365	0	0.0134125	-0.0134125	0.0134125
TWEAK.Prox_conv_tub_cells_to_Prox_conv_tub_cells	0.00833	0	0	0.08696	0	0.02174	-0.01341	0.01341
MK.Col_duct_cells_2_to_PECs	0	0	0	0	0.05359	0.0133975	-0.0133975	0.0133975
TWEAK.Col_duct_cells_to_LOH_cells	0.00833	0	0	0.08689	0	0.0217225	-0.0133925	0.0133925
TWEAK.Podocytes_to_LOH_cells	0.00833	0	0	0.08689	0	0.0217225	-0.0133925	0.0133925
CXCL.Col_duct_cells_to_Endothelial_cells	0.01366	0	0	0.0011	0	0.000275	0.013385	0.013385
VISFATIN.Col_duct_cells_to_SMCs_pericytes_and_JGs	0.02935	0.03	0	0.03386	0	0.015965	0.013385	0.013385
VISFATIN.Immune_cells_to_SMCs_pericytes_and_JGs	0.02935	0.03	0	0.03386	0	0.015965	0.013385	0.013385
GAS.Prox_conv_tub_cells_to_Podocytes	0.0304	0.0141	0.00348	0.0354	0.01517	0.0170375	0.0133625	0.0133625
FGF.Podocytes_to_PECs	0.05214	0.03446	0.03352	0.04419	0.043	0.0387925	0.0133475	0.0133475
GAS.PECs_to_Immune_cells	0.04443	0.03373	0.01067	0.04128	0.03868	0.03109	0.01334	0.01334
ANGPTL.Podocytes_to_Endothelial_cells	0.02423	0	0	0.04359	0	0.0108975	0.0133325	0.0133325
CXCL.Col_duct_cells_to_SMCs_pericytes_and_JGs	0.01366	0	0	0.00147	0	0.0003675	0.0132925	0.0132925
GALECTIN.Endothelial_cells_to_Prox_conv_tub_cells	0	0	0	0.05316	0	0.01329	-0.01329	0.01329
CXCL.Col_duct_cells_to_PECs	0	0.01418	0.01842	0.00147	0.01908	0.0132875	-0.0132875	0.0132875
PTN.Endothelial_cells_to_Mesangial_cell	0	0	0	0.05302	0	0.013255	-0.013255	0.013255
HH.Prox_conv_tub_cells_to_Mesangial_cell	0.01493	0	0	0	0.00684	0.00171	0.01322	0.01322
CXCL.SMCs_pericytes_and_JGs_to_Col_duct_cells_2	0.03354	0.01657	0	0.02045	0.04443	0.0203625	0.0131775	0.0131775
COMPLEMENT.Prox_conv_tub_cells_to_Col_duct_cells_2	0.00136	0.02362	0	0.03091	0.00358	0.0145275	-0.0131675	0.0131675
ANGPTL.Endothelial_cells_to_Prox_str_tub_cells	0	0	0	0.05264	0	0.01316	-0.01316	0.01316
PERIOSTIN.PECs_to_Endothelial_cells	0.01616	0	0	0.11727	0	0.0293175	-0.0131575	0.0131575
PTN.PECs_to_Col_duct_cells	0.05114	0.04231	0	0.06756	0.04208	0.0379875	0.0131525	0.0131525
VISFATIN.Col_duct_cells_2_to_Podocytes	0.01314	0	0	0	0	0	0.01314	0.01314
TWEAK.Col_duct_cells_to_Prox_str_tub_cells	0.00833	0	0	0.08574	0	0.021435	-0.013105	0.013105
TWEAK.Podocytes_to_Prox_str_tub_cells	0.00833	0	0	0.08574	0	0.021435	-0.013105	0.013105
SEMA3.Col_duct_cells_to_Dist_conv_tub_cells	0.02577	0.01965	0.00446	0.01029	0.01633	0.0126825	0.0130875	0.0130875
AGT.Prox_str_tub_cells_to_Dist_conv_tub_cells	0.0151	0.00814	0	0	0	0.002035	0.013065	0.013065
MK.Col_duct_cells_to_Podocytes	0	0	0	0	0.05224	0.01306	-0.01306	0.01306
MK.PECs_to_Podocytes	0	0	0	0	0.05224	0.01306	-0.01306	0.01306
CXCL.SMCs_pericytes_and_JGs_to_Dist_conv_tub_cells	0.0172	0.01657	0	0	0	0.0041425	0.0130575	0.0130575
COMPLEMENT.LOH_cells_to_Prox_str_tub_cells	0	0.03892	0	0.0119	0.0012	0.013005	-0.013005	0.013005
CXCL.Col_duct_cells_to_Podocytes	0.01366	0	0	0.00147	0.00125	0.00068	0.01298	0.01298
SEMA3.Col_duct_cells_to_LOH_cells	0.02611	0	0.01587	0.02414	0.01267	0.01317	0.01294	0.01294
GALECTIN.Col_duct_cells_2_to_Prox_str_tub_cells	0	0	0	0.05167	0	0.0129175	-0.0129175	0.0129175
GAS.Prox_conv_tub_cells_to_SMCs_pericytes_and_JGs	0	0	0	0.05161	0	0.0129025	-0.0129025	0.0129025
SEMA3.PECs_to_PECs	0.01382	0.02881	0.03364	0.03453	0.00989	0.0267175	-0.0128975	0.0128975
GDF.PECs_to_Mesangial_cell	0.10797	0.11915	0	0.12611	0.13503	0.0950725	0.0128975	0.0128975
CHEMERIN.Col_duct_cells_to_SMCs_pericytes_and_JGs	0.02231	0.0141	0	0.02359	0	0.0094225	0.0128875	0.0128875
ANGPTL.Podocytes_to_Prox_conv_tub_cells	0.01453	0.02105	0	0.04693	0.04143	0.0273525	-0.0128225	0.0128225
GALECTIN.Col_duct_cells_2_to_PECs	0	0	0	0.05127	0	0.0128175	-0.0128175	0.0128175
FGF.Podocytes_to_Prox_conv_tub_cells	0.05242	0.02981	0.0485	0.04515	0.03509	0.0396375	0.0127825	0.0127825
ANGPTL.Dist_conv_tub_cells_to_Dist_conv_tub_cells	0	0.01405	0	0.03706	0	0.0127775	-0.0127775	0.0127775
CXCL.Col_duct_cells_2_to_Col_duct_cells	0.0151	0.00133	0	0.00439	0.00358	0.002325	0.012775	0.012775
CSF.Col_duct_cells_2_to_Mesangial_cell	0	0	0	0.01149	0.0395	0.0127475	-0.0127475	0.0127475
SEMA3.Mesangial_cell_to_Col_duct_cells	0.02458	0.01554	0	0.01458	0.01725	0.0118425	0.0127375	0.0127375
PTN.Prox_conv_tub_cells_to_Immune_cells	0	0	0	0.0377	0.01323	0.0127325	-0.0127325	0.0127325
SEMA3.LOH_cells_to_Podocytes	0.02115	0.01363	0.00545	0.01475	0	0.0084575	0.0126925	0.0126925
ANGPT.Immune_cells_to_Mesangial_cell	0	0	0	0.04117	0.00947	0.01266	-0.01266	0.01266
SEMA3.PECs_to_Col_duct_cells_2	0.00772	0.01855	0.01479	0.03358	0.01456	0.02037	-0.01265	0.01265
PDGF.Prox_conv_tub_cells_to_Endothelial_cells	0.01264	0	0	0	0	0	0.01264	0.01264
GAS.Prox_str_tub_cells_to_PECs	0	0.02857	0.02198	0	0	0.0126375	-0.0126375	0.0126375
CSF.Podocytes_to_LOH_cells	0.00486	0.02857	0	0.0413	0	0.0174675	-0.0126075	0.0126075
HH.Prox_conv_tub_cells_to_Podocytes	0.01481	0	0	0	0.00882	0.002205	0.012605	0.012605
MK.Mesangial_cell_to_SMCs_pericytes_and_JGs	0	0	0	0	0.05038	0.012595	-0.012595	0.012595
COMPLEMENT.LOH_cells_to_Col_duct_cells	0.00136	0.03224	0	0.02233	0.0012	0.0139425	-0.0125825	0.0125825
VISFATIN.Endothelial_cells_to_Podocytes	0	0	0	0.05001	0	0.0125025	-0.0125025	0.0125025
CXCL.Col_duct_cells_2_to_SMCs_pericytes_and_JGs	0.0151	0	0	0.01052	0	0.00263	0.01247	0.01247
VEGF.SMCs_pericytes_and_JGs_to_Dist_conv_tub_cells	0.02144	0.01531	0	0.02058	0	0.0089725	0.0124675	0.0124675
SEMA3.Col_duct_cells_2_to_Dist_conv_tub_cells	0	0.02186	0	0.01196	0.016	0.012455	-0.012455	0.012455
CXCL.Podocytes_to_Col_duct_cells	0.01389	0.00184	0	0.00147	0.00243	0.001435	0.012455	0.012455
VISFATIN.Dist_conv_tub_cells_to_Col_duct_cells	0.01241	0	0	0	0	0	0.01241	0.01241
VISFATIN.Prox_str_tub_cells_to_Col_duct_cells	0.01241	0	0	0	0	0	0.01241	0.01241
CSF.Endothelial_cells_to_Dist_conv_tub_cells	0	0	0	0.0496	0	0.0124	-0.0124	0.0124
CSF.Endothelial_cells_to_Immune_cells	0	0	0	0.0496	0	0.0124	-0.0124	0.0124
CSF.Endothelial_cells_to_Prox_str_tub_cells	0	0	0	0.0496	0	0.0124	-0.0124	0.0124
CSF.Endothelial_cells_to_LOH_cells	0	0	0	0.0496	0	0.0124	-0.0124	0.0124
CSF.Endothelial_cells_to_Endothelial_cells	0	0	0	0.0496	0	0.0124	-0.0124	0.0124
CXCL.Col_duct_cells_to_Col_duct_cells	0.01366	0.00133	0	0.00147	0.00239	0.0012975	0.0123625	0.0123625
ACTIVIN.SMCs_pericytes_and_JGs_to_Prox_conv_tub_cells	0	0.01499	0	0.01839	0.01595	0.0123325	-0.0123325	0.0123325
ANGPTL.Prox_str_tub_cells_to_PECs	0.0224	0.00889	0	0.00722	0.02421	0.01008	0.01232	0.01232
ANGPTL.LOH_cells_to_Col_duct_cells_2	0.03142	0	0	0.03534	0.04137	0.0191775	0.0122425	0.0122425
MK.Col_duct_cells_to_Mesangial_cell	0	0	0	0	0.04889	0.0122225	-0.0122225	0.0122225
VISFATIN.Endothelial_cells_to_PECs	0	0	0	0.04877	0	0.0121925	-0.0121925	0.0121925
ANGPTL.LOH_cells_to_LOH_cells	0.03007	0.05996	0	0.05662	0.05246	0.04226	-0.01219	0.01219
FGF.PECs_to_Mesangial_cell	0.02566	0	0	0.02459	0.02949	0.01352	0.01214	0.01214
SEMA3.PECs_to_Immune_cells	0.02435	0.01509	0.02487	0	0.00897	0.0122325	0.0121175	0.0121175
CALCR.Col_duct_cells_2_to_Dist_conv_tub_cells	0.01211	0	0	0	0	0	0.01211	0.01211
CALCR.Prox_conv_tub_cells_to_Dist_conv_tub_cells	0.01211	0	0	0	0	0	0.01211	0.01211
CALCR.LOH_cells_to_Dist_conv_tub_cells	0.01211	0	0	0	0	0	0.01211	0.01211
ANGPTL.Endothelial_cells_to_Prox_conv_tub_cells	0	0	0	0.04836	0	0.01209	-0.01209	0.01209
COMPLEMENT.LOH_cells_to_Immune_cells	0.00136	0.03141	0	0.02233	0	0.013435	-0.012075	0.012075
ANGPTL.Podocytes_to_PECs	0.00965	0.01891	0	0.0267	0.04128	0.0217225	-0.0120725	0.0120725
ANGPTL.Prox_str_tub_cells_to_Dist_conv_tub_cells	0.02304	0.01572	0	0	0.02822	0.010985	0.012055	0.012055
CXCL.Dist_conv_tub_cells_to_Mesangial_cell	0	0	0	0	0.04808	0.01202	-0.01202	0.01202
FGF.SMCs_pericytes_and_JGs_to_Prox_conv_tub_cells	0.02296	0.02095	0	0.02284	0	0.0109475	0.0120125	0.0120125
VISFATIN.Endothelial_cells_to_Prox_conv_tub_cells	0	0	0	0.04793	0	0.0119825	-0.0119825	0.0119825
IL17.SMCs_pericytes_and_JGs_to_Endothelial_cells	0.0149	0	0	0.01177	0	0.0029425	0.0119575	0.0119575
PTN.PECs_to_PECs	0.04677	0.03373	0	0.06381	0.04196	0.034875	0.011895	0.011895
VEGF.Col_duct_cells_to_Col_duct_cells_2	0.01188	0	0	0	0	0	0.01188	0.01188
ANGPTL.Endothelial_cells_to_Immune_cells	0	0	0	0.0475	0	0.011875	-0.011875	0.011875
PTN.Prox_conv_tub_cells_to_Col_duct_cells	0	0	0	0.03843	0.00904	0.0118675	-0.0118675	0.0118675
VEGF.Col_duct_cells_to_LOH_cells	0.01185	0	0	0	0	0	0.01185	0.01185
CXCL.Podocytes_to_Mesangial_cell	0.01389	0.0018	0	0	0.00661	0.0021025	0.0117875	0.0117875
SEMA3.Prox_str_tub_cells_to_Prox_conv_tub_cells	0	0.00496	0.01245	0.02494	0.00466	0.0117525	-0.0117525	0.0117525
ANGPTL.Endothelial_cells_to_Col_duct_cells_2	0	0	0	0.04673	0	0.0116825	-0.0116825	0.0116825
TGFb.PECs_to_Prox_conv_tub_cells	0	0.02688	0.01137	0	0.00838	0.0116575	-0.0116575	0.0116575
EGF.Prox_conv_tub_cells_to_Immune_cells	0.01161	0	0	0	0	0	0.01161	0.01161
EGF.LOH_cells_to_Immune_cells	0.01161	0	0	0	0	0	0.01161	0.01161
SPP1.LOH_cells_to_SMCs_pericytes_and_JGs	0.17725	0.20842	0	0.24186	0.21249	0.165693	0.0115575	0.0115575
VISFATIN.Endothelial_cells_to_Col_duct_cells	0	0	0	0.04621	0	0.0115525	-0.0115525	0.0115525
CXCL.Col_duct_cells_to_Mesangial_cell	0.01366	0.00116	0	0	0.00729	0.0021125	0.0115475	0.0115475
PTN.LOH_cells_to_SMCs_pericytes_and_JGs	0	0	0	0.0461	0	0.011525	-0.011525	0.011525
PROS.Endothelial_cells_to_Mesangial_cell	0.01384	0	0	0.00941	0	0.0023525	0.0114875	0.0114875
GAS.Col_duct_cells_2_to_Dist_conv_tub_cells	0	0	0	0	0.04581	0.0114525	-0.0114525	0.0114525
TGFb.Mesangial_cell_to_Endothelial_cells	0.01395	0	0	0.01	0	0.0025	0.01145	0.01145
VEGF.LOH_cells_to_Dist_conv_tub_cells	0	0.04567	0	0	0	0.0114175	-0.0114175	0.0114175
COMPLEMENT.Prox_str_tub_cells_to_Prox_conv_tub_cells	0	0.01124	0	0.02199	0.01242	0.0114125	-0.0114125	0.0114125
COMPLEMENT.Prox_str_tub_cells_to_LOH_cells	0	0.01124	0	0.02199	0.01242	0.0114125	-0.0114125	0.0114125
HH.Col_duct_cells_2_to_Mesangial_cell	0.01141	0	0	0	0	0	0.01141	0.01141
HH.LOH_cells_to_Mesangial_cell	0.01141	0	0	0	0	0	0.01141	0.01141
EGF.Prox_conv_tub_cells_to_Mesangial_cell	0.01139	0	0	0	0	0	0.01139	0.01139
EGF.LOH_cells_to_Mesangial_cell	0.01139	0	0	0	0	0	0.01139	0.01139
VEGF.Prox_conv_tub_cells_to_Endothelial_cells	0	0	0	0.0455	0	0.011375	-0.011375	0.011375
SEMA3.Immune_cells_to_Mesangial_cell	0.02867	0.02832	0	0.03001	0.01091	0.01731	0.01136	0.01136
ANGPTL.Prox_str_tub_cells_to_SMCs_pericytes_and_JGs	0.02209	0.0074	0	0.00746	0.02819	0.0107625	0.0113275	0.0113275
HH.Col_duct_cells_2_to_Podocytes	0.01132	0	0	0	0	0	0.01132	0.01132
HH.LOH_cells_to_Podocytes	0.01132	0	0	0	0	0	0.01132	0.01132
TGFb.Podocytes_to_Prox_conv_tub_cells	0	0.01668	0	0.01585	0.01271	0.01131	-0.01131	0.01131
GALECTIN.Prox_str_tub_cells_to_Prox_str_tub_cells	0	0	0.01264	0	0.03258	0.011305	-0.011305	0.011305
TWEAK.Dist_conv_tub_cells_to_Prox_str_tub_cells	0.00833	0	0.07845	0	0	0.0196125	-0.0112825	0.0112825
PTN.LOH_cells_to_Immune_cells	0	0	0	0.04511	0	0.0112775	-0.0112775	0.0112775
SEMA3.SMCs_pericytes_and_JGs_to_Immune_cells	0.01669	0.00455	0	0.00585	0.01134	0.005435	0.011255	0.011255
SEMA3.Podocytes_to_PECs	0.02538	0.01958	0.00022	0.01849	0.01833	0.014155	0.011225	0.011225
PDGF.Prox_conv_tub_cells_to_Prox_conv_tub_cells	0.01122	0	0	0	0	0	0.01122	0.01122
VISFATIN.Endothelial_cells_to_Prox_str_tub_cells	0	0	0	0.04473	0	0.0111825	-0.0111825	0.0111825
FGF.Mesangial_cell_to_Col_duct_cells_2	0.08005	0.07237	0	0.10937	0.09389	0.0689075	0.0111425	0.0111425
ACTIVIN.SMCs_pericytes_and_JGs_to_Prox_str_tub_cells	0	0.01734	0	0.01355	0.01363	0.01113	-0.01113	0.01113
GALECTIN.Col_duct_cells_2_to_Col_duct_cells	0	0	0	0.04438	0	0.011095	-0.011095	0.011095
GAS.Dist_conv_tub_cells_to_Dist_conv_tub_cells	0.03565	0.04033	0	0	0.05796	0.0245725	0.0110775	0.0110775
TGFb.Podocytes_to_Immune_cells	0	0.01127	0.00418	0.01587	0.0129	0.011055	-0.011055	0.011055
ANGPTL.Prox_str_tub_cells_to_Podocytes	0.02499	0.00906	0.01773	0.00741	0.02155	0.0139375	0.0110525	0.0110525
SEMA3.SMCs_pericytes_and_JGs_to_LOH_cells	0.01533	0.00455	0	0.00726	0.00532	0.0042825	0.0110475	0.0110475
GALECTIN.Col_duct_cells_to_Podocytes	0	0	0.00044	0	0.04368	0.01103	-0.01103	0.01103
CALCR.Dist_conv_tub_cells_to_Immune_cells	0.01101	0	0	0	0	0	0.01101	0.01101
TGFb.Podocytes_to_Dist_conv_tub_cells	0	0.01198	0.00454	0.01498	0.01253	0.0110075	-0.0110075	0.0110075
CSF.Endothelial_cells_to_SMCs_pericytes_and_JGs	0.00407	0	0	0.06029	0	0.0150725	-0.0110025	0.0110025
MK.Mesangial_cell_to_PECs	0	0	0	0	0.04398	0.010995	-0.010995	0.010995
PTN.Immune_cells_to_Immune_cells	0	0	0	0.04391	0	0.0109775	-0.0109775	0.0109775
ACTIVIN.PECs_to_Immune_cells	0	0.01141	0.01287	0	0.01943	0.0109275	-0.0109275	0.0109275
GALECTIN.Podocytes_to_Podocytes	0	0	0.00087	0.04283	0	0.010925	-0.010925	0.010925
SEMA3.LOH_cells_to_Mesangial_cell	0.02192	0.02707	0	0.01699	0	0.011015	0.010905	0.010905
MK.Mesangial_cell_to_Podocytes	0	0	0	0	0.0435	0.010875	-0.010875	0.010875
PTN.LOH_cells_to_Col_duct_cells_2	0	0	0	0.04348	0	0.01087	-0.01087	0.01087
CXCL.Endothelial_cells_to_Podocytes	0.01271	0	0	0.00752	0	0.00188	0.01083	0.01083
GALECTIN.Col_duct_cells_2_to_Podocytes	0	0	0.00044	0.04283	0	0.0108175	-0.0108175	0.0108175
SEMA3.Immune_cells_to_Dist_conv_tub_cells	0	0.02208	0.00439	0.01666	0	0.0107825	-0.0107825	0.0107825
PDGF.LOH_cells_to_LOH_cells	0.01071	0	0	0	0	0	0.01071	0.01071
ACTIVIN.Podocytes_to_Col_duct_cells	0	0.00939	0	0.0216	0.01176	0.0106875	-0.0106875	0.0106875
GALECTIN.Prox_str_tub_cells_to_Podocytes	0	0	0.00044	0	0.04197	0.0106025	-0.0106025	0.0106025
VISFATIN.SMCs_pericytes_and_JGs_to_Dist_conv_tub_cells	0	0	0	0	0.04235	0.0105875	-0.0105875	0.0105875
VISFATIN.Podocytes_to_Podocytes	0.01199	0.03065	0	0	0.05959	0.02256	-0.01057	0.01057
CHEMERIN.Col_duct_cells_2_to_SMCs_pericytes_and_JGs	0.01444	0	0	0.01556	0	0.00389	0.01055	0.01055
CHEMERIN.Endothelial_cells_to_SMCs_pericytes_and_JGs	0.01444	0	0	0.01556	0	0.00389	0.01055	0.01055
VEGF.LOH_cells_to_Prox_str_tub_cells	0	0.04214	0	0	0	0.010535	-0.010535	0.010535
VEGF.Col_duct_cells_to_Prox_str_tub_cells	0.01519	0.00133	0	0.01746	0	0.0046975	0.0104925	0.0104925
TGFb.SMCs_pericytes_and_JGs_to_Podocytes	0.01049	0	0	0	0	0	0.01049	0.01049
SEMA3.Podocytes_to_LOH_cells	0	0.00934	0	0.0209	0.01162	0.010465	-0.010465	0.010465
TGFb.PECs_to_PECs	0	0	0.01239	0.02066	0.0088	0.0104625	-0.0104625	0.0104625
MK.Mesangial_cell_to_Mesangial_cell	0	0	0	0	0.04182	0.010455	-0.010455	0.010455
MIF.Col_duct_cells_to_Dist_conv_tub_cells	0.08261	0.09728	0	0	0.19136	0.07216	0.01045	0.01045
ANGPTL.Mesangial_cell_to_Endothelial_cells	0.02423	0	0	0.05522	0	0.013805	0.010425	0.010425
IL1.SMCs_pericytes_and_JGs_to_Mesangial_cell	0.01369	0.00674	0	0.0056	0.00085	0.0032975	0.0103925	0.0103925
ANGPTL.Prox_conv_tub_cells_to_Endothelial_cells	0	0	0	0.04144	0	0.01036	-0.01036	0.01036
ANNEXIN.Mesangial_cell_to_Podocytes	0	0.01316	0	0	0.02826	0.010355	-0.010355	0.010355
FGF.Endothelial_cells_to_Mesangial_cell	0	0	0	0.0414	0	0.01035	-0.01035	0.01035
CSF.PECs_to_Prox_str_tub_cells	0.00136	0	0.0211	0	0.02549	0.0116475	-0.0102875	0.0102875
TRAIL.LOH_cells_to_Col_duct_cells	0.01596	0	0	0.02269	0	0.0056725	0.0102875	0.0102875
TRAIL.LOH_cells_to_Prox_str_tub_cells	0.01596	0	0	0.02269	0	0.0056725	0.0102875	0.0102875
TRAIL.LOH_cells_to_Prox_conv_tub_cells	0.01596	0	0	0.02269	0	0.0056725	0.0102875	0.0102875
TRAIL.LOH_cells_to_Podocytes	0.01596	0	0	0.02269	0	0.0056725	0.0102875	0.0102875
FGF.Endothelial_cells_to_SMCs_pericytes_and_JGs	0	0	0	0.04114	0	0.010285	-0.010285	0.010285
TGFb.Podocytes_to_PECs	0	0.01075	0	0.01694	0.01345	0.010285	-0.010285	0.010285
PDGF.LOH_cells_to_Prox_str_tub_cells	0.01028	0	0	0	0	0	0.01028	0.01028
MK.Podocytes_to_Mesangial_cell	0	0	0	0	0.04103	0.0102575	-0.0102575	0.0102575
TGFb.Podocytes_to_LOH_cells	0	0.01339	0	0.01573	0.01182	0.010235	-0.010235	0.010235
ANNEXIN.Podocytes_to_Podocytes	0	0.01294	0	0	0.02799	0.0102325	-0.0102325	0.0102325
TGFb.SMCs_pericytes_and_JGs_to_Col_duct_cells_2	0.01023	0	0	0	0	0	0.01023	0.01023
SEMA3.SMCs_pericytes_and_JGs_to_SMCs_pericytes_and_JGs	0.01584	0.01192	0	0.01056	0	0.00562	0.01022	0.01022
NRG.Immune_cells_to_Endothelial_cells	0	0	0	0.04085	0	0.0102125	-0.0102125	0.0102125
CALCR.Prox_conv_tub_cells_to_Col_duct_cells	0	0.0168	0.00522	0.01854	0	0.01014	-0.01014	0.01014
GAS.Immune_cells_to_Endothelial_cells	0	0	0	0.04052	0	0.01013	-0.01013	0.01013
SEMA3.Prox_str_tub_cells_to_Col_duct_cells_2	0.00136	0	0.00324	0.04255	0	0.0114475	-0.0100875	0.0100875
NRG.Dist_conv_tub_cells_to_Mesangial_cell	0.01967	0	0	0.05382	0.06503	0.0297125	-0.0100425	0.0100425
SEMA3.PECs_to_Prox_conv_tub_cells	0.02459	0.01453	0.01941	0.0196	0.00466	0.01455	0.01004	0.01004
GALECTIN.Col_duct_cells_to_Col_duct_cells_2	0	0	0	0	0.04011	0.0100275	-0.0100275	0.0100275
TGFb.SMCs_pericytes_and_JGs_to_Immune_cells	0	0	0	0	0.04003	0.0100075	-0.0100075	0.0100075
ACTIVIN.SMCs_pericytes_and_JGs_to_LOH_cells	0	0.01734	0	0.02268	0	0.010005	-0.010005	0.010005
VEGF.Prox_str_tub_cells_to_Col_duct_cells_2	0	0	0	0.04	0	0.01	-0.01	0.01
IL16.PECs_to_Mesangial_cell	0	0.00845	0	0.01168	0.01972	0.0099625	-0.0099625	0.0099625
SEMA3.Immune_cells_to_Col_duct_cells	0	0.0182	0.00485	0.01667	0	0.00993	-0.00993	0.00993
FGF.Endothelial_cells_to_Podocytes	0	0	0	0.03966	0	0.009915	-0.009915	0.009915
PROS.Col_duct_cells_2_to_Mesangial_cell	0.01384	0	0	0	0.01571	0.0039275	0.0099125	0.0099125
GALECTIN.Dist_conv_tub_cells_to_Immune_cells	0	0.03962	0	0	0	0.009905	-0.009905	0.009905
CSF.Podocytes_to_SMCs_pericytes_and_JGs	0.01444	0.02913	0	0.03066	0.03745	0.02431	-0.00987	0.00987
COMPLEMENT.Endothelial_cells_to_Prox_str_tub_cells	0	0	0	0.0394	0	0.00985	-0.00985	0.00985
CHEMERIN.Immune_cells_to_SMCs_pericytes_and_JGs	0.01444	0	0	0.01854	0	0.004635	0.009805	0.009805
ANGPTL.Dist_conv_tub_cells_to_Endothelial_cells	0	0	0	0.03919	0	0.0097975	-0.0097975	0.0097975
CXCL.SMCs_pericytes_and_JGs_to_Col_duct_cells	0.0172	0.00133	0	0.00147	0.02692	0.00743	0.00977	0.00977
PROS.PECs_to_Mesangial_cell	0.01384	0.00845	0	0	0.00792	0.0040925	0.0097475	0.0097475
VISFATIN.Col_duct_cells_2_to_Dist_conv_tub_cells	0	0	0	0	0.03897	0.0097425	-0.0097425	0.0097425
NRG.Col_duct_cells_to_Prox_conv_tub_cells	0	0	0	0	0.03895	0.0097375	-0.0097375	0.0097375
NRG.Podocytes_to_Prox_conv_tub_cells	0	0	0	0	0.03895	0.0097375	-0.0097375	0.0097375
SEMA3.Mesangial_cell_to_Col_duct_cells_2	0.01905	0.007	0	0.00922	0.02104	0.009315	0.009735	0.009735
GAS.Mesangial_cell_to_Prox_str_tub_cells	0.04434	0.0296	0	0.06114	0.04783	0.0346425	0.0096975	0.0096975
ANGPTL.SMCs_pericytes_and_JGs_to_Col_duct_cells	0.01581	0.01011	0	0.01437	0	0.00612	0.00969	0.00969
ANGPTL.Mesangial_cell_to_Mesangial_cell	0.02518	0.02797	0	0.05556	0.05581	0.034835	-0.009655	0.009655
GALECTIN.Prox_str_tub_cells_to_Col_duct_cells_2	0	0	0	0	0.03853	0.0096325	-0.0096325	0.0096325
ncWNT.Mesangial_cell_to_SMCs_pericytes_and_JGs	0.01121	0	0	0	0.00634	0.001585	0.009625	0.009625
FGF.Endothelial_cells_to_Col_duct_cells_2	0	0	0	0.03842	0	0.009605	-0.009605	0.009605
VISFATIN.Endothelial_cells_to_Dist_conv_tub_cells	0	0	0	0.0384	0	0.0096	-0.0096	0.0096
ANNEXIN.Immune_cells_to_Mesangial_cell	0	0.00814	0	0	0.03025	0.0095975	-0.0095975	0.0095975
FGF.Endothelial_cells_to_Immune_cells	0	0	0	0.03825	0	0.0095625	-0.0095625	0.0095625
COMPLEMENT.Prox_conv_tub_cells_to_Prox_conv_tub_cells	0	0.01247	0	0.0127	0.01306	0.0095575	-0.0095575	0.0095575
SEMA3.PECs_to_Prox_str_tub_cells	0.00995	0.01648	0.02686	0.0266	0.00802	0.01949	-0.00954	0.00954
VISFATIN.Mesangial_cell_to_SMCs_pericytes_and_JGs	0.02935	0.04902	0	0.03575	0.07067	0.03886	-0.00951	0.00951
ANGPTL.SMCs_pericytes_and_JGs_to_Endothelial_cells	0.01445	0	0	0.01977	0	0.0049425	0.0095075	0.0095075
ANGPTL.Dist_conv_tub_cells_to_Immune_cells	0	0	0	0.038	0	0.0095	-0.0095	0.0095
FGF.Prox_conv_tub_cells_to_SMCs_pericytes_and_JGs	0.01216	0	0	0.01089	0	0.0027225	0.0094375	0.0094375
GDF.Prox_str_tub_cells_to_Mesangial_cell	0.09787	0.14304	0	0.15115	0.13503	0.107305	-0.009435	0.009435
TGFb.SMCs_pericytes_and_JGs_to_Prox_str_tub_cells	0	0	0	0	0.03771	0.0094275	-0.0094275	0.0094275
SEMA3.LOH_cells_to_Col_duct_cells	0.01728	0.0141	0.00175	0.01556	0	0.0078525	0.0094275	0.0094275
ANGPTL.Dist_conv_tub_cells_to_LOH_cells	0	0	0	0.03767	0	0.0094175	-0.0094175	0.0094175
ANNEXIN.PECs_to_Mesangial_cell	0	0.00856	0	0	0.02906	0.009405	-0.009405	0.009405
FGF.Endothelial_cells_to_Endothelial_cells	0	0	0	0.03758	0	0.009395	-0.009395	0.009395
TGFb.SMCs_pericytes_and_JGs_to_PECs	0.00927	0	0	0.03214	0.04251	0.0186625	-0.0093925	0.0093925
PDGF.Immune_cells_to_Immune_cells	0.00938	0	0	0	0	0	0.00938	0.00938
NRG.Mesangial_cell_to_Immune_cells	0.01217	0	0	0.00828	0.0029	0.002795	0.009375	0.009375
HH.LOH_cells_to_Dist_conv_tub_cells	0.00936	0	0	0	0	0	0.00936	0.00936
PDGF.Prox_conv_tub_cells_to_LOH_cells	0.00935	0	0	0	0	0	0.00935	0.00935
FGF.Endothelial_cells_to_LOH_cells	0	0	0	0.03733	0	0.0093325	-0.0093325	0.0093325
ANGPTL.Dist_conv_tub_cells_to_Col_duct_cells_2	0	0	0	0.0373	0	0.009325	-0.009325	0.009325
MK.SMCs_pericytes_and_JGs_to_PECs	0	0.03729	0	0	0	0.0093225	-0.0093225	0.0093225
SEMA3.Col_duct_cells_to_Immune_cells	0.02839	0.02902	0.03135	0	0.016	0.0190925	0.0092975	0.0092975
VEGF.Prox_str_tub_cells_to_Dist_conv_tub_cells	0.00486	0.00575	0	0.05086	0	0.0141525	-0.0092925	0.0092925
COMPLEMENT.Endothelial_cells_to_Col_duct_cells	0.00102	0	0	0.04125	0	0.0103125	-0.0092925	0.0092925
MIF.Col_duct_cells_to_Mesangial_cell	0.09398	0.12221	0	0.163	0.12777	0.103245	-0.009265	0.009265
FGF.Endothelial_cells_to_Dist_conv_tub_cells	0	0	0	0.037	0	0.00925	-0.00925	0.00925
TGFb.Podocytes_to_Prox_str_tub_cells	0	0.01167	0	0.01254	0.01266	0.0092175	-0.0092175	0.0092175
EDN.Prox_str_tub_cells_to_Col_duct_cells	0.01066	0.00474	0	0	0.0012	0.001485	0.009175	0.009175
EDN.LOH_cells_to_Col_duct_cells	0.01066	0.00474	0	0	0.0012	0.001485	0.009175	0.009175
[truncated: 2,557 more rows]

## Sheet: SPP1
Communication_node	NCK_sample_CellChat.csv	SAGN_Sample_CellChat.csv	SAGN_Tissue1_CellChat.csv	SAGN_Tissue2_CellChat.csv	SAGN_Tissue3_CellChat.csv	mean_inf	diff	abs(diff)
SPP1.Col_duct_cells_2_to_Prox_conv_tub_cells	0	0.33898	0.29468	0.30852	0.3596	0.325445	-0.325445	0.325445
SPP1.LOH_cells_to_Prox_conv_tub_cells	0	0.30761	0.29188	0.31204	0.3618	0.318333	-0.318333	0.318333
SPP1.Col_duct_cells_to_Prox_conv_tub_cells	0	0.30855	0.28677	0.31014	0.36563	0.317773	-0.317773	0.317773
SPP1.LOH_cells_to_Prox_str_tub_cells	0	0.30468	0.10833	0.31242	0.35516	0.270147	-0.270147	0.270147
SPP1.Immune_cells_to_Prox_str_tub_cells	0	0.24826	0.23383	0.31758	0.26674	0.266602	-0.266602	0.266602
SPP1.Prox_conv_tub_cells_to_Prox_conv_tub_cells	0	0.33317	0	0.33377	0.35959	0.256633	-0.256633	0.256633
SPP1.Col_duct_cells_to_PECs	0	0.19137	0.25225	0.24763	0.2576	0.237212	-0.237212	0.237212
SPP1.Immune_cells_to_Prox_conv_tub_cells	0	0.21802	0.22568	0.25009	0.25017	0.23599	-0.23599	0.23599
SPP1.LOH_cells_to_PECs	0	0.19071	0.24844	0.24928	0.25452	0.235737	-0.235737	0.235737
SPP1.Prox_conv_tub_cells_to_PECs	0	0.20509	0.23248	0.25557	0.24177	0.233728	-0.233728	0.233728
SPP1.Col_duct_cells_2_to_PECs	0	0.20927	0.25095	0.23896	0.22208	0.230315	-0.230315	0.230315
SPP1.Mesangial_cell_to_Dist_conv_tub_cells	0.2218	0	0	0	0	0	0.2218	0.2218
SPP1.Immune_cells_to_LOH_cells	0	0.24174	0	0.31058	0.33368	0.2215	-0.2215	0.2215
SPP1.Col_duct_cells_to_Prox_str_tub_cells	0	0.22812	0	0.31052	0.32991	0.217137	-0.217137	0.217137
SPP1.Endothelial_cells_to_Mesangial_cell	0.27805	0	0	0.27695	0	0.0692375	0.208813	0.208813
SPP1.Podocytes_to_PECs	0	0.1889	0.15203	0.25125	0.203	0.198795	-0.198795	0.198795
SPP1.Endothelial_cells_to_Dist_conv_tub_cells	0.18557	0	0	0	0	0	0.18557	0.18557
SPP1.PECs_to_Immune_cells	0.12274	0.27463	0.28827	0.29083	0.33336	0.296772	-0.174032	0.174032
SPP1.Podocytes_to_Col_duct_cells	0.17397	0	0	0	0	0	0.17397	0.17397
SPP1.Endothelial_cells_to_Col_duct_cells	0.17396	0	0	0	0	0	0.17396	0.17396
SPP1.Endothelial_cells_to_Podocytes	0.22294	0	0	0.20602	0	0.051505	0.171435	0.171435
SPP1.SMCs_pericytes_and_JGs_to_PECs	0	0.19505	0	0.24713	0.22285	0.166258	-0.166258	0.166258
SPP1.PECs_to_Prox_conv_tub_cells	0	0.33154	0	0.33219	0	0.165932	-0.165932	0.165932
SPP1.Col_duct_cells_2_to_Immune_cells	0.11788	0.28386	0.24866	0.30584	0.2663	0.276165	-0.158285	0.158285
SPP1.Col_duct_cells_to_Immune_cells	0.11684	0.29252	0.24111	0.30746	0.25078	0.272968	-0.156128	0.156128
SPP1.Mesangial_cell_to_Col_duct_cells	0.15053	0	0	0	0	0	0.15053	0.15053
SPP1.Immune_cells_to_Col_duct_cells_2	0	0	0	0.26614	0.3255	0.14791	-0.14791	0.14791
SPP1.LOH_cells_to_Immune_cells	0.12168	0.29161	0.24623	0.30936	0.23016	0.26934	-0.14766	0.14766
SPP1.Col_duct_cells_to_Col_duct_cells_2	0	0	0	0.29165	0.29543	0.14677	-0.14677	0.14677
SPP1.LOH_cells_to_Col_duct_cells_2	0	0	0	0.29349	0.29206	0.146388	-0.146388	0.146388
SPP1.Col_duct_cells_2_to_Col_duct_cells_2	0	0	0	0.29008	0.29014	0.145055	-0.145055	0.145055
SPP1.Prox_str_tub_cells_to_Prox_conv_tub_cells	0.10685	0.34267	0	0.30598	0.35892	0.251892	-0.145042	0.145042
SPP1.Mesangial_cell_to_Podocytes	0.21307	0.14119	0	0	0.13214	0.0683325	0.144738	0.144738
SPP1.Prox_str_tub_cells_to_Col_duct_cells_2	0	0	0	0.28761	0.28954	0.144288	-0.144288	0.144288
SPP1.Prox_str_tub_cells_to_Immune_cells	0.12555	0.2872	0.23949	0.3033	0.22811	0.264525	-0.138975	0.138975
SPP1.Prox_conv_tub_cells_to_Immune_cells	0.11993	0.27609	0.23345	0.2923	0.22858	0.257605	-0.137675	0.137675
SPP1.Immune_cells_to_Immune_cells	0.12613	0.21199	0.24201	0.29126	0.28943	0.258673	-0.132543	0.132543
SPP1.Endothelial_cells_to_SMCs_pericytes_and_JGs	0.1869	0	0	0.23363	0	0.0584075	0.128493	0.128493
SPP1.LOH_cells_to_Col_duct_cells	0.16488	0.29626	0.27795	0.27754	0.31583	0.291895	-0.127015	0.127015
SPP1.Prox_str_tub_cells_to_Col_duct_cells	0.16974	0.29181	0.28938	0.26834	0.31314	0.290668	-0.120928	0.120928
SPP1.Dist_conv_tub_cells_to_Endothelial_cells	0.19427	0	0	0.30587	0	0.0764675	0.117803	0.117803
SPP1.Col_duct_cells_2_to_Col_duct_cells	0.17226	0.28844	0.28067	0.27071	0.31378	0.2884	-0.11614	0.11614
SPP1.PECs_to_PECs	0.09089	0.20393	0.16215	0.23559	0.21579	0.204365	-0.113475	0.113475
SPP1.Podocytes_to_Dist_conv_tub_cells	0.1854	0	0	0	0.29943	0.0748575	0.110543	0.110543
SPP1.SMCs_pericytes_and_JGs_to_Dist_conv_tub_cells	0.16447	0	0	0	0.21913	0.0547825	0.109688	0.109688
SPP1.Immune_cells_to_PECs	0.15386	0.23523	0.25062	0.27283	0.29212	0.2627	-0.10884	0.10884
SPP1.Mesangial_cell_to_Immune_cells	0.1076	0	0	0	0	0	0.1076	0.1076
SPP1.Col_duct_cells_to_Col_duct_cells	0.17085	0.29718	0.2712	0.27221	0.26799	0.277145	-0.106295	0.106295
SPP1.Col_duct_cells_2_to_Prox_str_tub_cells	0	0	0.10964	0.30889	0	0.104633	-0.104633	0.104633
SPP1.Podocytes_to_Podocytes	0.23276	0.1562	0	0.20247	0.16165	0.13008	0.10268	0.10268
SPP1.SMCs_pericytes_and_JGs_to_Immune_cells	0.11739	0.26342	0	0.28306	0.3313	0.219445	-0.102055	0.102055
SPP1.Dist_conv_tub_cells_to_Prox_conv_tub_cells	0.15625	0.21921	0.20477	0.24976	0.34229	0.254007	-0.0977575	0.0977575
SPP1.Endothelial_cells_to_Prox_str_tub_cells	0.0954	0	0	0	0	0	0.0954	0.0954
SPP1.Endothelial_cells_to_PECs	0.15709	0	0	0.25536	0	0.06384	0.09325	0.09325
SPP1.Podocytes_to_Immune_cells	0.11916	0.25561	0	0.28758	0.30191	0.211275	-0.092115	0.092115
SPP1.Dist_conv_tub_cells_to_Mesangial_cell	0.30406	0.27348	0	0.31009	0.26538	0.212237	0.0918225	0.0918225
SPP1.Dist_conv_tub_cells_to_LOH_cells	0.13847	0.30747	0	0.31019	0.29786	0.22888	-0.09041	0.09041
SPP1.Dist_conv_tub_cells_to_Prox_str_tub_cells	0.1663	0.2496	0.19858	0.31719	0.25969	0.256265	-0.089965	0.089965
SPP1.SMCs_pericytes_and_JGs_to_Podocytes	0.22978	0.16162	0	0.19892	0.20505	0.141398	0.0883825	0.0883825
SPP1.Endothelial_cells_to_Col_duct_cells_2	0.0882	0	0	0	0	0	0.0882	0.0882
SPP1.PECs_to_Mesangial_cell	0.26734	0.22786	0	0.27577	0.21893	0.18064	0.0867	0.0867
SPP1.Prox_conv_tub_cells_to_Endothelial_cells	0	0	0	0.33557	0	0.0838925	-0.0838925	0.0838925
SPP1.PECs_to_Endothelial_cells	0	0	0	0.33399	0	0.0834975	-0.0834975	0.0834975
SPP1.Podocytes_to_Prox_conv_tub_cells	0	0	0	0.32869	0	0.0821725	-0.0821725	0.0821725
SPP1.Immune_cells_to_Col_duct_cells	0.17047	0.22409	0.26342	0.2664	0.25284	0.251688	-0.0812175	0.0812175
SPP1.Mesangial_cell_to_Mesangial_cell	0.24023	0.21142	0	0.22614	0.20034	0.159475	0.080755	0.080755
SPP1.Prox_str_tub_cells_to_Mesangial_cell	0.27223	0.24199	0	0.28772	0.23818	0.191972	0.0802575	0.0802575
SPP1.Prox_str_tub_cells_to_PECs	0.15083	0.18753	0.25052	0.24402	0.24125	0.23083	-0.08	0.08
SPP1.Immune_cells_to_Dist_conv_tub_cells	0.18192	0.32925	0.19296	0.25431	0.26997	0.261622	-0.0797025	0.0797025
SPP1.SMCs_pericytes_and_JGs_to_Mesangial_cell	0.25791	0.21804	0	0.28417	0.21736	0.179893	0.0780175	0.0780175
SPP1.Immune_cells_to_Endothelial_cells	0	0	0	0.30625	0	0.0765625	-0.0765625	0.0765625
SPP1.Podocytes_to_Mesangial_cell	0.26104	0.24355	0	0.28868	0.20843	0.185165	0.075875	0.075875
SPP1.Dist_conv_tub_cells_to_Dist_conv_tub_cells	0.19368	0.3309	0.22742	0.25397	0.26282	0.268778	-0.0750975	0.0750975
SPP1.Prox_conv_tub_cells_to_Mesangial_cell	0.2624	0.24133	0	0.27717	0.23869	0.189298	0.0731025	0.0731025
SPP1.Prox_conv_tub_cells_to_Col_duct_cells_2	0	0	0	0	0.29012	0.07253	-0.07253	0.07253
SPP1.LOH_cells_to_Endothelial_cells	0	0	0	0.28947	0	0.0723675	-0.0723675	0.0723675
SPP1.Col_duct_cells_to_Endothelial_cells	0	0	0	0.28766	0	0.071915	-0.071915	0.071915
SPP1.LOH_cells_to_Mesangial_cell	0.26548	0.24589	0	0.29355	0.24041	0.194962	0.0705175	0.0705175
SPP1.Col_duct_cells_2_to_Endothelial_cells	0	0	0	0.28087	0	0.0702175	-0.0702175	0.0702175
SPP1.Prox_str_tub_cells_to_Endothelial_cells	0	0	0	0.27848	0	0.06962	-0.06962	0.06962
SPP1.Col_duct_cells_2_to_Mesangial_cell	0.25878	0.25627	0	0.29017	0.22539	0.192958	0.0658225	0.0658225
SPP1.PECs_to_Col_duct_cells_2	0	0	0	0	0.26278	0.065695	-0.065695	0.065695
SPP1.Dist_conv_tub_cells_to_Immune_cells	0.19678	0.21318	0.25286	0.30062	0.28197	0.262157	-0.0653775	0.0653775
SPP1.SMCs_pericytes_and_JGs_to_Col_duct_cells_2	0	0	0	0	0.26103	0.0652575	-0.0652575	0.0652575
SPP1.PECs_to_Dist_conv_tub_cells	0.19038	0.2924	0	0	0.22064	0.12826	0.06212	0.06212
SPP1.Immune_cells_to_Mesangial_cell	0.27325	0.27201	0	0.3057	0.27283	0.212635	0.060615	0.060615
SPP1.Col_duct_cells_to_Mesangial_cell	0.25693	0.25762	0	0.29172	0.2434	0.198185	0.058745	0.058745
SPP1.Endothelial_cells_to_Immune_cells	0.12892	0	0	0.29207	0	0.0730175	0.0559025	0.0559025
SPP1.Prox_conv_tub_cells_to_Dist_conv_tub_cells	0.18647	0.29558	0	0	0.22678	0.13059	0.05588	0.05588
SPP1.LOH_cells_to_Dist_conv_tub_cells	0.18891	0.30595	0	0	0.22838	0.133582	0.0553275	0.0553275
SPP1.Dist_conv_tub_cells_to_PECs	0.20563	0.23654	0.24045	0.27247	0.28437	0.258458	-0.0528275	0.0528275
SPP1.Prox_str_tub_cells_to_Prox_str_tub_cells	0.10685	0.33026	0	0.30634	0	0.15915	-0.0523	0.0523
SPP1.Prox_str_tub_cells_to_Dist_conv_tub_cells	0.18115	0.30142	0	0	0.2263	0.13193	0.04922	0.04922
SPP1.Dist_conv_tub_cells_to_Col_duct_cells_2	0.19063	0	0	0.26579	0.30775	0.143385	0.047245	0.047245
SPP1.Dist_conv_tub_cells_to_Col_duct_cells	0.20252	0.22532	0.25294	0.26605	0.24603	0.247585	-0.045065	0.045065
SPP1.Prox_conv_tub_cells_to_Col_duct_cells	0.175	0.28312	0.28225	0	0.31376	0.219782	-0.0447825	0.0447825
SPP1.Dist_conv_tub_cells_to_SMCs_pericytes_and_JGs	0.22943	0.23728	0	0.26723	0.26923	0.193435	0.035995	0.035995
SPP1.Mesangial_cell_to_PECs	0	0	0	0	0.13461	0.0336525	-0.0336525	0.0336525
SPP1.Col_duct_cells_2_to_Dist_conv_tub_cells	0.1651	0.30283	0	0	0.22679	0.132405	0.032695	0.032695
SPP1.Prox_str_tub_cells_to_Podocytes	0.21788	0.22645	0.28397	0.26328	0.2281	0.25045	-0.03257	0.03257
SPP1.Immune_cells_to_Podocytes	0.21876	0.24752	0.20362	0.27633	0.26688	0.248588	-0.0298275	0.0298275
SPP1.SMCs_pericytes_and_JGs_to_Col_duct_cells	0.17159	0.26342	0	0	0.30382	0.14181	0.02978	0.02978
SPP1.Col_duct_cells_to_Podocytes	0.22886	0.23085	0.28585	0.26705	0.24919	0.258235	-0.029375	0.029375
SPP1.Col_duct_cells_to_Dist_conv_tub_cells	0.16377	0.30689	0	0	0.23973	0.136655	0.027115	0.027115
SPP1.Endothelial_cells_to_Prox_conv_tub_cells	0.10979	0	0	0.33352	0	0.08338	0.02641	0.02641
SPP1.LOH_cells_to_Podocytes	0.23698	0.23009	0.29093	0.26878	0.24621	0.259003	-0.0220225	0.0220225
SPP1.PECs_to_SMCs_pericytes_and_JGs	0.17867	0.20418	0	0.22612	0.20475	0.158763	0.0199075	0.0199075
SPP1.Mesangial_cell_to_SMCs_pericytes_and_JGs	0.16251	0.1859	0	0.23338	0.15148	0.14269	0.01982	0.01982
SPP1.Col_duct_cells_2_to_SMCs_pericytes_and_JGs	0.18279	0.20227	0	0.23886	0.2109	0.163007	0.0197825	0.0197825
SPP1.Prox_str_tub_cells_to_SMCs_pericytes_and_JGs	0.18241	0.20492	0	0.23669	0.21041	0.163005	0.019405	0.019405
SPP1.PECs_to_Col_duct_cells	0.16622	0.28163	0	0	0.30579	0.146855	0.019365	0.019365
SPP1.Podocytes_to_SMCs_pericytes_and_JGs	0.17388	0.2152	0	0.22976	0.18438	0.157335	0.016545	0.016545
SPP1.Immune_cells_to_SMCs_pericytes_and_JGs	0.1832	0.23594	0	0.26758	0.29394	0.199365	-0.016165	0.016165
SPP1.SMCs_pericytes_and_JGs_to_SMCs_pericytes_and_JGs	0.1821	0.22215	0	0.23851	0.20324	0.165975	0.016125	0.016125
SPP1.Prox_conv_tub_cells_to_SMCs_pericytes_and_JGs	0.17491	0.1981	0	0.22736	0.21089	0.159087	0.0158225	0.0158225
SPP1.Col_duct_cells_2_to_Podocytes	0.23061	0.22259	0.24909	0.26559	0.24733	0.24615	-0.01554	0.01554
SPP1.Col_duct_cells_to_SMCs_pericytes_and_JGs	0.18132	0.20915	0	0.24024	0.21528	0.166167	0.0151525	0.0151525
SPP1.LOH_cells_to_SMCs_pericytes_and_JGs	0.17725	0.20842	0	0.24186	0.21249	0.165693	0.0115575	0.0115575
SPP1.Endothelial_cells_to_Endothelial_cells	0.09111	0	0	0.33532	0	0.08383	0.00728	0.00728
SPP1.PECs_to_Podocytes	0.23876	0.20274	0.2968	0.23003	0.20655	0.23403	0.00473	0.00473
SPP1.Prox_conv_tub_cells_to_Podocytes	0.23405	0.2039	0.27696	0.2391	0.2286	0.23714	-0.00309	0.00309
SPP1.Dist_conv_tub_cells_to_Podocytes	0.25155	0.24887	0.22614	0.27589	0.25967	0.252643	-0.0010925	0.0010925
