# Supplementary material for: Spatial transcriptomic analysis of kidney biopsies identifies activation of complement and SPP1 networks in Staphylococcus infection-associated glomerulonephritis
Source: Front Nephrol. 2026 Jul 17;6:1863912. doi: 10.3389/fneph.2026.1863912 (PMC13423683; doi:10.3389/fneph.2026.1863912)
Supplement: Supplementary file 7 [file Table3.xls]

## Sheet: cluster_Col_duct_cells
	p_val	avg_log2FC	pct.1	pct.2	p_val_adj
SLC25A18	1.51246e-36	0.332382	0.202	0.076	4.53738e-33
BLK	1.07622e-30	-3.6314	0.466	0.035	3.22867e-27
SLC8A1	3.15995e-30	-1.12972	0.988	0.975	9.47986e-27
NT5C1A	7.43733e-29	-2.75305	0.742	0.056	2.2312e-25
RAET1L	3.84243e-27	-4.34977	0.429	0.02	1.15273e-23
NLRP2B	1.7814e-26	-5.51432	0.693	0.035	5.3442e-23
KLK15	2.23611e-25	-3.37976	0.632	0.051	6.70833e-22
RBP2	4.31808e-25	-2.83868	0.656	0.141	1.29543e-21
PCDHA1	6.65814e-25	-4.0517	0.712	0.025	1.99744e-21
CYP26A1	1.02488e-24	-2.08272	0.577	0.03	3.07463e-21
ACTC1	2.17668e-24	-4.23231	0.791	0.126	6.53005e-21
IFNB1	4.14669e-24	-2.56959	0.73	0.04	1.24401e-20
CCL24	6.95301e-24	-4.38942	0.755	0.045	2.0859e-20
C9orf57	8.36952e-24	-4.18975	0.613	0.015	2.51085e-20
WSCD2	1.27534e-23	-1.69725	0.454	0.081	3.82603e-20
TMEM272	1.82468e-23	-1.24856	0.589	0.045	5.47404e-20
YBX2	5.46748e-23	-3.24244	0.638	0.04	1.64024e-19
MTMR7	6.55722e-23	-1.91198	0.362	0.045	1.96717e-19
OR5L2	1.61896e-22	-4.19718	0.62	0.03	4.85687e-19
GDF3	2.05732e-22	-4.71694	0.706	0.025	6.17196e-19
MYLK3	8.81373e-22	-0.709112	0.233	0.081	2.64412e-18
KRT25	1.48126e-21	-2.99242	0.54	0.015	4.44379e-18
CALCR	4.98306e-21	-2.115	0.276	0.136	1.49492e-17
CRTAC1	5.7578e-21	-2.81278	0.362	0.076	1.72734e-17
APOBEC1	5.81233e-21	-4.70087	0.724	0.04	1.7437e-17
EDARADD	2.01399e-20	-4.87938	0.871	0.162	6.04198e-17
OR13J1	5.17876e-20	-2.91797	0.632	0.051	1.55363e-16
PKP3	1.21218e-19	-0.408155	0.521	0.035	3.63655e-16
KCNG4	1.66199e-19	-2.41914	0.558	0.035	4.98596e-16
GTSF1	3.05651e-19	-4.54618	0.509	0.02	9.16953e-16
LCE2A	8.43155e-19	-4.57034	0.62	0.025	2.52947e-15
ELOVL3	1.25628e-18	-1.49219	0.589	0.02	3.76885e-15
GRM1	3.6903e-18	-0.450949	0.387	0.056	1.10709e-14
MROH2B	4.10686e-18	-4.23131	0.613	0.04	1.23206e-14
ENTPD3	1.34238e-17	-2.84695	0.472	0.106	4.02714e-14
RIMS4	1.3542e-17	-3.6335	0.601	0.071	4.06261e-14
SHC3	1.71536e-17	-3.19758	0.534	0.197	5.14608e-14
CLEC4F	2.28773e-17	-3.10732	0.724	0.096	6.86319e-14
MDFIC2	2.32793e-17	-3.14244	0.595	0.03	6.9838e-14
KRTAP13-4	2.45273e-17	-2.96659	0.644	0.025	7.3582e-14
STEAP1B	3.44092e-17	-4.69095	0.571	0.015	1.03228e-13
RYR3	3.53155e-17	-3.18536	0.368	0.066	1.05946e-13
DDN	4.7786e-17	-3.802	0.086	0.207	1.43358e-13
CPA1	4.94625e-17	-1.61415	0.626	0.056	1.48388e-13
CCDC81	5.34497e-17	-2.99337	0.38	0.045	1.60349e-13
RBP4	9.09727e-17	-4.09062	0.049	0.121	2.72918e-13
MYH1	1.65067e-16	-3.4369	0.558	0.01	4.95201e-13
C1QTNF4	3.46641e-16	-0.255569	0.601	0.091	1.03992e-12
QRFP	5.00855e-16	-3.3489	0.54	0.02	1.50256e-12
LHFPL1	5.444e-16	-3.50364	0.362	0.03	1.6332e-12
CCL22	5.48955e-16	-3.90765	0.454	0.045	1.64686e-12
KRTAP10-5	1.18607e-15	-3.08554	0.663	0.005	3.55821e-12
SLC27A6	1.30919e-15	-3.56665	0.387	0.045	3.92757e-12
SLC35F3	1.86288e-15	-2.46156	0.816	0.207	5.58865e-12
CPSF4L	2.28493e-15	-2.65632	0.546	0.051	6.8548e-12
MFAP5	2.30364e-15	0.284689	0.301	0.03	6.91093e-12
DPF1	3.43101e-15	-4.32866	0.472	0.025	1.0293e-11
CCK	4.51695e-15	-4.46823	0.54	0.025	1.35508e-11
KRT6A	5.09768e-15	-2.12147	0.552	0.04	1.5293e-11
ROBO2	8.11976e-15	-1.06333	0.135	0.101	2.43593e-11
MUCL3	1.91452e-14	-3.10934	0.233	0.015	5.74357e-11
COL26A1	2.02315e-14	-0.961906	0.491	0.162	6.06946e-11
PROK2	2.27675e-14	-3.38797	0.405	0.04	6.83026e-11
OR1C1	3.36946e-14	-4.61379	0.264	0.02	1.01084e-10
MC4R	3.42253e-14	-2.2238	0.558	0.045	1.02676e-10
RIMBP2	3.87775e-14	-2.17755	0.62	0.192	1.16332e-10
OR4E1	4.32455e-14	-4.28355	0.528	0.04	1.29736e-10
LOXHD1	4.74735e-14	-3.80914	0.626	0.091	1.4242e-10
ZNF681	6.17945e-14	-2.01947	0.632	0.056	1.85383e-10
IAPP	7.26785e-14	-1.17662	0.129	0.005	2.18035e-10
PKIA	7.85034e-14	-2.18977	0.779	0.222	2.3551e-10
CYP4B1	8.61013e-14	-1.23815	0.65	0.207	2.58304e-10
MPP4	1.09235e-13	-3.32994	0.644	0.04	3.27706e-10
OR11A1	1.19745e-13	-2.81448	0.485	0.015	3.59236e-10
APOC1	1.43833e-13	-2.55573	0.871	0.242	4.31499e-10
GABRB2	1.6002e-13	-0.823177	0.178	0.152	4.80061e-10
FFAR2	1.73983e-13	-4.16745	0.319	0.02	5.21948e-10
CR1L	1.8914e-13	-4.26116	0.828	0.192	5.67419e-10
TMEM211	2.11918e-13	-3.80073	0.644	0.02	6.35754e-10
SCYGR8	3.64622e-13	-3.17776	0.534	0.015	1.09387e-09
MYOCD	3.9007e-13	-3.21017	0.331	0.04	1.17021e-09
TSGA10IP	4.07981e-13	-4.18829	0.601	0.02	1.22394e-09
CKAP2L	4.29933e-13	-3.72298	0.221	0.025	1.2898e-09
TNFRSF18	5.14306e-13	-2.7051	0.209	0.025	1.54292e-09
TAL1	5.5408e-13	-1.16244	0.577	0.177	1.66224e-09
KANK4	6.38144e-13	-0.803971	0.233	0.076	1.91443e-09
PCDHB8	7.85299e-13	-3.07668	0.601	0.03	2.3559e-09
FMR1NB	9.37571e-13	-2.84215	0.405	0.02	2.81271e-09
SMCP	1.03177e-12	-4.80858	0.65	0.035	3.09532e-09
PI16	1.18642e-12	-3.83041	0.233	0.091	3.55925e-09
LRRC38	1.64908e-12	-3.32352	0.497	0.03	4.94724e-09
DIO2	1.81297e-12	-3.47903	0.288	0.227	5.43891e-09
MZB1	2.40652e-12	-2.35241	0.239	0.005	7.21956e-09
DHRS2	2.86253e-12	-3.4866	0.454	0.045	8.58759e-09
FOXF1	2.94636e-12	-1.0444	0.491	0.157	8.83908e-09
THRSP	4.19061e-12	-2.88612	0.92	0.298	1.25718e-08
NCAM1	4.37461e-12	-2.8359	0.374	0.045	1.31238e-08
TP63	4.40603e-12	-3.13109	0.399	0.061	1.32181e-08
LCK	4.63229e-12	-4.8228	0.239	0.02	1.38969e-08
PLCH2	5.49795e-12	0.406606	0.147	0.136	1.64939e-08
MARCOL	5.86187e-12	-3.30207	0.239	0.025	1.75856e-08
S100P	6.24939e-12	-3.56294	0.362	0.051	1.87482e-08
TRIM51GP	7.30547e-12	-3.67089	0.178	0.02	2.19164e-08
KCNH3	9.22496e-12	-2.06986	0.564	0.172	2.76749e-08
GRIK2	9.55595e-12	-0.479251	0.448	0.056	2.86679e-08
H3F3C	1.1636e-11	-3.48455	0.46	0.02	3.49081e-08
MAL	1.32538e-11	-0.73462	1	1	3.97615e-08
SSX3	1.50765e-11	-3.16352	0.344	0.015	4.52296e-08
LTBP1	1.88414e-11	-0.952279	0.497	0.237	5.65242e-08
TMEM207	1.97538e-11	-6.71166	0.123	0.232	5.92615e-08
RHCG	2.0491e-11	0.259997	1	0.985	6.14731e-08
OR2F2	2.14972e-11	-3.25638	0.454	0.035	6.44917e-08
FST	2.336e-11	-3.73585	0.65	0.162	7.00799e-08
AGXT	2.336e-11	0.251829	0.037	0.121	7.00799e-08
CHRM3	2.77623e-11	-0.77295	0.632	0.258	8.32869e-08
PRIMA1	3.23009e-11	-2.43948	0.411	0.071	9.69028e-08
ZNF781	3.27479e-11	-1.34231	0.669	0.071	9.82436e-08
MYBL2	3.58035e-11	-4.37801	0.153	0.015	1.0741e-07
C1QL3	3.58039e-11	-2.8371	0.509	0.035	1.07412e-07
ADAMTS4	3.73067e-11	-3.51134	0.448	0.101	1.1192e-07
CD22	3.94072e-11	-2.03157	0.767	0.172	1.18221e-07
VMO1	3.99501e-11	-0.308122	0.417	0.157	1.1985e-07
TENM3	4.487e-11	-3.6918	0.601	0.177	1.3461e-07
OGN	4.57978e-11	-3.19646	0.264	0.091	1.37393e-07
TREM1	4.57978e-11	-2.536	0.448	0.066	1.37393e-07
TIAM1	4.7064e-11	-1.22178	0.288	0.227	1.41192e-07
CXCR1	5.07253e-11	-2.97706	0.448	0.02	1.52176e-07
CXCL10	5.10717e-11	-1.16943	0.491	0.086	1.53215e-07
CYP7A1	5.42947e-11	-4.38991	0.294	0.025	1.62884e-07
PTCHD1	5.97075e-11	-2.55976	0.515	0.035	1.79123e-07
OLAH	6.05226e-11	-2.76516	0.405	0.03	1.81568e-07
SLC28A2	6.17658e-11	0.708452	0.092	0.136	1.85297e-07
EGR2	7.07157e-11	-2.15358	0.497	0.091	2.12147e-07
TSHB	7.31443e-11	-3.68396	0.442	0.035	2.19433e-07
TLR8	7.72007e-11	-3.78673	0.62	0.015	2.31602e-07
CNGB3	8.03865e-11	-4.07398	0.472	0.035	2.41159e-07
C5orf47	8.20273e-11	-4.30921	0.509	0.03	2.46082e-07
OR52N2	8.71486e-11	-3.40318	0.405	0.03	2.61446e-07
CRYGB	9.25818e-11	-3.75235	0.129	0.01	2.77745e-07
KIF20A	1.79111e-10	-4.14461	0.202	0.015	5.37334e-07
SFRP2	2.08495e-10	-1.02759	0.202	0.035	6.25485e-07
CDH19	2.27134e-10	-3.04223	0.503	0.071	6.81401e-07
CCR7	2.34727e-10	-3.29044	0.669	0.081	7.04182e-07
MB	2.60732e-10	-4.07581	0.442	0.056	7.82197e-07
IL1B	2.97219e-10	-2.22947	0.479	0.045	8.91657e-07
SOX17	2.99169e-10	-0.824858	0.245	0.121	8.97506e-07
SFTPB	3.1317e-10	-2.78886	0.577	0.096	9.3951e-07
SSTR1	3.52178e-10	-0.530352	0.313	0.172	1.05653e-06
ANKRD55	5.0311e-10	-0.275739	0.209	0.131	1.50933e-06
CDKN2B	6.34364e-10	-1.72007	0.521	0.056	1.90309e-06
RAB27B	6.8075e-10	-0.958975	0.626	0.096	2.04225e-06
OR1E1	6.93948e-10	-4.66307	0.497	0.02	2.08184e-06
IGFBP1	8.24684e-10	-4.09625	0.883	0.288	2.47405e-06
NR4A3	8.45963e-10	-3.31433	0.601	0.263	2.53789e-06
DUSP5	8.73431e-10	-1.3818	0.448	0.263	2.62029e-06
GPR152	9.60911e-10	-2.50188	0.282	0.025	2.88273e-06
ADAM12	1.0046e-09	0.652775	0.178	0	3.01381e-06
CST2	1.04359e-09	-3.08146	0.479	0.01	3.13077e-06
TLDC2	1.09094e-09	-1.85254	0.779	0.298	3.27283e-06
DRD4	1.17704e-09	-3.09698	0.387	0.066	3.53113e-06
VSTM2A	1.21484e-09	-3.1591	0.472	0.03	3.64452e-06
FBLN2	1.30217e-09	-3.48217	0.54	0.162	3.90652e-06
WNT10A	1.36956e-09	-0.802404	0.454	0.056	4.10868e-06
GRIA4	1.37821e-09	-1.2273	0.399	0.071	4.13464e-06
IGHA1	1.54342e-09	-2.54081	0.276	0.01	4.63026e-06
TYRP1	1.59264e-09	-3.10083	0.166	0.263	4.77793e-06
EPO	1.80527e-09	-1.02553	0.276	0.02	5.41581e-06
RFPL4A	2.02011e-09	-4.06831	0.313	0.066	6.06032e-06
DUSP2	2.05808e-09	-3.78315	0.387	0.126	6.17425e-06
IL31	2.07112e-09	-4.05682	0.534	0.03	6.21336e-06
DLGAP5	2.15002e-09	-3.24634	0.546	0.02	6.45005e-06
EXOC3L1	2.36027e-09	-1.43168	0.485	0.227	7.08082e-06
UPP2	2.38978e-09	-0.551162	0.104	0.187	7.16934e-06
SLC25A47	2.40467e-09	-0.762836	0.147	0.081	7.214e-06
C11orf86	2.46512e-09	-2.94569	0.196	0.02	7.39537e-06
TMPRSS6	2.84243e-09	-4.42618	0.558	0.025	8.52728e-06
SFRP4	2.87792e-09	-2.8635	0.258	0.116	8.63376e-06
TREML1	3.11843e-09	-1.99776	0.442	0.02	9.35529e-06
ADRB2	3.21605e-09	-3.99808	0.706	0.212	9.64816e-06
TNNT1	3.29629e-09	-2.33582	0.552	0.01	9.88886e-06
RSPO1	3.52711e-09	-0.401587	0.35	0.025	1.05813e-05
USP17L2	4.21367e-09	-2.00746	0.564	0.126	1.2641e-05
SPOCD1	4.23953e-09	-2.42769	0.454	0.02	1.27186e-05
PPP2R2C	5.31275e-09	-3.44636	0.325	0.061	1.59383e-05
METTL7B	5.44351e-09	0.32909	0.202	0.157	1.63305e-05
CYTIP	7.41137e-09	-0.496126	0.626	0.263	2.22341e-05
SCGB1D4	7.41137e-09	-4.00092	0.454	0.056	2.22341e-05
OR2K2	8.35885e-09	-2.55137	0.429	0.015	2.50766e-05
ASPG	9.31154e-09	0.338057	0.307	0.273	2.79346e-05
LCE3D	1.08763e-08	-3.16259	0.331	0.03	3.26289e-05
KRTAP12-4	1.10725e-08	-2.61138	0.558	0.061	3.32175e-05
SLC4A1	1.18759e-08	0.296408	1	0.985	3.56278e-05
FAM81A	1.20346e-08	-1.95265	0.479	0.293	3.61037e-05
EDIL3	1.53429e-08	-1.00722	0.184	0.131	4.60288e-05
WFDC1	1.63713e-08	-1.37614	0.307	0.202	4.9114e-05
LILRB1	1.65654e-08	-1.85566	0.252	0.015	4.96961e-05
CLEC2B	1.90753e-08	-0.761543	0.429	0.207	5.72258e-05
LRRC26	2.19528e-08	-0.947955	0.491	0.051	6.58584e-05
KCNA5	2.22108e-08	-1.58893	0.319	0.182	6.66323e-05
CFAP126	2.43831e-08	-4.29058	0.252	0.015	7.31494e-05
NECTIN4	2.55454e-08	-3.03188	0.638	0.162	7.66361e-05
FAM71D	2.77098e-08	-2.82138	0.436	0.035	8.31294e-05
ITIH2	2.93637e-08	-3.38732	0.209	0.025	8.80911e-05
PROX1	3.07554e-08	-1.77179	0.319	0.247	9.22662e-05
OR4K13	3.20255e-08	-2.79898	0.245	0.025	9.60764e-05
PDE6A	3.37327e-08	-4.16079	0.491	0.02	0.000101198
HMCN1	3.72036e-08	-2.63344	0.558	0.217	0.000111611
CXCR3	4.1492e-08	-2.15982	0.184	0.005	0.000124476
KLK7	4.17305e-08	-1.914	0.08	0.162	0.000125192
CLEC4C	6.50557e-08	-3.16983	0.546	0.01	0.000195167
ADH1C	6.57955e-08	-0.937076	0.301	0.152	0.000197386
PHLDA2	6.65431e-08	-3.8789	0.515	0.131	0.000199629
PTPRR	7.40703e-08	-3.22568	0.337	0.061	0.000222211
DPYSL4	8.42886e-08	-4.52333	0.399	0.015	0.000252866
NRN1	8.47632e-08	-1.24777	0.368	0.217	0.00025429
GABRE	9.11644e-08	-0.459676	0.521	0.182	0.000273493
IBSP	9.3749e-08	-3.02786	0.307	0.025	0.000281247
CD79B	1.02505e-07	-0.507777	0.184	0.056	0.000307515
MSR1	1.04815e-07	-0.803164	0.607	0.237	0.000314445
SYCP1	1.13303e-07	-1.24559	0.436	0.005	0.000339908
PCDH20	1.16492e-07	-0.686969	0.313	0.051	0.000349476
CA10	1.19768e-07	-0.630747	0.117	0.227	0.000359305
SERPINA11	1.20434e-07	-4.29852	0.337	0.035	0.000361302
IGLC1	1.20434e-07	-2.329	0.282	0.005	0.000361303
CARD16	1.29424e-07	-3.07571	0.387	0.03	0.000388271
IL17D	1.3983e-07	-3.37537	0.362	0.025	0.000419489
C1orf61	1.46942e-07	-3.76319	0.27	0.015	0.000440826
F5	1.47754e-07	-0.641432	0.147	0.096	0.000443261
MCOLN2	1.48569e-07	-1.43575	0.282	0.101	0.000445708
TCEAL2	1.4939e-07	-0.44219	0.35	0.283	0.000448169
ZFP92	1.51042e-07	-4.68048	0.472	0.076	0.000453126
TSPAN8	1.51043e-07	-1.0329	0.288	0.323	0.00045313
DGKI	1.55255e-07	-1.68208	0.644	0.273	0.000465765
DEFB1	1.64755e-07	-0.732561	0.969	0.914	0.000494265
KCNE4	1.81023e-07	-3.45133	0.288	0.136	0.000543069
LRRTM4	1.88084e-07	-2.93395	0.307	0.015	0.000564253
MYF5	1.89115e-07	-4.15832	0.258	0.025	0.000567344
ZNF80	2.10903e-07	-3.13201	0.356	0.035	0.000632709
KCNIP1	2.13211e-07	-1.1206	0.638	0.207	0.000639632
OR7G2	2.31313e-07	-3.72912	0.252	0.015	0.00069394
ATP1B1	2.42068e-07	-1.76861	0.988	0.98	0.000726204
TIFAB	2.48196e-07	-4.37376	0.184	0.02	0.000744588
ADGRV1	2.73549e-07	0.322645	0.117	0.162	0.000820647
GNLY	3.16325e-07	-1.22763	0.239	0.061	0.000948974
CSF2	3.19738e-07	-3.96555	0.362	0.025	0.000959213
SHISA2	3.19738e-07	-2.07648	0.221	0.157	0.000959215
CST8	3.24925e-07	-1.98496	0.472	0.025	0.000974776
SLC5A8	3.33751e-07	-1.60766	0.515	0.288	0.00100125
SUSD5	3.33751e-07	-3.76616	0.331	0.136	0.00100125
FLRT1	3.39158e-07	-2.73813	0.791	0.348	0.00101747
KCNK13	3.52103e-07	-2.69581	0.607	0.273	0.00105631
ACAP1	3.53991e-07	-2.46765	0.571	0.091	0.00106197
FAM71A	3.85558e-07	-1.63054	0.221	0.015	0.00115667
ANKS4B	3.93865e-07	0.520184	0.19	0.162	0.00118159
C16orf54	4.26579e-07	-2.68677	0.552	0.081	0.00127974
HMGCS2	4.3759e-07	-1.1608	0.988	0.934	0.00131277
CLDN19	4.57039e-07	-0.929184	0.239	0.298	0.00137112
OR4D6	4.92187e-07	-0.770335	0.178	0.005	0.00147656
ETV4	4.97416e-07	-1.92022	0.442	0.081	0.00149225
PLEKHD1	5.41222e-07	-2.23783	0.675	0.333	0.00162367
LYPD6B	5.4984e-07	-1.80491	0.472	0.187	0.00164952
TMCO2	5.4984e-07	-4.39446	0.411	0.025	0.00164952
LHFPL2	5.76494e-07	-0.538477	0.417	0.187	0.00172948
CYSLTR1	5.82584e-07	-1.53917	0.184	0.025	0.00174775
LTK	5.91836e-07	-2.02916	0.632	0.258	0.00177551
MT4	6.172e-07	-3.61715	0.35	0.015	0.0018516
ESRRB	6.20448e-07	-1.24888	0.521	0.359	0.00186134
BIN2	7.18241e-07	-3.76194	0.509	0.081	0.00215472
FAM227B	7.97024e-07	-1.03841	0.571	0.283	0.00239107
TMEM132B	8.13749e-07	-2.69063	0.485	0.045	0.00244125
HSPB7	8.17983e-07	-1.88048	0.46	0.202	0.00245395
VAX1	8.30811e-07	-2.52053	0.387	0.045	0.00249243
KRTAP2-3	9.65237e-07	-2.58116	0.374	0.02	0.00289571
APOBEC3A	9.80281e-07	-2.80865	0.436	0.025	0.00294084
DNAJB8	9.85346e-07	-2.35684	0.436	0.035	0.00295604
EVX1	1.04813e-06	-3.18456	0.301	0.051	0.00314438
CHGB	1.0921e-06	-2.13046	0.479	0.187	0.00327629
RELN	1.10904e-06	-3.11385	0.258	0.066	0.00332712
HMX2	1.12624e-06	-1.22568	0.785	0.399	0.00337871
BCL6B	1.21614e-06	-0.771366	0.515	0.222	0.00364841
MSC	1.27986e-06	-0.965917	0.589	0.106	0.00383959
HSPA6	1.32578e-06	-5.906	0.393	0.192	0.00397734
PF4	1.40275e-06	-3.44431	0.454	0.056	0.00420825
FOS	1.45057e-06	-3.92773	0.767	0.434	0.00435171
TLN2	1.62494e-06	0.300919	0.276	0.222	0.00487483
NOS1	1.63318e-06	-1.53052	0.779	0.354	0.00489953
SCEL	1.64977e-06	-4.24978	0.196	0.015	0.0049493
BCL2L15	1.6665e-06	-4.28502	0.368	0.02	0.00499949
HS3ST1	1.78846e-06	-2.60518	0.638	0.172	0.00536538
PTGER1	1.82484e-06	-4.15561	0.626	0.278	0.00547452
CYP2E1	1.86194e-06	-2.27474	0.601	0.232	0.00558582
RSPH9	1.96773e-06	-1.52113	0.337	0.071	0.00590318
OR51E2	2.07927e-06	-2.57868	0.564	0.045	0.00623782
IZUMO1R	2.11073e-06	-3.32557	0.393	0.035	0.0063322
GRIP2	2.16419e-06	-2.62211	0.791	0.364	0.00649256
CLEC5A	2.18593e-06	-1.69661	0.436	0.04	0.00655779
DEFB112	2.19688e-06	-3.62986	0.264	0.02	0.00659065
FGA	2.20788e-06	-1.54295	0.374	0.051	0.00662365
COLGALT2	2.20788e-06	-3.11235	0.276	0.066	0.00662365
HEY1	2.27502e-06	-3.01201	0.632	0.283	0.00682506
DAZL	2.2864e-06	-4.18023	0.258	0.015	0.0068592
CYP11A1	2.30932e-06	-3.8308	0.534	0.126	0.00692795
SLC5A10	2.45155e-06	0.297463	0.172	0.141	0.00735465
COMP	2.551e-06	-0.821954	0.209	0.01	0.007653
ACAA2	2.73443e-06	0.279417	0.166	0.101	0.00820328
VGF	2.77535e-06	-3.67399	0.509	0.081	0.00832604
PRLHR	2.80295e-06	-2.28491	0.417	0.066	0.00840886
CACNA1C	2.98892e-06	-1.97965	0.454	0.232	0.00896676
LILRA6	3.03349e-06	-3.42744	0.16	0.02	0.00910046
ATF3	3.04722e-06	-4.51144	0.564	0.394	0.00914167
REG1B	3.18668e-06	-4.24009	0.276	0.025	0.00956003
TBX3	3.4305e-06	-0.536277	0.264	0.192	0.0102915
SP140	3.53294e-06	-1.58802	0.497	0.076	0.0105988
REN	3.70211e-06	-6.35563	0.393	0.328	0.0111063
SMIM32	3.89604e-06	0.383478	0.239	0.177	0.0116881
WNT9B	3.93426e-06	-0.519926	0.184	0.106	0.0118028
SELPLG	3.93426e-06	-2.59045	0.521	0.071	0.0118028
GRIN2A	4.03137e-06	-3.75469	0.564	0.096	0.0120941
NLRP1	4.07086e-06	-0.691917	0.503	0.308	0.0122126
FXYD3	4.17121e-06	-2.72391	0.669	0.222	0.0125136
EGR3	4.1915e-06	-4.34818	0.368	0.131	0.0125745
MMP25	4.25319e-06	-2.95875	0.393	0.045	0.0127596
NRARP	4.31569e-06	-2.94418	0.693	0.293	0.0129471
LAMA4	4.37906e-06	-2.57133	0.62	0.354	0.0131372
ZPLD1	4.50847e-06	-3.32558	0.301	0.015	0.0135254
IER2	4.66118e-06	-3.98493	0.822	0.561	0.0139835
EPHB2	4.96695e-06	-3.49595	0.497	0.157	0.0149008
ADA2	4.991e-06	-0.782288	0.583	0.217	0.014973
HLX	5.23779e-06	-1.36041	0.387	0.106	0.0157134
FOSB	5.87819e-06	-4.13978	0.497	0.404	0.0176346
LGALS9	5.90691e-06	-1.29565	0.521	0.217	0.0177207
CUZD1	5.93531e-06	-3.66457	0.485	0.101	0.0178059
WNT7A	5.9925e-06	-3.9322	0.307	0.02	0.0179775
ADRA1A	6.40784e-06	-1.34235	0.301	0.202	0.0192235
ARGLU1	6.43854e-06	-1.32859	0.54	0.702	0.0193156
FXYD7	6.65741e-06	-2.56202	0.368	0.025	0.0199722
AVPR2	6.72122e-06	-3.04328	0.62	0.323	0.0201637
GPR20	6.72123e-06	-1.2138	0.362	0.111	0.0201637
DES	6.88334e-06	-2.81507	0.374	0.116	0.02065
PGAM2	7.08289e-06	-2.8592	0.288	0.338	0.0212487
IGFBP7	7.7359e-06	-4.62365	0.847	0.823	0.0232077
PRKCB	7.78864e-06	-1.68637	0.301	0.03	0.0233659
MS4A1	7.97531e-06	-3.63333	0.215	0.02	0.0239259
OR6C65	8.32213e-06	-4.48166	0.423	0.025	0.0249664
NRG4	8.48088e-06	-1.50038	0.147	0.02	0.0254426
RAB3B	9.05914e-06	-4.46057	0.933	0.374	0.0271774
VAV1	9.1023e-06	-3.13601	0.313	0.025	0.0273069
KIAA1210	9.2317e-06	-2.55068	0.38	0.025	0.0276951
PAMR1	9.40696e-06	-1.95663	0.288	0.035	0.0282209
MIOX	9.5405e-06	0.811745	0.104	0.076	0.0286215
ATOH1	9.72136e-06	-2.902	0.337	0.045	0.0291641
UNC13A	9.76708e-06	-2.2394	0.209	0.01	0.0293013
HSPA1B	9.92582e-06	-5.83395	0.466	0.293	0.0297775
BMF	1.03805e-05	-1.17588	0.46	0.242	0.0311415
FOXI2	1.11861e-05	-2.63963	0.877	0.409	0.0335582
SERPINF2	1.12909e-05	0.677927	0.19	0.101	0.0338727
PLCE1	1.14498e-05	-1.22605	0.252	0.278	0.0343495
ATP6V0D2	1.19651e-05	-0.675217	0.994	0.99	0.0358953
TMSB15A	1.21637e-05	-1.44756	0.288	0.096	0.036491
RUNX1	1.29198e-05	-2.91439	0.626	0.222	0.0387595
CACNA2D2	1.34072e-05	-1.66599	0.663	0.253	0.0402217
C5orf60	1.36575e-05	-3.89148	0.393	0.01	0.0409724
SMOC2	1.39122e-05	-0.72883	0.417	0.202	0.0417365
FGF18	1.39122e-05	-1.95601	0.35	0.056	0.0417365
SPINK13	1.41714e-05	-3.35167	0.319	0.025	0.0425141
CD24	1.45673e-05	-3.22015	0.963	0.939	0.0437019
AKR1A1	1.48397e-05	0.362426	0.141	0.091	0.0445191
PODN	1.54668e-05	-3.00617	0.399	0.091	0.0464004
DEFA4	1.60454e-05	-3.4752	0.166	0.035	0.0481361
TMEM130	1.62676e-05	-2.4949	0.129	0.126	0.0488028
ADRB1	1.64174e-05	-2.6481	0.859	0.449	0.0492521
CSF2RA	1.71078e-05	-2.60947	0.479	0.126	0.0513234
TRIM50	1.75025e-05	-3.66695	0.773	0.455	0.0525075
HSPA1A	1.91129e-05	-6.62015	0.307	0.247	0.0573388
GIMAP1	1.91738e-05	-0.557209	0.491	0.308	0.0575215
MUC6	1.93489e-05	-4.59677	0.245	0.157	0.0580468
PRX	1.9349e-05	-0.367079	0.196	0.333	0.058047
DAO	1.9349e-05	0.633496	0.166	0.152	0.058047
CYP8B1	1.96146e-05	0.459158	0.245	0.177	0.0588439
HSPB1	1.97827e-05	-5.32139	0.46	0.288	0.059348
LDHD	2.06186e-05	0.468507	0.209	0.131	0.0618557
BANK1	2.08063e-05	-0.459924	0.294	0.212	0.0624189
ARMC4	2.12827e-05	-3.61385	0.362	0.056	0.0638481
AGAP2	2.16713e-05	-1.94878	0.417	0.04	0.065014
CD300C	2.29815e-05	-4.18648	0.233	0.025	0.0689444
CD8A	2.46975e-05	-2.98594	0.509	0.061	0.0740926
MAGEB6B	2.51452e-05	1.05399	0.147	0	0.0754357
CCNI2	2.52583e-05	-3.71548	0.859	0.379	0.0757749
PTGES	2.65351e-05	-2.3375	0.589	0.273	0.0796052
CCDC28B	2.66541e-05	-1.23315	0.681	0.379	0.0799624
UNC5CL	3.11563e-05	-0.27742	0.331	0.328	0.0934689
USHBP1	3.1295e-05	-1.16781	0.227	0.172	0.093885
RIPOR2	3.19973e-05	-0.507357	0.393	0.253	0.0959919
MDK	3.21395e-05	-0.603259	0.571	0.258	0.0964186
ATP1B2	3.24258e-05	-1.02997	0.828	0.551	0.0972775
OOEP	3.24258e-05	-3.08556	0.325	0.04	0.0972775
SCTR	3.3447e-05	-2.94454	0.387	0.187	0.100341
FCRL5	3.4805e-05	-2.00116	0.233	0.025	0.104415
TACC3	3.4959e-05	-3.16235	0.393	0.136	0.104877
OR52E5	3.54252e-05	-3.55181	0.239	0.04	0.106276
OPRL1	3.68592e-05	-1.58424	0.16	0.025	0.110578
IGFBP6	3.78456e-05	-3.03492	0.387	0.354	0.113537
DOCK10	3.88571e-05	-2.1649	0.73	0.389	0.116571
SLC17A9	3.88571e-05	-0.718805	0.221	0.04	0.116571
TEX45	4.04225e-05	-2.26573	0.331	0.035	0.121268
TUBB1	4.09575e-05	-1.97469	0.239	0.035	0.122873
CXCR2	4.33544e-05	-3.51422	0.362	0.03	0.130063
MAOA	4.37347e-05	0.309777	0.153	0.136	0.131204
S100A6	4.54797e-05	-3.03828	0.859	0.869	0.136439
GRHPR	4.54858e-05	0.293968	0.233	0.131	0.136458
BBOX1	4.68936e-05	0.333011	0.104	0.086	0.140681
PYHIN1	4.7098e-05	-3.64615	0.436	0.04	0.141294
NCKAP1L	4.77164e-05	-3.86161	0.479	0.121	0.143149
AGRN	4.89764e-05	-2.66305	0.798	0.823	0.146929
SHCBP1	4.91889e-05	-3.48691	0.663	0.379	0.147567
CFD	5.04863e-05	-3.05443	0.503	0.146	0.151459
AGTR1	5.07055e-05	-1.6737	0.325	0.343	0.152117
CSF3R	5.13688e-05	-3.0755	0.258	0.035	0.154106
PRTN3	5.20402e-05	-3.08067	0.423	0.015	0.156121
JUN	5.45405e-05	-4.09646	0.595	0.384	0.163621
PPP1R1B	5.57639e-05	-2.96077	0.454	0.086	0.167292
WFDC10B	5.77191e-05	-3.74122	0.325	0.025	0.173157
SORCS3	5.97391e-05	-1.11042	0.337	0.076	0.179217
KCNA3	6.15613e-05	-2.39295	0.258	0.056	0.184684
TNFRSF1B	6.2895e-05	-1.25981	0.528	0.222	0.188685
AP1S3	6.56448e-05	-0.519616	0.546	0.338	0.196935
LY96	6.67763e-05	-1.47932	0.429	0.111	0.200329
LAMP5	6.7349e-05	-1.72323	0.233	0.056	0.202047
HVCN1	6.8801e-05	-0.908173	0.301	0.126	0.206403
TM4SF19	7.21003e-05	-2.79934	0.331	0.025	0.216301
PTGER2	7.2716e-05	-0.804555	0.362	0.162	0.218148
GREB1L	7.5229e-05	-2.44022	0.264	0.04	0.225687
SLC5A12	7.68411e-05	0.469971	0.129	0.101	0.230523
WNT2B	7.68411e-05	-2.25696	0.399	0.081	0.230523
WDFY4	7.94886e-05	-3.45744	0.252	0.081	0.238466
AKNA	8.11868e-05	-2.41994	0.571	0.384	0.24356
Z82206.1	8.327e-05	-2.68093	0.202	0.015	0.24981
RNASE1	8.39754e-05	-3.18542	0.479	0.611	0.251926
POU2AF1	8.57641e-05	-3.23274	0.454	0.035	0.257292
PNLDC1	8.72208e-05	-3.94083	0.362	0.106	0.261662
KCNAB1	8.83288e-05	-2.96268	0.245	0.056	0.264986
ELOVL4	9.17327e-05	-0.616641	0.344	0.086	0.275198
EPHA2	9.36769e-05	-2.59252	0.706	0.328	0.281031
CCL7	9.566e-05	-3.86401	0.227	0.02	0.28698
HAO2	9.7275e-05	0.308301	0.117	0.091	0.291825
NOS1AP	9.80921e-05	-0.401595	0.564	0.343	0.294276
LILRB4	9.8503e-05	-5.29092	0.227	0.045	0.295509
PTPRQ	0.000101003	0.660213	0.166	0.232	0.30301
MOXD1	0.000101426	-1.28196	0.528	0.288	0.304277
OLFML2A	0.000106627	-0.542379	0.307	0.328	0.319882
HPCAL4	0.000109777	-3.1688	0.429	0.212	0.32933
ARHGAP25	0.000110234	-0.842371	0.307	0.217	0.330701
CBLN4	0.000111616	-4.17507	0.276	0.061	0.334847
ABHD14A	0.00011208	0.309918	0.209	0.121	0.33624
WNT5B	0.000112546	-1.84003	0.258	0.071	0.337638
TOX2	0.000113955	-0.447009	0.166	0.182	0.341865
ZSCAN4	0.000119265	-3.62252	0.521	0.025	0.357796
GAS7	0.000122766	-0.425558	0.387	0.162	0.368298
SEZ6L	0.000123784	-3.35032	0.16	0.01	0.371351
SCUBE3	0.000124295	-3.36943	0.693	0.399	0.372886
SH2D1A	0.000131133	-4.29728	0.313	0.02	0.393398
HSPH1	0.000132701	-5.21949	0.515	0.333	0.398103
OR52R1	0.000140036	-2.09567	0.356	0.025	0.420107
RNF152	0.000140611	0.451212	0.307	0.187	0.421832
ISOC2	0.000141767	0.427905	0.196	0.157	0.425301
FOLR3	0.000142933	-1.2931	0.583	0.177	0.428798
MAP6	0.000143519	-1.84642	0.374	0.328	0.430556
ARHGEF25	0.000143519	-3.12623	0.472	0.379	0.430556
ATP1A2	0.000144107	-2.92208	0.129	0.197	0.432321
OR2T33	0.000151347	-3.67078	0.16	0.025	0.45404
ACAA1	0.000152586	0.27463	0.11	0.106	0.457758
PAPPA2	0.000157	-2.65809	0.595	0.394	0.470999
INHBA	0.00015764	-2.87063	0.521	0.136	0.47292
CALCA	0.000167543	-3.72804	0.62	0.263	0.502629
KIAA1549L	0.000173062	-2.96211	0.393	0.056	0.519185
NCCRP1	0.000180198	-2.7848	0.791	0.359	0.540594
MAFF	0.000180925	-4.398	0.528	0.359	0.542776
MDGA2	0.000189131	-1.55874	0.135	0.051	0.567393
TCN2	0.000191428	0.602956	0.172	0.162	0.574284
FMO2	0.000191428	-3.25637	0.356	0.237	0.574284
FMO4	0.000192199	0.3757	0.319	0.258	0.576598
MSRB1	0.000197682	0.300916	0.184	0.136	0.593046
JUNB	0.000198409	-3.57239	0.712	0.46	0.595228
TMEM132C	0.000200881	0.534477	0.166	0.035	0.602642
LYN	0.000202498	-1.11348	0.644	0.414	0.607494
NMNAT2	0.000206595	-0.776425	0.337	0.096	0.619786
LGR4	0.000206595	-0.812413	0.595	0.732	0.619786
CRIP3	0.000209929	-1.21604	0.221	0.167	0.629787
ACKR1	0.000212462	-2.73579	0.313	0.071	0.637387
CHST1	0.000212462	-0.418358	0.294	0.111	0.637387
CMKLR1	0.000220236	-1.87226	0.521	0.232	0.660708
FOXD1	0.000233788	-2.93783	0.472	0.384	0.701365
AIF1L	0.000234715	-2.28767	0.951	0.899	0.704144
SLC25A29	0.000243254	-0.795577	0.908	0.707	0.729761
HS3ST3B1	0.000247139	-0.927109	0.258	0.207	0.741418
RIPPLY1	0.00025711	-2.90825	0.153	0.01	0.771331
CCNB1	0.00025711	-1.42783	0.521	0.217	0.771331
SPEG	0.000258128	-1.77493	0.362	0.131	0.774384
PTGS2	0.000259149	-1.04222	0.393	0.141	0.777448
ABCC2	0.000261203	0.25394	0.184	0.167	0.78361
KCNJ4	0.000261203	-2.12423	0.215	0.02	0.78361
CENPF	0.000263273	-4.39274	0.288	0.025	0.789818
G6PC	0.000265357	0.312705	0.061	0.101	0.796072
STX11	0.000295059	-0.610627	0.258	0.162	0.885176
CPNE5	0.000298544	-1.97717	0.92	0.47	0.895633
NCAPG	0.000299715	-3.59549	0.227	0.03	0.899145
HTR1E	0.00030089	-2.08083	0.227	0.03	0.902669
HSP90AA1	0.000318957	-5.2104	0.417	0.323	0.95687
CYP4A11	0.000326579	0.278935	0.123	0.126	0.979737
CADM3	0.000326579	-3.24813	0.27	0.071	0.979737
OTOGL	0.000326579	0.328991	0.129	0.197	0.979737
LRRC2	0.00032913	-1.11668	0.092	0.242	0.987389
COL15A1	0.000331699	-1.2276	0.564	0.288	0.995098
AC008397.1	0.000335589	-3.25811	0.245	0.04	1
MEFV	0.000336895	-4.05794	0.245	0.02	1
FAHD1	0.000357063	0.378296	0.276	0.172	1
IFITM5	0.000362629	-1.96327	0.16	0.015	1
TBXA2R	0.000364033	-0.607656	0.442	0.364	1
HOGA1	0.000385713	0.38628	0.184	0.167	1
IGFN1	0.000387201	-2.5744	0.35	0.04	1
BTG2	0.000393164	-2.45653	0.896	0.697	1
FBP1	0.000393204	0.299702	0.098	0.111	1
MMP28	0.000394718	-0.649443	0.172	0.182	1
RAB11FIP3	0.000399295	0.37932	0.166	0.192	1
PCK1	0.00040392	0.292713	0.104	0.076	1
IVL	0.000405473	-3.96354	0.448	0.025	1
TNS2	0.000408596	-1.43416	0.405	0.561	1
SEMA7A	0.000408596	-1.49538	0.331	0.03	1
PDLIM3	0.000410165	-0.549954	0.331	0.202	1
NETO1	0.000413322	-3.93528	0.472	0.02	1
TAF11L6	0.000416501	-1.60154	0.491	0.222	1
LIX1	0.000416501	-3.08149	0.27	0.066	1
RARRES1	0.000426175	0.299493	0.436	0.061	1
TMEM158	0.000426175	-1.85123	0.509	0.172	1
C7	0.000431084	-4.38325	0.656	0.692	1
MARCO	0.000436059	-3.69915	0.178	0.01	1
SLC22A3	0.000439401	-1.56331	0.294	0.268	1
CXCL6	0.000444459	-3.90355	0.258	0.076	1
FCMR	0.000454738	-3.979	0.472	0.051	1
GJB1	0.000459961	0.344396	0.209	0.212	1
KRTAP22-1	0.000461714	-2.73141	0.344	0.02	1
SFRP5	0.000461714	-1.20625	0.196	0.005	1
P2RY10	0.000465239	-4.40465	0.301	0.025	1
SORCS1	0.000467011	0.302092	0.19	0.242	1
BATF	0.000477776	-3.15057	0.233	0.025	1
CARD11	0.000477776	-1.99355	0.313	0.03	1
PPEF2	0.000479592	-3.32227	0.233	0.035	1
CASR	0.000492489	-1.99485	0.196	0.323	1
GATA5	0.000492489	-2.7824	0.233	0.081	1
SPC24	0.000521221	-1.77481	0.258	0.035	1
DNAJB1	0.00053056	-5.88394	0.38	0.278	1
SLC7A7	0.000533145	-0.719911	0.086	0.136	1
DNM3	0.000533145	-1.12824	0.466	0.419	1
CD247	0.000551508	-3.89301	0.294	0.015	1
ALB	0.00055776	-1.85428	0.141	0.202	1
BMP7	0.000559858	-2.26281	0.086	0.273	1
GLYATL1	0.000566197	-0.407726	0.11	0.121	1
COL16A1	0.000568325	-2.62826	0.448	0.318	1
PBLD	0.000572603	0.331793	0.153	0.141	1
MT1X	0.000574753	0.45085	0.276	0.217	1
CD276	0.0006034	-0.428013	0.644	0.54	1
PRODH2	0.000612478	-0.698266	0.147	0.182	1
MT1M	0.000628671	-1.60975	0.301	0.152	1
TSPAN5	0.000638102	-2.56914	0.718	0.404	1
BEND4	0.000652496	-4.00149	0.503	0.04	1
DEFB134	0.000664721	-2.26689	0.178	0.005	1
ADGRL3	0.000692369	-2.62717	0.337	0.222	1
HPD	0.000702685	0.347978	0.074	0.106	1
CCDC80	0.000713144	0.915901	0.497	0.369	1
ADCYAP1	0.000715781	-0.888655	0.153	0.045	1
ITM2C	0.000753665	-3.24894	0.724	0.783	1
SLC6A19	0.000767642	0.367072	0.153	0.146	1
HIST1H1A	0.000767642	-2.51621	0.675	0.364	1
FOLR2	0.000805112	-2.59512	0.515	0.293	1
CD82	0.000808064	-0.874111	0.816	0.672	1
ELF3	0.000811023	-3.07556	0.883	0.697	1
MTHFD2	0.000813997	-3.16388	0.454	0.323	1
GPR183	0.000816979	-1.70135	0.454	0.121	1
DLL4	0.000822973	-0.463657	0.337	0.197	1
ARHGAP29	0.000844275	-1.21247	0.405	0.581	1
PCDH12	0.000844275	-0.783994	0.417	0.237	1
IRF8	0.000850454	-0.291661	0.472	0.131	1
IGHM	0.00085356	-3.30679	0.356	0.03	1
NR4A1	0.000854762	-2.14957	0.859	0.591	1
SLC39A8	0.000859802	0.335231	0.307	0.333	1
COL4A6	0.000859802	-2.7229	0.368	0.162	1
PCSK1N	0.000866087	0.281541	0.147	0.141	1
SERPINA4	0.000881985	-2.86653	0.509	0.364	1
SLAMF6	0.00088842	-2.39763	0.282	0.035	1
TNMD	0.000921253	-2.30602	0.184	0.015	1
NELL2	0.000927953	-2.08267	0.374	0.04	1
PLXND1	0.000958665	-1.13615	0.288	0.465	1
NTN1	0.000972615	-1.61754	0.816	0.419	1
DUOX2	0.00099748	-3.11532	0.294	0.101	1
ISM1	0.00100108	-3.28143	0.35	0.212	1
CLIC3	0.00100108	-2.97515	0.288	0.121	1
UHRF1	0.0010156	-3.84948	0.362	0.04	1
CILP	0.00102293	-3.93177	0.239	0.025	1
OLIG1	0.00104523	-3.70093	0.515	0.263	1
ALDH1A3	0.00104899	-3.31249	0.847	0.369	1
TMOD1	0.00111483	-0.434315	0.209	0.253	1
OR4C5	0.00113492	-3.31079	0.16	0.045	1
KHK	0.0011887	0.400136	0.11	0.116	1
BCAM	0.00120145	-3.33212	0.767	0.763	1
RASIP1	0.00121863	-2.41721	0.46	0.424	1
TSACC	0.00122297	-3.21992	0.264	0.02	1
KCNMA1	0.00122731	-3.24299	0.417	0.247	1
SLC22A8	0.00123167	0.43099	0.08	0.106	1
PTX3	0.00128968	-3.09165	0.405	0.061	1
PCSK6	0.001336	-2.23196	0.712	0.449	1
IL10RA	0.00134072	-0.557232	0.436	0.091	1
SST	0.00135973	-3.30931	0.294	0.04	1
TM4SF18	0.00136934	-0.345436	0.472	0.414	1
CPA4	0.00138385	-4.3319	0.294	0.015	1
ANK2	0.00144843	-1.1322	0.153	0.207	1
GSDMA	0.00145861	-1.0943	0.245	0.071	1
KRT28	0.00146885	-2.27127	0.147	0.01	1
CD19	0.00147916	-3.98017	0.153	0.02	1
TGFBR3	0.00153171	0.524469	0.252	0.227	1
SYT17	0.00155863	-1.4145	0.877	0.439	1
GPT	0.00156952	0.386229	0.135	0.066	1
APOBEC3C	0.00159151	-0.687602	0.282	0.207	1
INSRR	0.00160817	-2.24133	0.89	0.515	1
TMSB15B.1	0.00165918	-1.65767	0.362	0.015	1
PCOLCE	0.00168815	-0.772603	0.558	0.419	1
AFAP1L1	0.00169987	-0.91936	0.356	0.359	1
CABP1	0.00173548	-0.367695	0.129	0.096	1
NSG1	0.0017475	-0.756688	0.147	0.116	1
DNM1	0.00176567	-0.802004	0.319	0.308	1
LIPH	0.00187198	-1.92507	0.828	0.556	1
CCN4	0.00188486	-2.15265	0.362	0.217	1
C1orf198	0.00191088	-1.2122	0.344	0.444	1
MGAM	0.00194386	-0.367587	0.215	0.157	1
KCTD12	0.00201806	-3.14962	0.988	0.949	1
MYOM2	0.00202517	0.585115	0.19	0.288	1
KIRREL3	0.00204598	-2.20174	0.104	0.025	1
WAC	0.00204598	-0.432811	0.417	0.293	1
TMEM54	0.00207403	-1.47352	0.73	0.48	1
AMN	0.00211676	0.282625	0.16	0.136	1
VNN1	0.00213119	-0.361125	0.202	0.152	1
COL13A1	0.00213843	-4.25096	0.429	0.157	1
KRT33B	0.00218239	-3.70148	0.294	0.025	1
CYP26B1	0.00218979	-1.75173	0.767	0.439	1
TTC9	0.00219722	-2.30317	0.785	0.384	1
TMEM190	0.00220467	-2.51047	0.123	0.015	1
PGPEP1	0.00221214	0.46932	0.196	0.182	1
IL4I1	0.00221964	-3.15754	0.497	0.106	1
ANGPT1	0.00221964	-1.47322	0.926	0.758	1
BCL3	0.00222716	-0.483248	0.62	0.449	1
DUSP1	0.00226512	-2.26995	0.558	0.439	1
DOCK8-AS1	0.00228047	0.304233	0.147	0.197	1
HIF3A	0.00228818	-1.2926	0.227	0.338	1
CPN1	0.00229591	-0.80909	0.184	0.01	1
RAMP1	0.00230367	-0.39533	0.325	0.146	1
JAM2	0.00233494	-2.25776	0.294	0.207	1
STAC2	0.00239852	-1.93643	0.92	0.682	1
BFSP2	0.00240672	-2.08843	0.301	0.04	1
ANKRD44	0.0024972	-0.53901	0.577	0.455	1
ITGAL	0.00250557	-2.83976	0.35	0.02	1
REC8	0.00250557	-0.746106	0.436	0.409	1
LGI1	0.00253086	-1.79871	0.356	0.03	1
EPS8L1	0.00253086	-1.97487	0.736	0.48	1
HCAR1	0.00255638	-0.663677	0.362	0.086	1
INAFM2	0.00256494	-1.05747	0.552	0.318	1
GFOD1	0.00257352	-0.925009	0.331	0.318	1
ABI3BP	0.00257352	-1.58412	0.344	0.268	1
APOD	0.00265198	-0.633331	0.172	0.258	1
AOX1	0.00266083	-0.286235	0.086	0.121	1
CCNJL	0.0026965	-3.37811	0.669	0.323	1
RENBP	0.00273262	-0.553672	0.196	0.222	1
JCHAIN	0.00275084	-2.11376	0.515	0.04	1
SLC5A2	0.00280617	-0.302617	0.16	0.157	1
SLC6A18	0.00284362	0.549163	0.153	0.086	1
NUAK2	0.00288152	-1.02843	0.748	0.606	1
CTHRC1	0.00289107	-2.52101	0.429	0.076	1
TTC29	0.00291026	-2.85024	0.319	0.04	1
ANKRD34B	0.00295872	-2.97829	0.607	0.227	1
FMNL1	0.0029685	-2.5022	0.411	0.106	1
CTSZ	0.00297831	-0.82022	0.35	0.515	1
TFAP2B	0.00301785	-2.66635	0.215	0.318	1
HEYL	0.00305787	-1.93512	0.509	0.369	1
TNFRSF6B	0.00306795	-0.762462	0.429	0.253	1
SERPINB9	0.00313936	-0.751004	0.374	0.303	1
MARK1	0.00313936	-1.58802	0.515	0.308	1
CXCL2	0.00319128	-3.6903	0.558	0.162	1
DNAH5	0.0031913	0.37554	0.264	0.066	1
CXCL12	0.00325465	-2.33496	0.337	0.505	1
PXDN	0.00328675	-0.664341	0.442	0.217	1
WNK2	0.00331914	-3.62266	0.521	0.212	1
VWA3A	0.00331914	-4.96329	0.172	0.071	1
PLCD3	0.0033409	-0.313672	0.288	0.222	1
SNRK	0.0033848	-1.47527	0.466	0.591	1
TGFB1	0.00342923	-2.3534	0.607	0.343	1
ANLN	0.00345164	-2.3938	0.288	0.02	1
KBTBD12	0.00347418	-2.51167	0.92	0.434	1
SLAMF7	0.003624	-4.91512	0.27	0.02	1
SLC17A3	0.0038042	0.481124	0.123	0.116	1
TNFSF10	0.0038042	-0.252288	0.202	0.247	1
PLCB2	0.0038042	-0.539765	0.485	0.071	1
IGF1	0.0038042	-3.14527	0.227	0.111	1
TEX13B	0.00382882	-4.87406	0.294	0.02	1
NCF2	0.00382883	-2.18466	0.479	0.126	1
SERPING1	0.0038536	-1.52076	0.546	0.682	1
PDPN	0.0039288	-0.334193	0.153	0.091	1
EMILIN2	0.00394146	-2.70133	0.497	0.076	1
TRPV6	0.00396689	-2.88235	0.681	0.313	1
PTPRO	0.00399247	-3.22022	0.16	0.278	1
PDGFRB	0.0040571	-1.13182	0.239	0.389	1
ALOX12B	0.00412265	-4.80824	0.325	0.015	1
EGF	0.00422887	-3.77816	0.252	0.313	1
C2orf91	0.00428395	-2.96028	0.497	0.04	1
UGT1A9	0.00432516	0.442765	0.104	0.096	1
IFI6	0.00433898	-1.56299	0.417	0.545	1
SLC13A3	0.00436673	1.04167	0.11	0.091	1
NAT8L	0.00436673	-1.83334	0.65	0.763	1
SYNM	0.00438066	-2.247	0.583	0.455	1
C6orf141	0.00440866	-2.37574	0.319	0.035	1
DMRT2	0.00445628	-0.74075	0.988	0.96	1
LDB3	0.00450791	-2.79212	0.202	0.157	1
RGS4	0.00452225	-4.5226	0.313	0.045	1
GTSF1L	0.00452226	-1.14752	0.258	0.01	1
KITLG	0.00455107	-1.54413	0.81	0.596	1
POM121L2	0.00456553	-3.4298	0.123	0.01	1
MAP1A	0.00459459	-2.9233	0.411	0.212	1
TMEM178A	0.00463775	-2.11986	0.945	0.929	1
CTSS	0.0046385	-0.71672	0.558	0.247	1
SSC5D	0.00466798	-0.510176	0.411	0.192	1
AJUBA	0.00469763	-0.290157	0.417	0.354	1
COL18A1	0.00475744	-1.34588	0.871	0.843	1
ARAP3	0.0047725	-1.16731	0.356	0.343	1
EGR1	0.00479394	-3.79206	0.595	0.449	1
SLC3A1	0.00494104	0.383002	0.129	0.091	1
UNC5C	0.00494104	-1.01873	0.233	0.162	1
TNFAIP3	0.00495662	-0.937589	0.589	0.48	1
C1QTNF3	0.00497225	-0.669174	0.368	0.182	1
CYP4F2	0.00501941	1.14147	0.086	0.152	1
LIME1	0.00514714	0.339542	0.252	0.207	1
TMEM213	0.00524695	-0.63348	1	0.98	1
SUSD1	0.00531094	-2.01872	0.834	0.818	1
SEPTIN1	0.00536099	-0.487612	0.27	0.227	1
ACY3	0.00539459	0.36412	0.117	0.096	1
CA12	0.00548309	-1.77338	0.963	0.939	1
SKAP1	0.00549654	-2.1832	0.736	0.783	1
SMPX	0.00556547	0.964027	0.209	0	1
WIPF3	0.00568797	-0.87969	0.184	0.227	1
ETS1	0.00574122	-1.79599	0.466	0.571	1
HMGA1	0.00579491	-0.973267	0.583	0.268	1
SIPA1L2	0.00584905	-3.04132	0.706	0.485	1
PPM1F	0.0058854	-0.565153	0.368	0.545	1
CORO1A	0.00590365	-1.59216	0.411	0.096	1
HIST1H3H	0.00594031	-1.87012	0.362	0.03	1
CYP24A1	0.00597717	0.251755	0.221	0.232	1
PI15	0.00597717	-2.12322	0.442	0.025	1
NTN4	0.00599567	-0.976384	0.178	0.308	1
WNT11	0.00603284	-1.06272	0.301	0.056	1
SCUBE1	0.00607022	-1.68567	0.344	0.172	1
SPRR2F	0.00607022	-1.80165	0.362	0.02	1
THEMIS	0.0061078	-3.23395	0.301	0.051	1
FHL1	0.00620269	-1.73035	0.35	0.232	1
TUBA1C	0.00626025	-0.30489	0.54	0.394	1
MT1H	0.00627954	-1.47127	0.215	0.197	1
SH2B3	0.00639644	-0.796811	0.454	0.298	1
SLC25A25	0.00653529	-0.775428	0.663	0.525	1
GAS1	0.00655534	-0.834002	0.307	0.263	1
JCAD	0.00659562	-1.20679	0.571	0.52	1
HSPA12B	0.00669729	-0.739765	0.356	0.323	1
GCHFR	0.00677963	0.257055	0.178	0.146	1
CCL18	0.00680036	-3.45662	0.509	0.01	1
ZNF705A	0.00692593	-3.94238	0.178	0.025	1
RERGL	0.00696782	-2.97715	0.393	0.313	1
MAP1B	0.0070966	-2.10741	0.374	0.424	1
ARG2	0.00716156	-0.966014	0.62	0.48	1
C1orf162	0.00716156	-1.75853	0.417	0.131	1
SPECC1	0.00716156	-1.04815	0.767	0.596	1
ACOX2	0.00718334	0.259155	0.264	0.192	1
CTSB	0.0072931	-0.360699	0.067	0.111	1
SPP1	0.00731461	-4.06817	0.252	0.283	1
STC1	0.00750722	-4.10319	0.828	0.52	1
SLC22A6	0.00758556	0.44593	0.117	0.076	1
SLC4A11	0.00779414	-2.76427	0.258	0.293	1
PHLDA3	0.00795992	-0.969364	0.436	0.283	1
SLC34A1	0.00798385	0.944752	0.135	0.141	1
KRT80	0.00798385	-2.68951	0.503	0.03	1
CHRNA4	0.00803192	1.06244	0.117	0.192	1
MUC15	0.00808025	-2.30949	0.65	0.394	1
PSMB9	0.00815323	-0.829611	0.546	0.444	1
OR51F1	0.00820221	-4.12573	0.325	0.04	1
PCOLCE2	0.00827617	-4.15741	0.135	0.177	1
ARHGEF15	0.00832581	-0.272369	0.491	0.444	1
TNNI1	0.00835073	-1.37817	0.098	0.222	1
IRX1	0.00837572	-2.31347	0.123	0.126	1
SELENBP1	0.00837572	0.36351	0.325	0.283	1
SAMD9L	0.00840078	-1.0845	0.362	0.384	1
DNAJA4	0.00867888	-5.52815	0.626	0.495	1
CECR2	0.00870669	-1.74594	0.521	0.374	1
THEMIS2	0.00873263	-0.446229	0.442	0.146	1
IRX5	0.00878471	-2.70629	0.178	0.126	1
ZNF532	0.00881085	-1.47497	0.497	0.596	1
VEGFC	0.00896918	-2.97014	0.859	0.525	1
C1QTNF1	0.00902252	-2.50436	0.834	0.682	1
TMEM174	0.00926606	0.288318	0.141	0.152	1
STEAP4	0.00948746	-0.959198	0.423	0.152	1
SLC26A4	0.00951445	-1.34313	0.883	0.692	1
A2M	0.00951546	-3.10763	0.331	0.47	1
HYAL2	0.00959991	-1.48721	0.454	0.581	1
NBL1	0.00959991	-0.420599	0.54	0.455	1
CAPS	0.00962821	-1.61284	0.822	0.667	1
TOP2A	0.00988626	-3.06083	0.454	0.111	1
SOST	0.00988626	-2.74449	0.11	0.273	1
CDK6	0.00994444	-0.909473	0.724	0.551	1
TRAC	0.0100029	-2.45525	0.491	0.293	1
DUSP22	0.0100323	0.801803	0.62	0.449	1
LYPD1	0.0100617	-2.64434	0.405	0.111	1
KLF5	0.0102399	-1.72509	0.497	0.485	1
SLC52A3	0.0105431	-1.40105	0.828	0.677	1
SLC34A2	0.0105739	-3.77268	0.313	0.066	1
NRCAM	0.0105739	-2.92712	0.816	0.449	1
CAPN8	0.0106357	-4.60422	0.356	0.035	1
FCGR3A	0.0106357	-3.59507	0.362	0.071	1
IGFBP3	0.0106978	-2.68076	0.945	0.909	1
SPTSSA	0.0106978	0.259259	0.601	0.51	1
ENO1	0.010729	-0.447789	0.656	0.465	1
PTPRN2	0.0107915	-4.1046	0.27	0.025	1
CPS1	0.0107915	-1.27777	0.16	0.141	1
WFDC13	0.0108859	-4.81031	0.202	0.02	1
BCL2A1	0.0109176	-1.38651	0.393	0.015	1
FCRL1	0.0109494	-3.58923	0.393	0.02	1
ADGRF5	0.010964	-0.30075	0.994	0.98	1
MYO1F	0.011045	-1.89376	0.436	0.051	1
ACE2	0.0110771	0.369903	0.117	0.101	1
CLEC14A	0.0112712	-0.684284	0.564	0.444	1
DMRT3	0.0114023	-3.63712	0.209	0.02	1
AQP2	0.0114762	-2.43627	0.871	0.692	1
CHAC1	0.0116014	-4.00575	0.313	0.152	1
CD74	0.0116014	-2.93202	0.466	0.556	1
TRBC1	0.0117697	-3.29796	0.423	0.076	1
ITGB1	0.0118377	-1.38639	0.393	0.556	1
CLEC4A	0.0118377	-0.44996	0.479	0.162	1
SRGAP3	0.0118718	-1.5862	0.779	0.49	1
SERPINH1	0.0120429	-5.31652	0.393	0.318	1
CXCR5	0.0120435	-1.65847	0.288	0.025	1
SCNN1A	0.01225	-1.86721	0.988	0.955	1
ELAVL4	0.0122877	-3.94608	0.16	0.015	1
SPOCK1	0.0126442	-2.10983	0.147	0.177	1
NKD1	0.0126442	-0.809678	0.227	0.136	1
HECW1	0.0128624	0.405529	0.215	0.217	1
LRRC4B	0.0129359	-3.34098	0.282	0.045	1
PLEKHG2	0.0129359	-1.156	0.368	0.192	1
PTPRE	0.0130097	-1.87312	0.423	0.157	1
PLCB4	0.0130468	-0.867109	0.871	0.601	1
PCDH1	0.0130839	-2.90767	0.926	0.889	1
JAK3	0.013084	-0.570457	0.479	0.096	1
COL6A1	0.0131958	-3.17887	0.975	0.929	1
THSD4	0.0133089	-1.50511	0.626	0.515	1
QPRT	0.0133846	0.271184	0.16	0.136	1
FBN3	0.0134607	-1.30536	0.896	0.591	1
SCN3A	0.0134607	-3.06404	0.325	0.045	1
DEFB119	0.0134989	-3.42253	0.258	0.04	1
TUBA1A	0.0135372	-1.45025	0.35	0.131	1
TIMP3	0.013769	-2.69861	0.417	0.576	1
IL1RL1	0.013769	-1.27361	0.166	0.197	1
ACSF2	0.0139255	0.291548	0.067	0.111	1
AOC1	0.0140043	0.360671	0.147	0.131	1
APOL5	0.0142432	-3.69553	0.356	0.03	1
NTRK3	0.0143235	-2.3231	0.233	0.308	1
GNB4	0.0145672	-0.507862	0.472	0.46	1
ADGRE2	0.0146492	-3.38426	0.344	0.03	1
SFN	0.014773	-2.12552	0.374	0.015	1
SLC6A13	0.0151076	-0.558828	0.11	0.121	1
TRIM63	0.0152348	-3.20311	0.209	0.035	1
ISLR	0.0152774	-0.751767	0.485	0.374	1
GPR37L1	0.0152774	-4.03177	0.294	0.025	1
NLRC5	0.0154059	-0.730956	0.528	0.348	1
SAMD11	0.0154489	-1.73117	0.761	0.455	1
IRX2	0.0156221	-2.53928	0.147	0.101	1
MGP	0.0157093	-2.812	0.301	0.47	1
LCE1D	0.0157969	-3.19417	0.153	0.01	1
RGL2	0.0159292	-0.504661	0.644	0.52	1
PRRX2	0.0161967	-1.18031	0.202	0.066	1
HADH	0.0162417	0.295864	0.196	0.197	1
PLAT	0.0162868	-2.79984	0.319	0.449	1
RASSF2	0.0162868	-0.289857	0.38	0.091	1
HIST1H1E	0.0163319	-0.70824	0.417	0.515	1
LTB	0.0164224	-4.97461	0.442	0.197	1
ELN	0.0165595	-2.14733	0.466	0.354	1
CCM2L	0.0166974	-0.71943	0.35	0.348	1
AQP9	0.0168363	-3.3482	0.252	0.02	1
NTSR2	0.0168363	-3.79317	0.27	0.02	1
LRMP	0.0168828	-0.835382	0.264	0.333	1
KCNH2	0.01707	-2.98184	0.337	0.096	1
TNFRSF12A	0.0171642	-4.13327	0.693	0.525	1
PSTPIP1	0.0173066	-2.69595	0.337	0.03	1
ARHGAP30	0.017402	-1.3932	0.362	0.061	1
HEPACAM2	0.0174466	-2.57689	0.969	0.864	1
HBB	0.0177397	-2.91027	0.172	0.01	1
KRTAP11-1	0.0177397	-1.12081	0.233	0.01	1
ATP6V1C2	0.0177808	-0.606895	1	0.97	1
ZBTB7C	0.0180336	-0.743167	0.209	0.126	1
PTPN21	0.0181326	-0.292759	0.656	0.556	1
TMEM200C	0.0181822	-0.576974	0.092	0.111	1
TMOD3	0.018232	-0.405219	0.307	0.419	1
HOXB9	0.0185331	-1.14485	0.724	0.535	1
LGI2	0.0186852	-2.55981	0.442	0.177	1
CCL14	0.0188385	-0.676886	0.472	0.439	1
PHACTR3	0.0188898	-1.86047	0.104	0.212	1
PCDH7	0.0189928	-2.4825	0.761	0.48	1
ALDH1A1	0.0189929	-0.690438	0.675	0.505	1
BHLHE40	0.0190445	-3.22873	0.613	0.525	1
MAP4K1	0.0192526	-1.59589	0.417	0.051	1
EPAS1	0.0193573	-3.21421	0.276	0.439	1
ITGA1	0.0194099	-1.73931	0.411	0.535	1
DAPK2	0.0199964	-0.868854	0.276	0.167	1
VSIG8	0.0200505	-0.91092	0.135	0.141	1
HAVCR2	0.0201047	-0.256826	0.288	0.268	1
ICA1	0.0202681	-1.77706	0.773	0.591	1
TLR2	0.0203776	-1.01218	0.429	0.298	1
ANKRD2	0.0206538	-0.388173	0.399	0.061	1
OVCH2	0.0206538	-1.04088	0.693	0.47	1
GJA4	0.0207652	-3.34599	0.252	0.278	1
CPXM2	0.0208771	-2.17132	0.638	0.5	1
C3orf70	0.0208771	-0.334925	0.215	0.126	1
MPC1	0.0209895	-0.362414	0.865	0.737	1
MT-CYB	0.0210459	-3.17785	0.294	0.242	1
JADE1	0.0211025	-0.517559	0.755	0.581	1
OR3A2	0.0214445	-3.45201	0.374	0.03	1
TSKU	0.021502	-3.5193	0.117	0.131	1
HRH1	0.021502	-0.971589	0.387	0.071	1
DEPDC1B	0.0219667	-4.46263	0.663	0.449	1
ARHGAP15	0.0219667	-0.343729	0.337	0.025	1
SMIM24	0.0221431	0.295363	0.258	0.202	1
BDKRB2	0.0222022	-1.95368	0.521	0.384	1
CSGALNACT1	0.0223804	-0.995619	0.564	0.389	1
TNFRSF8	0.02244	-0.77083	0.221	0.025	1
EEF1A2	0.0224998	-2.24248	0.356	0.066	1
PFKFB3	0.0225596	-3.20424	0.785	0.626	1
GRAP2	0.0225597	-3.98055	0.27	0.035	1
NPTX1	0.0225597	-2.37956	0.245	0.086	1
CNN1	0.0227403	-3.33607	0.436	0.237	1
PEAR1	0.0227404	-1.64488	0.38	0.394	1
HR	0.0229831	-3.35706	0.184	0.056	1
PTPN6	0.0237878	-0.451241	0.589	0.48	1
CFAP45	0.0238507	-2.30268	0.264	0.035	1
PSAT1	0.0240402	-0.407703	0.098	0.136	1
RAP2B	0.0241037	-0.975661	0.687	0.556	1
TRPM6	0.0241665	-2.66104	0.785	0.561	1
DACT3	0.0244876	-3.14055	0.411	0.268	1
CD72	0.0244876	-0.549958	0.344	0.146	1
F2R	0.0245521	-1.28249	0.344	0.323	1
TMEM204	0.0246815	-1.33377	0.301	0.429	1
GPR4	0.0246815	-1.37273	0.331	0.192	1
GEM	0.0247465	-2.2359	0.583	0.535	1
GDF15	0.0248768	-3.21294	0.712	0.52	1
SLC1A5	0.0249422	-0.317855	0.362	0.318	1
JAML	0.0250734	-1.87887	0.442	0.056	1
PRM2	0.0250734	-3.2979	0.184	0.025	1
ECM1	0.0252052	-1.30661	0.368	0.359	1
CRLF1	0.0252052	-2.88863	0.202	0.01	1
PTP4A3	0.0252713	-3.72461	0.613	0.737	1
FXYD1	0.0254706	-3.20275	0.436	0.379	1
TMPRSS2	0.025726	-0.950466	0.988	0.96	1
SAMD14	0.0258058	-1.72081	0.288	0.066	1
CIITA	0.0258733	-2.18051	0.521	0.495	1
IQGAP3	0.0259409	-1.90452	0.337	0.03	1
LINGO1	0.0259409	-2.87828	0.276	0.167	1
OLFM4	0.0262811	-3.09524	0.761	0.434	1
ISG15	0.0266258	-1.69391	0.448	0.364	1
HECW2	0.0266951	-0.938648	0.209	0.298	1
AL121578.2	0.0267646	-1.53566	0.436	0.005	1
CGNL1	0.0270442	-0.258968	0.288	0.394	1
MYC	0.0273262	-2.38631	0.577	0.434	1
FOXJ1	0.0274682	-1.43719	0.344	0.086	1
DUSP6	0.0274682	-2.70959	0.896	0.702	1
GIMAP6	0.0276824	-1.08536	0.288	0.475	1
LGI4	0.0276824	-2.55063	0.227	0.152	1
DAG1	0.0277541	-0.980617	0.454	0.591	1
TXNIP	0.0278223	-1.89918	0.988	0.924	1
CSPG4	0.0279701	-3.22215	0.337	0.338	1
HBM	0.028115	-4.69402	0.294	0.035	1
OR56A1	0.0283335	-2.44055	0.233	0.015	1
KLHDC7B	0.0284066	-3.52858	0.607	0.253	1
LCP1	0.0286271	-0.765605	0.472	0.217	1
CFAP221	0.0289978	-1.0765	0.613	0.682	1
SIGLEC12	0.0290724	-2.812	0.16	0.005	1
TEK	0.0292973	-1.36586	0.423	0.576	1
HAVCR1	0.0293726	-2.34214	0.313	0.035	1
PLA2G7	0.0294481	-3.00739	0.258	0.04	1
CD6	0.0297516	-3.63754	0.337	0.061	1
SEMA3G	0.0298279	-3.60025	0.129	0.298	1
LITAF	0.0299808	-2.0564	0.969	0.919	1
PAPPA	0.0302892	-2.95877	0.491	0.333	1
IGFBP5	0.030444	-3.28414	0.706	0.712	1
IFFO2	0.0306002	-0.555899	0.472	0.404	1
CYYR1	0.0306002	-0.894761	0.626	0.586	1
LEF1	0.0307567	-1.66611	0.926	0.601	1
TMEM255B	0.0307567	-0.733934	0.595	0.419	1
HS6ST2	0.0309927	-0.737768	0.141	0.308	1
PLAUR	0.0316298	-2.79034	0.417	0.096	1
PTGER4	0.0317908	-1.98949	0.233	0.298	1
UNC5B	0.0317908	-1.63291	0.509	0.525	1
SLC17A1	0.0319525	0.5403	0.123	0.121	1
CDCP1	0.0321149	-3.40016	0.509	0.278	1
TRAF3IP3	0.0322756	-4.63403	0.84	0.566	1
PDLIM4	0.0324418	-0.790542	0.472	0.308	1
PROM2	0.0325239	-2.27976	0.81	0.813	1
N4BP3	0.0326889	-1.78048	0.773	0.429	1
PAG1	0.0329376	-3.46494	0.423	0.369	1
CPA3	0.0331043	-1.91638	0.337	0.035	1
LTBP2	0.0331043	-0.974454	0.405	0.449	1
WDR86	0.0335242	-2.85596	0.319	0.136	1
RP1L1	0.0342915	-3.64984	0.38	0.03	1
KCTD17	0.0342915	-1.15619	0.417	0.167	1
PAH	0.0347242	-0.410747	0.141	0.141	1
CLIP3	0.0352496	-1.32406	0.362	0.354	1
PARP8	0.0352496	-0.952148	0.546	0.394	1
TFF3	0.0354262	-2.75474	0.319	0.101	1
NFKBIZ	0.0359607	-3.13991	0.681	0.556	1
ATP6V0A4	0.0363208	-0.83011	1	0.965	1
HOXD3	0.0364113	-1.84081	0.847	0.712	1
KLHL3	0.0365016	-3.3357	0.883	0.616	1
PRKG1	0.036684	-1.98293	0.81	0.803	1
KCNJ13	0.036684	-2.79696	0.785	0.439	1
DMRTC2	0.0372345	-4.5324	0.135	0.01	1
SLC16A5	0.0372345	-2.63594	0.736	0.54	1
PCDH9	0.0372345	-2.70895	0.411	0.611	1
PADI1	0.037327	-4.74217	0.252	0.045	1
CLIC5	0.0375114	-5.13211	0.172	0.268	1
IL11	0.0375125	-2.57748	0.344	0.045	1
ARHGDIB	0.0375125	-1.24606	0.436	0.5	1
MFAP4	0.0375125	-2.29741	0.429	0.434	1
DNASE1L3	0.0376987	-2.23125	0.589	0.611	1
SELL	0.0379796	-2.34946	0.337	0.096	1
AHNAK	0.0379796	-1.44996	0.712	0.702	1
LYVE1	0.0379796	-3.35599	0.491	0.409	1
DCLK2	0.0380736	-0.973865	0.632	0.52	1
SDC1	0.0381678	0.692018	0.129	0.106	1
FGR	0.0383568	-1.44498	0.294	0.091	1
ITGB2	0.0384516	-0.697537	0.436	0.227	1
EYA4	0.0387372	-1.8876	0.405	0.273	1
CD3D	0.0393139	-1.45406	0.319	0.015	1
PRF1	0.0393139	-3.00818	0.27	0.056	1
CCL23	0.0393139	-3.57221	0.252	0.051	1
ACSL6	0.0394107	-3.16335	0.184	0.136	1
SLC26A8	0.0397023	-1.75033	0.141	0.01	1
HHLA2	0.0399958	-0.347787	0.252	0.263	1
CAPN2	0.040094	-2.01644	0.908	0.848	1
SLCO2A1	0.0401925	-1.56882	0.521	0.591	1
AC007906.2	0.0402911	-1.06444	0.595	0.374	1
ANGPTL3	0.04039	-0.260464	0.172	0.167	1
PLEKHF1	0.040489	-0.492568	0.344	0.091	1
DHH	0.0407874	-2.09218	0.123	0.04	1
RGL1	0.0409874	0.342081	0.19	0.172	1
LRRN2	0.041188	-3.68637	0.84	0.5	1
CD36	0.0413898	-0.661236	0.368	0.066	1
ABCG1	0.0416938	-2.31645	0.479	0.596	1
TMEM51	0.0418975	-1.64122	0.883	0.763	1
GJA5	0.0419997	-0.407264	0.221	0.354	1
SOCS3	0.0422047	-3.1355	0.485	0.207	1
ENC1	0.0422047	-1.59456	0.546	0.318	1
CD163	0.0426172	-1.77894	0.503	0.485	1
CACNA1H	0.0426172	-0.923326	0.38	0.51	1
FMOD	0.0427209	-1.37523	0.393	0.217	1
PTGER3	0.0427218	-1.08551	0.994	0.96	1
SPARC	0.0429288	-2.88748	0.239	0.379	1
FXYD6	0.0429288	-1.47954	0.442	0.515	1
RGMA	0.0430331	-0.255238	0.294	0.111	1
PTGDS	0.0431247	-5.4942	0.313	0.288	1
CAVIN3	0.0431376	-1.03774	0.399	0.439	1
ITK	0.0434525	-2.68096	0.337	0.04	1
GABRA2	0.0436634	-2.2498	0.859	0.596	1
FGFR2	0.0438753	-1.80591	0.632	0.641	1
COL8A1	0.0440879	-2.7901	0.331	0.131	1
NR2F1	0.0440879	-0.403387	0.399	0.369	1
IFI44L	0.0440879	0.488281	0.515	0.384	1
IGHG1	0.0441946	-1.45689	0.417	0.035	1
TRPM3	0.0443015	-0.541314	0.656	0.53	1
FBLN1	0.0444086	-3.70976	0.503	0.444	1
LHX6	0.0444086	-2.81232	0.325	0.071	1
KCNN3	0.0444086	-1.87007	0.718	0.439	1
CD34	0.0446235	-3.13458	0.368	0.485	1
AMIGO2	0.0446235	-0.92969	0.344	0.313	1
OLR1	0.044947	-5.41964	0.307	0.242	1
MCTP1	0.0452734	-1.02823	0.423	0.086	1
CNNM2	0.0453825	-1.55391	0.577	0.455	1
LMO3	0.0453825	0.297332	0.227	0.061	1
NXPH2	0.0463738	-2.18908	0.939	0.667	1
IER5	0.0463742	-3.99022	0.521	0.515	1
FKBP10	0.0464856	-1.11176	0.442	0.313	1
FAM118A	0.0464856	-2.79041	0.466	0.409	1
CDH3	0.0469331	-2.00342	0.393	0.217	1
RAPH1	0.0469331	-1.34335	0.521	0.571	1
MCM6	0.0470455	-0.932503	0.534	0.46	1
RFLNB	0.0474976	-0.868454	0.356	0.364	1
ZBTB46	0.0474976	-0.545198	0.509	0.449	1
FGF2	0.0479533	-0.763473	0.38	0.217	1
NKG7	0.0480677	-4.06784	0.288	0.045	1
AFAP1L2	0.0482974	-2.86872	0.583	0.631	1
PTK7	0.0486437	-2.16885	0.712	0.561	1
TERB1	0.0486437	-1.83539	0.258	0.045	1
FGD2	0.0488757	-0.559715	0.393	0.207	1
CRABP1	0.0489915	-2.87452	0.871	0.636	1
PYGM	0.048992	-3.01463	0.233	0.101	1
LILRB2	0.0495772	-1.68298	0.368	0.076	1
SVEP1	0.0500496	-3.25635	0.785	0.566	1
DERL3	0.0500496	-0.810841	0.313	0.03	1
IFITM2	0.0501683	-0.713305	0.521	0.561	1
ARHGEF38	0.0502872	-1.27849	0.681	0.505	1
SYNJ2	0.0504063	-1.2551	0.331	0.192	1
RHOB	0.0506454	-0.510703	0.233	0.212	1
CRIM1	0.0507652	-1.06101	0.509	0.586	1
CCR4	0.0508853	-2.03326	0.362	0.03	1
ZDHHC6	0.0511262	-0.814291	0.258	0.354	1
PPFIA2	0.051247	-0.935439	0.288	0.096	1
CMTM2	0.0516109	-3.08867	0.209	0.025	1
KIF12	0.051977	-0.454852	0.399	0.485	1
NIM1K	0.0520995	-2.54451	0.319	0.025	1
PRKAR2B	0.0525919	-0.980085	0.245	0.338	1
TPM1	0.0530881	-1.09097	0.417	0.556	1
CLDN11	0.0530881	-1.06234	0.221	0.076	1
FAM43A	0.053714	-0.75456	0.337	0.338	1
ENG	0.0540925	-2.70672	0.497	0.586	1
COBLL1	0.0543441	-1.95556	0.975	0.965	1
CDC42EP5	0.054346	-1.6835	0.417	0.258	1
KL	0.0549842	-1.38697	0.423	0.399	1
CD180	0.0553701	-2.31336	0.27	0.025	1
MFSD4A	0.0557582	-3.20907	0.583	0.475	1
CTSH	0.0557582	-0.362495	0.221	0.202	1
ADAMTS8	0.0557582	-0.36086	0.16	0.015	1
GAS2	0.0558881	-0.556194	0.583	0.48	1
CELA3B	0.0565412	-3.91226	0.252	0.02	1
DYNC1I1	0.0568044	-0.803768	0.196	0.162	1
DAPK1	0.0568044	-0.661485	0.368	0.439	1
COL4A2	0.0573336	-0.863177	0.442	0.51	1
FRZB	0.0574665	-2.13968	0.288	0.374	1
TMTC2	0.0575997	-1.31245	0.853	0.712	1
SGK1	0.0580009	-0.728753	0.429	0.333	1
SLC15A3	0.0584043	-1.17076	0.368	0.253	1
CALHM3	0.0586745	-2.46915	0.27	0.005	1
PLEKHH2	0.0589458	-1.00459	0.362	0.49	1
HBG1	0.0592181	-4.20325	0.27	0.01	1
ARHGAP9	0.0592181	-3.5085	0.368	0.066	1
GUCY1A1	0.0594915	-0.502083	0.472	0.384	1
NOTCH3	0.0596286	-2.89144	0.485	0.606	1
PALMD	0.0596286	-2.48588	0.319	0.318	1
S1PR3	0.0601795	-1.21098	0.387	0.429	1
BNC1	0.0603179	-2.76458	0.196	0.015	1
HSPB8	0.0603179	-1.97732	0.19	0.308	1
IGF2BP3	0.0603179	-2.20639	0.252	0.025	1
CCDC3	0.0604566	-1.12327	0.325	0.106	1
SLC45A1	0.0607347	-1.15133	0.147	0.182	1
PLEKHA5	0.0608741	0.253418	0.301	0.313	1
LIM2	0.0610138	-3.65501	0.393	0.01	1
SLC7A2	0.0615753	-0.770938	0.38	0.333	1
GPNMB	0.0617164	-0.433316	0.411	0.374	1
PPBP	0.0621408	-5.01716	0.239	0.061	1
SUSD4	0.0624256	-1.41094	0.325	0.394	1
TMSB4X	0.0631402	-2.7272	0.969	0.874	1
FAM13C	0.0632855	-2.56911	0.939	0.758	1
GP2	0.0644474	-4.52928	0.129	0.192	1
VTCN1	0.0645929	-2.3555	0.773	0.652	1
IFNW1	0.0645939	-2.7583	0.221	0.02	1
NPR3	0.0648876	0.30119	0.129	0.146	1
SPON2	0.0657755	-0.280445	0.374	0.237	1
PCDH17	0.0657755	-1.24697	0.448	0.167	1
BASP1	0.0663729	-0.800676	0.442	0.253	1
OLFM1	0.066523	-2.39019	0.337	0.141	1
PLVAP	0.0666733	-1.95552	0.62	0.646	1
TMEM252	0.0668239	0.256446	0.27	0.242	1
RAMP3	0.0668239	-0.923041	0.38	0.465	1
TP53I11	0.067126	-2.67611	0.626	0.556	1
TCF4	0.067126	-0.929785	0.454	0.419	1
MAPK4	0.0672774	-2.26813	0.822	0.631	1
RAB25	0.0672774	-1.2465	0.883	0.788	1
STEAP3	0.0684993	-1.58516	0.387	0.369	1
MAN1C1	0.0686533	-0.920415	0.693	0.581	1
ARRB2	0.0688075	-0.381696	0.663	0.505	1
SPI1	0.0695832	-1.39016	0.503	0.333	1
BDH2	0.0695832	0.322123	0.227	0.177	1
COL7A1	0.0697392	-1.20808	0.313	0.187	1
FBLIM1	0.0697392	-0.633487	0.429	0.253	1
CTXN3	0.0697392	-0.426678	0.11	0.177	1
CLDN10	0.070209	0.315974	0.123	0.096	1
NMNAT3	0.0709976	-0.547077	0.454	0.374	1
REG1A	0.0709976	-2.80616	0.337	0.005	1
ABLIM2	0.0716337	-2.13528	0.215	0.278	1
CNTN1	0.0717935	-0.32197	0.294	0.348	1
DDR1	0.0719532	-1.95504	0.988	0.939	1
CLNK	0.0721943	-0.748416	0.994	0.924	1
IKZF1	0.0722745	-2.41853	0.46	0.202	1
WNK4	0.0729196	-3.20891	0.748	0.545	1
ACSM2B	0.0732445	0.280027	0.098	0.136	1
SLC25A48	0.0735702	0.700562	0.166	0.192	1
GMNC	0.0742251	-0.736968	0.301	0.237	1
TNXB	0.0747192	-3.93309	0.552	0.455	1
OR1N1	0.0750504	-3.34779	0.356	0.035	1
AKR1B1	0.0752164	-0.950838	0.877	0.697	1
SKI	0.0757161	-2.55579	0.577	0.657	1
CLDN16	0.0760439	-5.19178	0.11	0.232	1
FBXO2	0.0760507	-0.610341	0.626	0.46	1
CD9	0.0763855	-1.98423	0.969	0.944	1
KCNQ1	0.0763865	-0.260424	0.865	0.773	1
MTSS2	0.0774013	-0.639503	0.564	0.47	1
IFITM10	0.0775714	-3.12014	0.939	0.732	1
SLC6A20	0.0779128	-0.423026	0.356	0.076	1
KCTD15	0.078599	-0.829739	0.282	0.308	1
CD96	0.078599	-0.957996	0.393	0.045	1
INF2	0.0787714	-0.62386	0.196	0.308	1
POPDC2	0.0796376	-0.899048	0.331	0.126	1
CSF1R	0.0798118	-2.57108	0.491	0.338	1
ARHGEF10	0.0798118	-0.401476	0.46	0.48	1
LIMS2	0.0801611	-1.36504	0.38	0.455	1
ITPR1	0.0803362	-2.03719	0.828	0.692	1
ADH1B	0.0805116	-3.05522	0.497	0.384	1
FAM30A	0.0808634	-2.15826	0.429	0.091	1
SH3BP4	0.0821044	-2.43879	0.908	0.818	1
CCDC102B	0.0821045	-0.334874	0.405	0.46	1
GABRP	0.0821045	-3.04718	0.264	0.045	1
TAPBP	0.0821045	-0.922751	0.693	0.712	1
PPP1R14C	0.082641	0.31924	0.276	0.258	1
PPP1R18	0.0830003	-0.401017	0.429	0.253	1
SHROOM3	0.0833609	-0.771147	0.84	0.722	1
PRAM1	0.0837227	-2.13479	0.387	0.04	1
MAFB	0.0840858	-2.24124	0.202	0.328	1
ABCC4	0.0846329	-1.76416	0.951	0.833	1
CST7	0.0846329	-1.42701	0.356	0.03	1
FOXC2	0.0848159	-1.52404	0.387	0.278	1
CRABP2	0.0848159	-1.56276	0.736	0.53	1
ADCY1	0.0851828	-0.718759	0.791	0.652	1
MYL9	0.0853577	-3.90549	0.325	0.429	1
DNER	0.085551	-3.48842	0.245	0.359	1
GLDN	0.0859205	-2.81003	0.448	0.076	1
FRMPD3	0.0862912	-4.7125	0.399	0.03	1
TRAF1	0.0862913	-3.35226	0.454	0.399	1
RIPOR3	0.0862913	-1.73611	0.583	0.465	1
BMP1	0.0862913	-0.577613	0.294	0.263	1
DOC2B	0.0872239	-2.03884	0.644	0.379	1
GRID2	0.0874114	-2.60777	0.374	0.02	1
PPFIBP1	0.0875993	-0.646952	0.54	0.581	1
LRFN4	0.0875993	-2.28898	0.442	0.217	1
ATP10A	0.0879759	-2.14849	0.196	0.247	1
SULF1	0.0881647	-1.13531	0.301	0.273	1
WFDC2	0.0882549	-1.64666	0.988	0.909	1
CD2	0.0883538	-2.84192	0.448	0.066	1
WSB1	0.0891136	-1.55687	0.908	0.919	1
GJC1	0.0894954	-1.17232	0.215	0.121	1
TGFBR2	0.0898786	-1.33351	0.233	0.318	1
FRMD7	0.0900707	-1.97636	0.883	0.51	1
GPRIN3	0.0902631	-1.13926	0.871	0.707	1
BACE2	0.0910361	-1.55239	0.816	0.682	1
BTNL8	0.0910361	-3.24369	0.276	0.071	1
GDNF	0.0914246	0.292546	0.135	0.192	1
OGFRL1	0.0916193	-0.719651	0.515	0.384	1
HMOX1	0.0920098	0.837912	0.221	0.177	1
CDC42EP2	0.0920098	-0.909533	0.491	0.495	1
CEP55	0.0922055	-3.42397	0.313	0.02	1
WFS1	0.0924016	-0.834729	0.454	0.505	1
MYO1B	0.092598	-1.48793	0.632	0.697	1
CLEC7A	0.0927947	-0.408647	0.344	0.101	1
TAP1	0.0931892	-1.11047	0.411	0.515	1
PLN	0.0943636	-3.74703	0.436	0.439	1
SERPINA3	0.0945805	-1.30182	0.503	0.02	1
FKBP5	0.0945805	0.322101	0.141	0.106	1
TBC1D10C	0.0949811	-3.01339	0.35	0.035	1
CDH16	0.0951814	-1.83702	0.963	0.96	1
LGALS1	0.0955845	-0.825349	0.282	0.323	1
EHF	0.0963938	-1.12993	0.663	0.515	1
ITGA9	0.0963938	-0.740512	0.313	0.495	1
TK1	0.0965969	-0.432686	0.331	0.136	1
SERPINA5	0.0968881	-2.84745	0.834	0.783	1
EFEMP2	0.0970043	-1.39277	0.552	0.439	1
ENTPD1	0.0972085	-0.882275	0.466	0.359	1
CACNB4	0.0980288	-1.95585	0.736	0.611	1
SDC4	0.0990619	-1.66674	0.89	0.843	1
ASAP2	0.0992695	-2.2592	0.902	0.894	1
SYTL2	0.0996859	-0.384018	0.613	0.46	1
CD3E	0.0996859	-2.66717	0.331	0.04	1
VSIG4	0.0998946	-0.98046	0.387	0.152	1
ARHGAP45	0.100313	-0.360403	0.399	0.197	1
KLRG2	0.100943	-4.64119	0.221	0.096	1
MRC1	0.100943	-1.29134	0.423	0.424	1
FBN1	0.102426	-0.913443	0.485	0.434	1
SLCO3A1	0.102426	-0.530893	0.331	0.222	1
B2M	0.103067	-2.82885	0.822	0.783	1
OR51F2	0.104142	-1.8379	0.288	0.04	1
GRASP	0.104575	-0.893572	0.423	0.424	1
FHL2	0.104575	-0.510419	0.423	0.424	1
ZBED2	0.105009	-1.87358	0.215	0.03	1
KRTAP5-8	0.105881	-2.50158	0.883	0.5	1
SMARCD3	0.106319	-1.45736	0.699	0.707	1
SERPINE1	0.106539	-4.29678	0.62	0.505	1
HS6ST1	0.1072	-2.41489	0.712	0.717	1
FMNL3	0.107864	-0.776263	0.681	0.596	1
ST8SIA1	0.108532	-1.78543	0.276	0.091	1
VCAN	0.108755	-4.17673	0.491	0.076	1
MTURN	0.109203	-2.29331	0.791	0.788	1
CCN2	0.109652	-4.04917	0.301	0.444	1
OR5AC2	0.109652	-1.9088	0.27	0.02	1
ACPP	0.110103	-2.19094	0.178	0.222	1
IFITM3	0.110328	-2.24299	0.454	0.5	1
C3orf52	0.110781	-0.946303	0.54	0.53	1
PLEK	0.111235	-3.48501	0.454	0.096	1
LDLR	0.111235	-2.54411	0.448	0.439	1
RASD1	0.111463	-3.0657	0.791	0.667	1
SPIRE1	0.112377	-2.04544	0.877	0.823	1
NPHS2	0.112834	-4.57243	0.141	0.273	1
ANKDD1A	0.112837	-0.449524	0.264	0.091	1
NRP2	0.113067	-2.83599	0.46	0.354	1
WWC1	0.113067	-0.269174	0.558	0.515	1
PWWP2B	0.113298	-2.00889	0.736	0.571	1
ANXA2	0.113529	-1.87163	0.356	0.424	1
ANXA1	0.11376	-1.04022	0.313	0.364	1
STK10	0.11376	-0.717439	0.497	0.419	1
SRARP	0.114455	-1.65444	0.975	0.687	1
UPP1	0.115156	-0.747848	0.693	0.616	1
SULF2	0.115156	-0.437746	0.202	0.293	1
EPHX2	0.115156	0.511215	0.19	0.141	1
RASSF4	0.116565	0.503228	0.202	0.197	1
CD27	0.116801	-1.47612	0.331	0.005	1
ESCO2	0.117038	-4.16478	0.252	0.025	1
CDK1	0.117038	-0.567116	0.264	0.091	1
SIM2	0.11775	-0.634095	0.135	0.076	1
NEU1	0.117988	-0.421136	0.595	0.505	1
CLEC2D	0.117988	-1.81911	0.485	0.323	1
VAV3	0.118227	-1.31759	0.552	0.596	1
PLD4	0.118705	-2.31957	0.38	0.091	1
EBF1	0.119184	-1.47347	0.374	0.475	1
NDUFA4L2	0.119665	-2.2435	0.374	0.323	1
AC011195.2	0.120632	-2.68429	0.239	0.02	1
HBA2	0.121361	-4.35769	0.276	0.051	1
KCP	0.121605	-0.739859	0.429	0.409	1
PDE1C	0.122093	-1.00834	0.963	0.783	1
C11orf96	0.122338	-3.04516	0.466	0.399	1
TNC	0.123076	-3.23435	0.356	0.348	1
DCN	0.123569	-2.65844	0.264	0.359	1
ANO1	0.124064	-0.978452	0.209	0.157	1
EFNB2	0.12456	-0.436424	0.288	0.273	1
MYRF	0.124809	-1.1546	0.632	0.556	1
TRNP1	0.125558	-1.45346	0.571	0.576	1
TMC6	0.125558	-0.617458	0.497	0.288	1
FSTL3	0.125808	-3.18894	0.362	0.303	1
BIRC3	0.125808	-1.40482	0.436	0.222	1
CD47	0.126059	-0.823674	0.626	0.641	1
ITGBL1	0.126562	-3.00171	0.233	0.045	1
KCNJ10	0.126813	-2.28876	0.81	0.606	1
MICALL2	0.126813	-0.447781	0.528	0.338	1
HMGB2	0.127318	-1.11153	0.491	0.525	1
FABP5	0.128079	-2.1075	0.313	0.091	1
EMCN	0.128588	-2.57191	0.245	0.384	1
TEX13C	0.128588	-4.75743	0.325	0.015	1
CXCL8	0.128843	-2.3529	0.215	0.025	1
ADAM22	0.128843	-1.4356	0.926	0.712	1
SHANK3	0.130381	-0.258355	0.411	0.379	1
SOCS1	0.130381	-1.94989	0.736	0.611	1
CELF2	0.130381	-2.97698	0.791	0.515	1
TPM2	0.130639	-2.97668	0.276	0.409	1
MAGI2	0.130639	-0.321726	0.172	0.338	1
OAS1	0.130897	0.506448	0.307	0.323	1
ATP8B2	0.132194	-0.94441	0.491	0.439	1
MT-ND4L	0.132455	-2.65036	0.393	0.343	1
LINGO3	0.132715	-1.90845	0.258	0.01	1
PLPP3	0.133501	-1.76154	0.417	0.505	1
PDK4	0.133501	-0.842071	0.117	0.212	1
FMO1	0.134026	0.375742	0.104	0.091	1
FLNC	0.134026	-3.34134	0.196	0.121	1
ARL4C	0.134817	-4.66003	0.546	0.258	1
ARHGEF26	0.135612	-1.32189	0.239	0.384	1
SMAD7	0.136678	-1.07848	0.767	0.672	1
PIK3AP1	0.137481	0.272209	0.264	0.237	1
PRDM16	0.138288	-2.41208	0.847	0.778	1
TSPO	0.13937	-1.11925	0.736	0.722	1
SNCA	0.139913	-0.832719	0.35	0.359	1
LXN	0.139913	-0.974763	0.571	0.561	1
KLF9	0.139913	-0.811716	0.325	0.323	1
SLC9A2	0.140458	-2.40755	0.748	0.662	1
ABCC1	0.140731	-0.714122	0.509	0.54	1
CKB	0.141274	-2.44837	0.963	0.889	1
GRK5	0.141278	-1.83988	0.362	0.303	1
FLRT2	0.141552	-2.5512	0.411	0.273	1
CCNO	0.142102	-1.52483	0.331	0.061	1
TMSB10	0.142378	-0.665681	0.466	0.545	1
AGPAT2	0.142378	-2.24971	0.718	0.732	1
TNFRSF17	0.142378	-3.19898	0.19	0.025	1
FXYD4	0.142928	-1.86828	0.669	0.606	1
PTBP3	0.14293	-1.29778	0.896	0.813	1
LILRA4	0.143206	-3.625	0.38	0.01	1
TIMD4	0.143761	-3.66363	0.933	0.566	1
ADIRF	0.144039	0.944137	0.19	0.121	1
ERBB4	0.144039	-0.62184	0.564	0.5	1
ROBO1	0.145435	-1.24624	0.509	0.414	1
ANKRD33B	0.145716	-0.395876	0.19	0.283	1
MT-CO3	0.146558	-3.63206	0.35	0.364	1
OR13C3	0.146559	-4.16568	0.38	0.02	1
RNF144B	0.146559	-1.03268	0.755	0.631	1
ERMP1	0.147124	-1.8149	0.908	0.864	1
UTRN	0.147124	-0.689891	0.38	0.49	1
CDC6	0.147407	-3.22906	0.399	0.056	1
SLC12A1	0.147615	-6.19984	0.074	0.263	1
RBM5	0.148258	-0.281832	0.706	0.596	1
TGM2	0.148543	-1.05148	0.344	0.505	1
THBD	0.148543	-1.559	0.454	0.278	1
FXYD5	0.149113	-0.76623	0.35	0.369	1
MMRN2	0.149113	-1.11553	0.374	0.556	1
ANO4	0.149113	-2.12152	0.301	0.03	1
DACH1	0.149399	-0.667886	0.521	0.601	1
PTK2B	0.149399	-0.76266	0.417	0.384	1
WNT2	0.149972	-4.17492	0.245	0.081	1
CD244	0.150259	-3.16667	0.294	0.01	1
GAD1	0.150834	-1.83642	0.509	0.495	1
GBP5	0.150834	-1.05171	0.485	0.035	1
KLF4	0.151411	-0.988438	0.411	0.323	1
ZBTB16	0.151411	-0.346131	0.288	0.343	1
CDCP2	0.151701	-3.9292	0.239	0.03	1
VGLL1	0.15228	-3.31603	0.27	0.02	1
TNNT2	0.153445	-2.47959	0.166	0.293	1
SGIP1	0.153445	-0.406425	0.27	0.212	1
ADAMTSL4	0.154322	-1.7929	0.368	0.162	1
LMCD1	0.155204	-0.27846	0.448	0.429	1
BHLHE41	0.155794	-2.69578	0.368	0.106	1
PIEZO1	0.156089	-1.03997	0.509	0.586	1
MYO10	0.156385	-2.39134	0.804	0.768	1
LBH	0.156978	-2.96419	0.233	0.323	1
H2AFX	0.156978	-0.389076	0.454	0.404	1
CCL21	0.157871	-3.99274	0.46	0.146	1
SELENOM	0.157871	-2.07948	0.828	0.687	1
DDI1	0.158768	-3.46871	0.258	0.025	1
ALS2CL	0.159669	-2.50076	0.344	0.379	1
GZMA	0.159669	-2.19823	0.393	0.035	1
DBN1	0.160271	-1.48919	0.785	0.601	1
DSG2	0.161153	-2.0928	1	0.949	1
CLCNKB	0.161446	-1.099	0.988	0.914	1
BST2	0.161482	-2.55146	0.38	0.49	1
KDR	0.161482	-1.79828	0.282	0.424	1
UACA	0.161482	-1.10006	0.319	0.379	1
ARHGAP28	0.161482	-0.473961	0.239	0.323	1
PDGFRA	0.161482	-2.41094	0.35	0.409	1
LZTS1	0.161482	-1.13586	0.239	0.091	1
SPTBN2	0.162382	-1.55395	0.994	0.929	1
RHOU	0.16331	-1.32251	0.632	0.53	1
RGS2	0.165772	-0.383287	0.288	0.429	1
CNN2	0.165772	-1.00642	0.755	0.672	1
PPP1R12B	0.166082	-2.2817	0.988	0.798	1
RCAN2	0.166983	-0.851377	0.994	0.939	1
ALPK3	0.167325	-1.82111	0.736	0.606	1
PDZRN4	0.167325	-2.97556	0.215	0.061	1
GK5	0.168889	-2.05199	0.73	0.636	1
ATP9A	0.170148	-2.59374	0.834	0.753	1
HBD	0.170464	-4.43785	0.19	0.035	1
BLNK	0.17078	-1.60017	0.865	0.768	1
COL14A1	0.171097	-0.653517	0.368	0.409	1
PMEPA1	0.171414	-1.92061	0.35	0.49	1
GASK1B	0.172687	-2.67633	0.46	0.429	1
CAVIN1	0.173326	-3.16772	0.362	0.444	1
BOC	0.173967	-1.26071	0.35	0.348	1
CFH	0.174288	-1.65798	0.411	0.485	1
ZFP36	0.174288	-2.01016	0.362	0.333	1
CPAMD8	0.174932	-0.752541	0.448	0.227	1
ADAMTSL2	0.1759	-0.653909	0.607	0.556	1
ABCB1	0.176548	-1.07601	0.356	0.369	1
FCAR	0.176548	-1.82308	0.245	0.056	1
DLC1	0.176873	-0.651347	0.503	0.46	1
TNFAIP2	0.17785	-1.19822	0.393	0.404	1
CALD1	0.17785	-0.812525	0.184	0.207	1
FGD3	0.178176	-2.39746	0.859	0.611	1
EPCAM	0.179815	-2.55645	0.951	0.904	1
ABCC3	0.179815	-0.549992	0.239	0.263	1
PDE3A	0.179815	-0.618708	0.294	0.364	1
NDRG2	0.180144	-1.21761	0.742	0.682	1
SCNN1B	0.183423	-3.10929	0.969	0.828	1
TNNC1	0.18346	-1.44981	0.393	0.444	1
APMAP	0.184129	-0.965496	0.699	0.616	1
PLA2G4F	0.185135	-1.37369	0.902	0.798	1
SPAAR	0.185135	-0.725537	0.221	0.308	1
HIST1H1B	0.185471	-1.72973	0.38	0.066	1
SLC18A3	0.185471	-3.44392	0.258	0.045	1
SPOCK2	0.185806	-5.76549	0.184	0.268	1
EFCAB13	0.186145	-1.41592	0.853	0.631	1
DTNA	0.186483	-0.552544	0.411	0.348	1
PVALB	0.186816	-1.59616	0.975	0.818	1
TUBB	0.186821	-0.456211	0.491	0.444	1
GPSM3	0.187499	-0.774615	0.393	0.172	1
PLIN5	0.187499	-0.305515	0.669	0.545	1
ABCC9	0.188178	-2.54526	0.429	0.424	1
PTPN1	0.189201	-0.398849	0.393	0.46	1
HJURP	0.190227	-2.7016	0.448	0.04	1
MINDY1	0.190914	-1.04815	0.945	0.854	1
C1QB	0.191258	-2.79383	0.417	0.364	1
ITGB8	0.191602	-1.14358	0.135	0.232	1
C1orf21	0.192293	-1.39335	0.276	0.364	1
RIPOR1	0.192639	-1.89204	0.515	0.455	1
GOLIM4	0.192985	-1.15006	0.35	0.409	1
HSPA4L	0.192985	-4.09555	0.429	0.399	1
MS4A4A	0.192985	-1.61309	0.368	0.177	1
VCL	0.192985	-0.8897	0.773	0.626	1
CX3CL1	0.193332	-1.33149	0.472	0.48	1
TM4SF1	0.193679	-2.1848	0.368	0.505	1
UBASH3B	0.193679	-0.991545	0.393	0.101	1
MARCKSL1	0.194027	-2.49636	0.81	0.722	1
COL21A1	0.194375	-3.27691	0.301	0.071	1
FBLN5	0.194723	-1.85374	0.485	0.515	1
PTGFR	0.195072	-2.60769	0.534	0.444	1
MMP19	0.195422	-2.81358	0.288	0.187	1
DENND2A	0.195772	-1.42678	0.27	0.288	1
HSPG2	0.195772	-1.37594	0.595	0.636	1
EFNB1	0.196473	-1.23795	0.411	0.49	1
PDK1	0.196473	-2.31426	0.577	0.495	1
CAPSL	0.197176	-3.26975	0.172	0.02	1
TCIRG1	0.197176	-1.01538	0.558	0.505	1
VCAM1	0.197529	-1.73054	0.221	0.268	1
SBSPON	0.197529	-2.09243	0.344	0.359	1
SRF	0.197881	-0.43341	0.62	0.525	1
KRT8	0.198235	-0.491656	0.816	0.692	1
MRVI1	0.198942	-1.21208	0.558	0.545	1
SH2D3C	0.199297	-0.515615	0.331	0.364	1
EVI2A	0.199652	-1.44853	0.38	0.03	1
LTBP4	0.200008	-0.908358	0.417	0.52	1
BCL11A	0.20072	-0.651698	0.245	0.015	1
UCHL1	0.201077	-2.40792	0.362	0.384	1
SYT12	0.201077	-4.73817	0.307	0.04	1
GTF2IRD1	0.201077	-0.549411	0.644	0.52	1
TRIM29	0.20215	-0.705047	0.288	0.045	1
PIK3R1	0.202509	-0.712453	0.294	0.359	1
DLG4	0.203588	-1.41703	0.515	0.449	1
KIRREL1	0.203949	-1.07851	0.362	0.348	1
CD44	0.20431	-1.49159	0.626	0.601	1
TBC1D4	0.20431	-0.838712	0.902	0.783	1
LST1	0.20431	-0.251594	0.429	0.035	1
CLDN8	0.204633	-0.968885	0.975	0.909	1
ADGRL4	0.205033	-0.746568	0.405	0.475	1
VWA5B1	0.205395	-1.04137	0.982	0.788	1
S100A9	0.205396	-3.55545	0.399	0.106	1
TRIM17	0.205396	-1.14504	0.374	0.111	1
IL23A	0.206486	-1.93122	0.245	0.02	1
EFNA5	0.20685	-1.30965	0.675	0.747	1
IL1R1	0.20685	-1.48013	0.521	0.556	1
PEG3	0.207215	-0.488188	0.233	0.364	1
EPB41L2	0.210519	-1.03964	0.387	0.48	1
COL1A1	0.210889	-1.39826	0.558	0.52	1
NIBAN3	0.210889	-1.51107	0.362	0.04	1
PPIF	0.210889	-0.783176	0.804	0.763	1
TMEM45B	0.210889	-1.3622	0.706	0.515	1
CTSD	0.211258	-1.83415	0.89	0.879	1
TRIM22	0.211258	-0.495725	0.546	0.556	1
ID3	0.212	-2.60992	0.534	0.601	1
ATOH8	0.213115	-0.346794	0.221	0.318	1
BGN	0.213488	-0.402225	0.405	0.525	1
ART4	0.214984	-1.64895	0.405	0.192	1
IL17RB	0.215359	-0.260302	0.135	0.187	1
EHD2	0.217241	-2.26934	0.294	0.379	1
APBB2	0.217619	-0.619427	0.62	0.566	1
NRG3	0.217619	-3.38744	0.16	0.056	1
ACSL4	0.218377	-2.85274	0.571	0.596	1
ESAM	0.218377	-1.65894	0.387	0.465	1
MPEG1	0.219136	-3.58939	0.374	0.237	1
MYCT1	0.219136	-1.18247	0.282	0.273	1
MPPED2	0.220656	-2.33976	0.926	0.854	1
PTGIR	0.221425	-0.438019	0.411	0.232	1
CSF2RB	0.223345	-0.633385	0.294	0.035	1
FAM110B	0.224503	-2.11798	0.779	0.662	1
ENAH	0.225277	-1.10663	0.528	0.535	1
ITGB6	0.226442	-2.91838	0.724	0.5	1
COTL1	0.226442	-0.822957	0.086	0.157	1
CSF1	0.226442	-2.53	0.405	0.429	1
ACTN1	0.226832	-3.09005	0.423	0.465	1
LRATD1	0.227612	-2.79073	0.515	0.197	1
IRX3	0.22957	-1.15283	0.399	0.384	1
LGALS3	0.229939	-1.58139	0.994	0.944	1
LIMD2	0.230357	-0.287449	0.411	0.197	1
VWF	0.230751	-0.789448	0.466	0.313	1
IGHD	0.231146	-2.69025	0.307	0.015	1
SLC7A5	0.231146	-2.81511	0.252	0.111	1
RASSF9	0.231146	-2.69876	0.497	0.394	1
GCGR	0.231541	-1.50278	0.871	0.697	1
NIBAN2	0.232333	-0.580923	0.718	0.606	1
SGK2	0.233126	-0.489028	0.804	0.672	1
NLRC4	0.233524	-0.441613	0.202	0.04	1
C1R	0.233921	-1.13296	0.387	0.48	1
STAP1	0.234317	-1.87654	0.926	0.758	1
ZMPSTE24	0.234719	-2.99016	0.81	0.773	1
GLUL	0.234719	-0.729147	0.687	0.662	1
COL4A3	0.237525	-1.4576	0.485	0.525	1
TIMP2	0.237525	-1.49593	0.387	0.51	1
FSTL1	0.237525	-1.45626	0.38	0.495	1
ARHGAP18	0.238734	-1.81633	1	0.929	1
CD38	0.239543	-1.26375	0.337	0.051	1
OR6C74	0.239543	-3.85341	0.276	0.03	1
SLIT3	0.239948	-2.50925	0.509	0.5	1
CST5	0.240354	0.55788	0.221	0	1
PGM5	0.240354	-2.30321	0.583	0.561	1
HRH2	0.24076	-4.42976	0.356	0.086	1
FAM228A	0.24076	-1.93478	0.19	0.03	1
CD99	0.241167	-0.565991	0.442	0.429	1
NKD2	0.241167	-1.18005	0.393	0.202	1
ISYNA1	0.241981	-1.81116	0.632	0.561	1
KLK5	0.24239	-1.46373	0.16	0.076	1
COL6A2	0.244027	-2.63569	0.515	0.566	1
DCHS2	0.244437	-1.85345	0.301	0.066	1
IFI44	0.244437	-0.734786	0.528	0.52	1
SLPI	0.244848	-2.37932	0.35	0.116	1
SYNE1	0.24526	-1.74851	0.166	0.328	1
NEBL	0.24526	-2.97355	0.368	0.449	1
TRIM43	0.24526	-1.97232	0.301	0.056	1
HSPA2	0.245671	-1.94732	0.521	0.606	1
ANTXR1	0.245671	-2.39167	0.368	0.495	1
ITGA2	0.246497	-0.62461	0.73	0.747	1
OR10K1	0.248984	-2.98609	0.202	0.01	1
STARD13	0.248984	-0.714409	0.663	0.571	1
APCDD1	0.249401	-2.26828	0.399	0.232	1
TNFRSF11B	0.249818	-0.267552	0.307	0.354	1
DIPK2B	0.250235	-1.65173	0.35	0.146	1
NDRG1	0.250235	-1.74508	0.73	0.652	1
ACVRL1	0.251071	-1.52814	0.436	0.495	1
RARRES2	0.251071	-1.52065	0.583	0.5	1
S100A16	0.251909	-0.772552	0.393	0.449	1
CD79A	0.252748	-4.42225	0.331	0.025	1
DOCK2	0.253591	-2.55323	0.393	0.116	1
SMTNL2	0.253591	-0.457544	0.288	0.283	1
ID4	0.257403	-0.766066	0.233	0.354	1
PDE1B	0.258256	-2.85343	0.215	0.076	1
IRF1	0.258683	-2.28306	0.466	0.439	1
TESC	0.258683	-0.648748	0.411	0.202	1
PLK3	0.25911	-0.459106	0.368	0.207	1
IL2RG	0.261686	-3.15471	0.38	0.071	1
MUC1	0.262063	-1.43481	0.988	0.975	1
ARHGAP23	0.262117	-1.59811	0.166	0.318	1
ITPRIPL2	0.262548	-1.45491	0.822	0.672	1
NFAT5	0.26298	-1.37952	0.712	0.682	1
CCND2	0.263413	-0.650945	0.356	0.298	1
SORL1	0.267326	-1.52946	0.945	0.884	1
ITM2A	0.267764	-2.39606	0.865	0.732	1
PTGS1	0.267764	-3.5573	0.374	0.081	1
XYLT1	0.267764	-0.720568	0.245	0.121	1
CCL2	0.268202	-2.72235	0.411	0.157	1
ABCB5	0.270398	-2.97105	0.172	0.056	1
WDR49	0.27128	-0.986695	0.11	0.081	1
TBX1	0.27305	-4.17171	0.331	0.025	1
ITPKB	0.273938	-3.66695	0.669	0.545	1
DGKA	0.275274	-2.46241	0.393	0.091	1
TINAG	0.276614	-0.305229	0.123	0.126	1
IRF4	0.27751	-3.25136	0.245	0.01	1
GABBR1	0.27751	-1.25674	0.497	0.591	1
GRB14	0.278857	-1.7106	0.933	0.859	1
CAMK2N1	0.279307	-0.530347	0.896	0.854	1
PERP	0.280661	-1.72396	0.816	0.662	1
CDH1	0.281565	-2.27048	0.933	0.848	1
ADGRA2	0.281565	0.550099	0.362	0.434	1
HPSE2	0.282018	-2.70873	0.331	0.121	1
TRDC	0.282018	-2.53311	0.301	0.015	1
EFHD1	0.282926	-0.746171	0.791	0.682	1
LAMC2	0.284291	-0.824485	0.393	0.066	1
SOGA3	0.285661	-0.672158	0.387	0.086	1
CDH13	0.285661	-1.19828	0.258	0.258	1
CR1	0.287035	-3.67838	0.196	0.273	1
SPHK1	0.288414	-3.65253	0.472	0.081	1
MLPH	0.289335	-1.4843	0.337	0.086	1
NUSAP1	0.289335	-0.448281	0.35	0.121	1
OSBPL3	0.289797	-1.6608	0.675	0.586	1
TMEM101	0.290701	-1.01673	0.988	0.944	1
GP1BB	0.290722	0.850812	0.294	0.136	1
MEIS1	0.290722	-0.27953	0.325	0.258	1
HELLS	0.290722	-0.440416	0.81	0.657	1
NEDD9	0.291185	-0.259733	0.245	0.273	1
LCNL1	0.293507	-2.28256	0.141	0.076	1
CYS1	0.293973	-0.89785	0.779	0.753	1
ADORA1	0.294439	-1.29185	0.276	0.293	1
BRSK1	0.294439	-0.68976	0.411	0.106	1
TES	0.294439	-2.06666	0.613	0.626	1
SPINT1	0.294439	-1.18128	0.791	0.747	1
TYROBP	0.295842	-1.36642	0.417	0.268	1
SLC25A30	0.29631	-0.834829	0.761	0.646	1
TFCP2L1	0.297249	-0.967228	0.933	0.934	1
UGT8	0.297719	-2.17736	0.871	0.737	1
ABCC5	0.298189	-2.12264	0.92	0.854	1
PTPRB	0.29866	-1.13941	0.337	0.444	1
EMX1	0.29866	-1.72952	0.871	0.838	1
PKN1	0.29866	-0.337052	0.644	0.586	1
HOXB6	0.299131	-2.49515	0.748	0.737	1
NFKBIA	0.299603	-0.373355	0.503	0.525	1
SCRN1	0.299603	-1.42697	0.859	0.843	1
TBC1D2B	0.299603	-0.446348	0.448	0.5	1
SLC38A1	0.300549	-1.65046	0.963	0.808	1
MBOAT1	0.300549	-0.603127	0.663	0.576	1
SAMD5	0.300549	-0.25912	0.534	0.52	1
ADAMTS16	0.301496	-1.52353	0.853	0.768	1
LRRC74B	0.303397	-2.64401	0.294	0.01	1
RAMP2	0.303873	-1.04052	0.356	0.54	1
TRAT1	0.303873	-4.03791	0.239	0.035	1
TMPRSS9	0.30435	-4.80556	0.184	0.03	1
ALDH1A2	0.30435	-2.32938	0.27	0.379	1
CXCL3	0.305305	-4.49849	0.356	0.056	1
DCDC2	0.305784	-1.4494	0.957	0.869	1
PAPLN	0.306742	-0.30443	0.19	0.192	1
ATP12A	0.307701	-3.89976	0.939	0.515	1
EDNRA	0.308183	-0.315509	0.368	0.247	1
SIPA1	0.309629	-0.710816	0.374	0.318	1
LTF	0.310112	-0.675874	0.546	0.146	1
CYP3A5	0.310112	-1.2045	0.135	0.202	1
UMOD	0.31091	-5.54591	0.074	0.278	1
TPX2	0.313505	-3.57841	0.331	0.076	1
MKI67	0.313505	-2.3479	0.387	0.025	1
FOXD2	0.313505	0.445978	0.221	0.182	1
AOAH	0.313505	-1.04805	0.442	0.056	1
GRM8	0.313505	-1.53951	0.313	0.025	1
NAV1	0.31448	-1.02575	0.417	0.419	1
CD40	0.31448	-0.50834	0.595	0.47	1
OLFML3	0.31448	-1.37237	0.288	0.515	1
CDC42EP4	0.315456	-0.312743	0.515	0.485	1
TSC22D1	0.315456	-1.19218	0.405	0.475	1
ADAMTS1	0.315945	-3.33038	0.472	0.475	1
DKK3	0.316434	-1.47617	0.399	0.49	1
MMP9	0.317905	-4.37937	0.27	0.015	1
JAG1	0.317905	-1.35854	0.601	0.611	1
FOXP1	0.317905	-1.31351	0.957	0.833	1
MAP3K20	0.320366	-3.34964	0.497	0.601	1
SHOC1	0.320839	-2.53647	0.994	0.773	1
FLT4	0.32086	-0.698417	0.362	0.359	1
GPBAR1	0.32086	-1.83681	0.276	0.066	1
HOPX	0.321849	-0.458828	0.294	0.101	1
FRY	0.323337	-2.82577	0.374	0.429	1
EDNRB	0.323833	-2.33276	0.675	0.667	1
ARHGAP31	0.325327	-0.636713	0.331	0.465	1
DPEP2	0.325826	-1.02947	0.252	0.051	1
FOXI1	0.326284	-1.49621	0.926	0.874	1
MID1	0.326325	-0.572913	0.748	0.652	1
PLOD2	0.327826	-1.08443	0.546	0.54	1
ACTB	0.329331	-0.95194	0.73	0.717	1
MUC20	0.329833	-1.93739	0.945	0.904	1
NPHS1	0.330337	-4.19962	0.117	0.247	1
HOXB4	0.33084	-0.8903	0.718	0.702	1
ID1	0.331345	-3.15393	0.65	0.586	1
SH3BP1	0.331345	-2.63149	0.38	0.111	1
LHX1	0.332355	-1.93343	0.748	0.662	1
ITGAV	0.332355	-3.28155	0.589	0.596	1
COL6A3	0.33286	-1.31465	0.509	0.439	1
KCNJ1	0.333366	-1.45532	0.933	0.869	1
MACC1	0.333367	-0.63635	0.613	0.515	1
ITIH5	0.333367	-1.50951	0.748	0.581	1
SYNPO	0.333873	-2.60682	0.215	0.288	1
AHR	0.333873	-0.47679	0.405	0.424	1
RUNX3	0.334381	-2.60621	0.362	0.061	1
CLU	0.334863	-1.80584	0.975	0.929	1
S100A4	0.334888	-0.999346	0.724	0.621	1
MPIG6B	0.334888	-1.87783	0.221	0.03	1
LSP1	0.335905	-1.45124	0.399	0.096	1
COX7A1	0.336414	-2.0402	0.896	0.838	1
SH3BGRL3	0.336414	0.329829	0.472	0.419	1
C2CD4A	0.336924	-3.64244	0.528	0.121	1
MDFIC	0.336924	-1.20315	0.577	0.535	1
MMP14	0.337434	-0.656049	0.54	0.465	1
TACSTD2	0.338954	-1.55632	0.933	0.884	1
PCDHA10	0.33948	-4.21575	0.387	0.081	1
GSTP1	0.33948	-0.751704	0.791	0.758	1
TP53BP2	0.339993	-1.01737	0.436	0.485	1
CXCL1	0.341019	-3.24832	0.38	0.035	1
AMPD3	0.341534	-1.32608	0.89	0.793	1
SRGN	0.342048	-1.80429	0.35	0.434	1
ZNF503	0.342563	-1.01524	0.791	0.763	1
CLCNKA	0.343076	-1.45417	0.963	0.828	1
HDAC9	0.343595	-1.16116	0.344	0.076	1
RAP1GAP	0.345147	-2.3106	0.908	0.828	1
CXCL9	0.345147	-2.66901	0.233	0.045	1
PADI2	0.346183	-5.11648	0.258	0.338	1
FXYD2	0.347205	-2.35487	0.939	0.859	1
TMEM47	0.347742	-1.21708	0.313	0.394	1
MEDAG	0.347742	-0.775403	0.209	0.02	1
RGCC	0.347742	-2.2572	0.816	0.702	1
CCN3	0.348784	-1.25146	0.276	0.051	1
HMCN2	0.348784	-1.10376	0.215	0.01	1
RS1	0.350873	-2.58936	0.27	0.005	1
PLEC	0.351921	-0.882972	0.423	0.439	1
UCP2	0.354022	-2.86342	0.656	0.48	1
TOX3	0.355603	-2.01458	0.939	0.783	1
CDC14A	0.35666	-1.4053	0.27	0.394	1
TEX15	0.357189	-3.0647	0.178	0.025	1
CCSER1	0.358248	-1.76238	0.816	0.677	1
TBC1D24	0.358779	-2.43622	0.883	0.798	1
KNG1	0.359029	-2.0058	0.828	0.662	1
IL32	0.359841	-0.58428	0.141	0.187	1
FERMT3	0.360373	-3.14587	0.35	0.197	1
S100A8	0.360905	-4.05472	0.411	0.091	1
CBLB	0.360905	-0.615716	0.38	0.485	1
COL4A1	0.361438	-1.26522	0.479	0.5	1
FGF1	0.361972	-5.78756	0.135	0.303	1
MSRB3	0.362506	-0.878747	0.282	0.374	1
ARHGEF3	0.362506	-0.789343	0.356	0.394	1
RHOBTB3	0.36411	-1.72186	0.933	0.899	1
COL25A1	0.364111	-1.05456	0.117	0.091	1
PRELP	0.364111	-2.12037	0.485	0.576	1
OCSTAMP	0.364646	-1.33338	0.202	0.025	1
RGS5	0.36572	-3.47494	0.209	0.318	1
EFHD2	0.367333	-0.511297	0.423	0.424	1
BEND7	0.370033	-0.526109	0.399	0.369	1
THBS1	0.372201	-1.63197	0.374	0.465	1
RASL11B	0.372201	-2.68559	0.387	0.475	1
POGLUT3	0.372201	-1.62696	0.755	0.626	1
FOSL2	0.372744	-1.93412	0.945	0.803	1
INMT	0.374377	-1.34124	0.374	0.449	1
PCP4	0.374922	-2.01809	0.485	0.525	1
CST6	0.374922	-2.90008	0.387	0.04	1
LTBP3	0.374922	-1.08885	0.656	0.641	1
SPINK1	0.375778	-3.18073	0.908	0.747	1
STX3	0.376561	-0.563192	0.233	0.303	1
CDC42EP1	0.376561	-0.999166	0.656	0.556	1
DENND3	0.377108	-0.616393	0.454	0.46	1
MXRA8	0.377656	-1.79504	0.27	0.278	1
HSPB6	0.379852	-2.53985	0.436	0.313	1
SUCNR1	0.379852	-0.677915	0.301	0.414	1
SULT1C4	0.380952	-0.423552	0.387	0.429	1
VWA1	0.384821	-0.316409	0.632	0.576	1
IFI27	0.385375	-0.479355	0.448	0.444	1
BMPR2	0.386486	-0.419351	0.564	0.475	1
CLDN1	0.387042	-2.23008	0.368	0.222	1
SOX18	0.387042	-0.903455	0.485	0.455	1
TYMS	0.388155	0.337494	0.35	0.313	1
GNAI2	0.388713	-1.02188	0.27	0.404	1
DUSP9	0.389829	-2.58734	0.834	0.631	1
C3	0.390388	-0.299797	0.411	0.167	1
HOXD9	0.390388	-2.07007	0.822	0.692	1
SLC2A1	0.390388	-0.967913	0.675	0.545	1
GADD45B	0.390388	-1.03404	0.374	0.374	1
TBC1D1	0.390947	-1.81259	0.54	0.52	1
HES4	0.391507	-1.81588	0.436	0.424	1
GPC1	0.392068	-0.80221	0.687	0.581	1
CD37	0.392629	-0.749429	0.38	0.071	1
WT1	0.39319	-2.00583	0.135	0.217	1
NFIX	0.394314	-0.747185	0.399	0.419	1
ZAP70	0.394877	-1.31166	0.405	0.081	1
RASL12	0.396568	-0.751339	0.239	0.126	1
NRGN	0.397698	-3.86024	0.288	0.328	1
CLDN7	0.398264	-1.65763	0.84	0.783	1
CD4	0.399397	-2.22066	0.374	0.263	1
CADM1	0.399397	-3.13502	0.387	0.409	1
KRT7	0.399886	-2.0513	0.945	0.808	1
CFAP77	0.400532	-4.03625	0.35	0.015	1
ZYX	0.402238	-1.57909	0.509	0.455	1
OPRD1	0.402238	-2.90198	0.233	0.045	1
CYBRD1	0.403948	-1.58574	0.485	0.53	1
UGT1A3	0.404519	0.572717	0.239	0.227	1
GBP2	0.405091	-2.21276	0.497	0.399	1
PRSS53	0.405091	-0.383818	0.215	0.141	1
AXL	0.405663	-1.14758	0.509	0.485	1
MAP3K6	0.405663	-1.48873	0.417	0.449	1
CPXM1	0.405663	-2.07858	0.294	0.061	1
SLC11A1	0.406808	-3.14632	0.356	0.061	1
GAS6	0.407956	-2.09094	0.871	0.838	1
PPP1R15A	0.407956	-3.11909	0.429	0.51	1
TSC22D3	0.40853	0.400614	0.209	0.146	1
CACNA2D3	0.409105	-0.701988	0.282	0.227	1
ACTA2	0.411409	-3.66177	0.429	0.5	1
HIP1	0.412565	-1.36555	0.387	0.449	1
GNG11	0.413143	-0.794733	0.325	0.495	1
CA2	0.413722	-1.0703	0.865	0.813	1
CLDN4	0.41488	-2.67842	0.865	0.732	1
TIMP1	0.416623	-1.09371	0.337	0.389	1
HOXD8	0.417204	-2.04559	0.963	0.864	1
MILR1	0.417204	-1.97045	0.374	0.025	1
ADGRL2	0.418369	-2.33634	0.785	0.657	1
GLIPR2	0.421289	-0.934416	0.393	0.157	1
TRBC2	0.421875	-1.99326	0.472	0.051	1
DOCK6	0.421875	-0.82666	0.65	0.53	1
CHPF	0.421875	-0.6995	0.571	0.535	1
KCNT2	0.421875	-1.84131	0.294	0.066	1
EXOC3L2	0.422461	-0.931165	0.571	0.561	1
MEF2C	0.423047	-1.11943	0.436	0.429	1
GCSAM	0.423047	-1.75373	0.313	0.02	1
ANXA4	0.424221	-0.712195	0.92	0.838	1
PLK2	0.424221	-0.306835	0.344	0.157	1
MRC2	0.424221	-0.42256	0.38	0.485	1
CXCL16	0.424221	-0.79335	0.546	0.545	1
MAL2	0.425986	-1.10609	0.644	0.646	1
OBP2A	0.425986	-3.56215	0.16	0.025	1
MYH11	0.428286	-4.12967	0.35	0.439	1
PPP1R1A	0.428937	-0.847598	0.166	0.187	1
RANBP3L	0.428937	-1.51781	0.497	0.545	1
MYLK	0.430121	-1.50037	0.252	0.273	1
CCDC114	0.430121	-3.26593	0.215	0.015	1
HMMR	0.431307	-2.00445	0.374	0.035	1
CASKIN2	0.431307	-1.65143	0.515	0.505	1
RSPH10B2	0.432494	-3.36759	0.135	0.005	1
APBB1IP	0.434279	-1.49639	0.337	0.106	1
CD52	0.435471	-3.25178	0.405	0.061	1
TCF7L1	0.436068	-1.19476	0.38	0.52	1
TLR4	0.436068	-0.949722	0.362	0.434	1
NT5DC3	0.436068	-1.15211	0.491	0.242	1
TAGLN	0.436659	-2.99424	0.393	0.46	1
FBLN7	0.436665	-0.762455	0.172	0.071	1
RASSF5	0.43846	-0.825471	0.313	0.116	1
PTH1R	0.439059	-0.78841	0.104	0.202	1
BBC3	0.439659	-1.61789	0.448	0.237	1
MT-ATP6	0.439659	-1.5662	0.325	0.318	1
FOXQ1	0.440259	-4.57031	0.313	0.414	1
FABP4	0.440259	-0.69076	0.16	0.232	1
ACSL3	0.440259	-0.345459	0.595	0.561	1
NAMPT	0.441461	-0.877776	0.46	0.54	1
FMO3	0.441461	-1.51743	0.479	0.409	1
SMCO3	0.441461	-0.936914	0.166	0.131	1
PROM1	0.443267	-3.66068	0.54	0.495	1
CPED1	0.445077	-2.56652	0.411	0.545	1
ITPR3	0.445681	-3.06924	0.552	0.424	1
FOXC1	0.446286	-0.571125	0.11	0.258	1
FILIP1L	0.446286	-0.515627	0.466	0.48	1
SNTB1	0.446881	-0.922001	0.982	0.939	1
SELE	0.447497	-4.10247	0.362	0.045	1
PPP1R14A	0.449317	-0.744873	0.491	0.52	1
CLEC10A	0.451142	-3.40902	0.344	0.061	1
MCC	0.45358	-1.11948	0.509	0.566	1
DAAM2	0.454191	-0.923098	0.374	0.485	1
COL3A1	0.455414	-1.18317	0.399	0.48	1
LACTB2	0.455414	-0.305939	0.184	0.258	1
KCNJ16	0.456027	-1.26032	0.436	0.46	1
EVI2B	0.457252	-4.40088	0.442	0.076	1
GLIPR1	0.457866	-2.84343	0.362	0.283	1
IL2RA	0.45848	-1.95071	0.374	0.061	1
SERPINE2	0.45971	-0.620108	0.196	0.227	1
ITGB3	0.45971	-1.94014	0.712	0.556	1
TMTC1	0.460325	-1.7883	0.89	0.773	1
SNCG	0.460325	-3.06566	0.448	0.394	1
BSND	0.462175	-1.97213	0.84	0.742	1
CEBPD	0.462175	-1.65167	0.509	0.424	1
RACK1	0.46341	-0.84346	0.638	0.535	1
SNX10	0.464028	-1.74899	0.656	0.586	1
FAM20A	0.465885	0.6247	0.362	0.217	1
SIX1	0.466505	-1.38491	0.307	0.061	1
GZMB	0.467126	-1.50541	0.282	0.04	1
PRDM1	0.467747	-0.445184	0.288	0.167	1
EFEMP1	0.46899	-0.870709	0.644	0.616	1
MGAT5	0.469613	-1.26093	0.239	0.273	1
CXCR4	0.469613	-1.26237	0.417	0.263	1
TINAGL1	0.470859	-0.589204	0.454	0.495	1
TSPAN15	0.472107	-1.50766	0.656	0.515	1
ITGA7	0.472731	-1.88606	0.368	0.374	1
CFAP157	0.472731	-1.41095	0.356	0.035	1
NRK	0.473357	-1.24674	0.54	0.505	1
RFTN1	0.473357	-0.796582	0.344	0.485	1
ARHGAP17	0.473357	-0.94414	0.54	0.46	1
EXPH5	0.475235	-0.966594	0.491	0.51	1
AQP3	0.475861	-3.17054	0.528	0.535	1
SGCG	0.475861	-4.57304	0.209	0.015	1
PIK3C2G	0.477116	-1.29856	0.957	0.854	1
MT2A	0.477745	-0.902427	0.264	0.288	1
ACTG1	0.477745	-0.679329	0.699	0.692	1
HAPLN3	0.484686	-2.08221	0.374	0.03	1
HCLS1	0.485319	-1.33174	0.429	0.434	1
SLC4A9	0.487464	-0.989707	0.994	0.929	1
SALL3	0.487859	-2.07892	0.626	0.591	1
BAIAP2L1	0.489131	-3.40726	0.877	0.742	1
PARVG	0.489768	-2.75847	0.393	0.106	1
CD93	0.490405	-0.651506	0.46	0.586	1
C12orf75	0.491681	-1.21256	0.933	0.909	1
NUPR1	0.491681	-1.37417	0.172	0.242	1
PAX8	0.492319	-0.956253	0.798	0.652	1
CPD	0.492958	-0.411706	0.65	0.667	1
PLAU	0.493598	-2.72397	0.362	0.308	1
HK3	0.493598	-3.39507	0.38	0.056	1
FAM167B	0.493598	-0.596415	0.405	0.348	1
KANK2	0.496802	-0.954678	0.405	0.434	1
RTP2	0.496802	-2.21145	0.153	0.025	1
S100A2	0.497444	-3.1102	0.65	0.621	1
TSPAN14	0.497444	-1.20524	0.675	0.631	1
TAC1	0.498087	-3.69456	0.264	0.03	1
RND3	0.49873	-1.63104	0.491	0.611	1
SNED1	0.49873	-0.328209	0.454	0.455	1
IQGAP2	0.500017	-0.427448	0.307	0.293	1
MAFK	0.500017	-1.02328	0.656	0.606	1
CHST2	0.500661	-2.3377	0.681	0.621	1
ICAM1	0.501306	-1.14918	0.393	0.247	1
TCF23	0.502597	-1.72763	0.233	0.01	1
FGB	0.503243	-2.13103	0.337	0.101	1
IFI30	0.503243	-1.75312	0.773	0.626	1
MT1E	0.504537	-0.917638	0.337	0.348	1
TLE2	0.504537	-1.40433	0.755	0.732	1
CAVIN2	0.504537	-0.541128	0.46	0.525	1
ZBTB4	0.505184	-0.775582	0.681	0.646	1
MT-ND3	0.505832	-2.85136	0.337	0.369	1
ADAMTSL1	0.506476	-2.4758	0.969	0.869	1
PLCG2	0.506479	-1.2353	0.969	0.924	1
NAV2	0.50648	-3.22614	0.761	0.657	1
NFASC	0.507129	-0.935581	0.227	0.298	1
ANGPTL1	0.507778	-3.48988	0.73	0.616	1
TRIB2	0.509078	-0.369272	0.515	0.515	1
TMC8	0.509078	-0.932796	0.337	0.071	1
ARHGEF17	0.509078	-2.58826	0.387	0.414	1
JAM3	0.509728	-0.879419	0.35	0.515	1
COL5A2	0.510379	-1.0963	0.374	0.303	1
IGFBP2	0.511682	-4.25167	0.184	0.348	1
ATP10D	0.51364	-0.752524	0.693	0.652	1
IDH2	0.514294	-1.09176	0.902	0.813	1
ARHGAP8	0.514948	-2.15932	0.89	0.818	1
BICD1	0.514948	-1.12095	0.552	0.515	1
ADCY7	0.514948	-1.80984	0.362	0.116	1
TBX2	0.515602	-0.790715	0.89	0.783	1
ARHGAP4	0.516257	-2.6957	0.724	0.702	1
MYADM	0.516912	-0.834868	0.485	0.54	1
FLG	0.517568	-3.13084	0.135	0.081	1
NPTX2	0.517568	-1.76889	0.233	0.045	1
RAB34	0.518224	-0.693068	0.785	0.636	1
KIT	0.518871	-1.96923	0.951	0.869	1
CYBB	0.51888	-1.87094	0.423	0.177	1
CPE	0.519537	-1.44916	0.436	0.53	1
TPST1	0.519537	-0.938934	0.804	0.727	1
ITGAX	0.520853	-0.830899	0.368	0.045	1
[truncated: 552 more rows]

## Sheet: cluster_Col_duct_cells_2
	p_val	avg_log2FC	pct.1	pct.2	p_val_adj
ACTC1	1.87721868514905e-17	-0.852337	0.586	0.055	5.63165605544714e-14
SAMD7	1.09806086340704e-15	-3.95129	0.736	0.055	3.29418259022113e-12
PCDHB8	1.25822572453153e-15	-2.84492	0.678	0.055	3.7746771735946e-12
GPR15	4.83587204119453e-15	-2.70548	0.736	0.036	1.45076161235836e-11
SLC17A9	1.99368284567483e-14	-0.863606	0.793	0.055	5.98104853702449e-11
C11orf86	2.42322034513906e-14	-2.9259	0.747	0.109	7.26966103541717e-11
SFRP5	3.3498178817272e-14	-2.11499	0.782	0.036	1.00494536451816e-10
KLK1	3.8112076913836e-14	2.43312	0.138	0	1.14336230741508e-10
CYP26A1	1.36421248124616e-13	-2.18026	0.839	0.055	4.09263744373848e-10
FFAR2	1.45297558895439e-13	-4.52742	0.621	0.055	4.35892676686317e-10
SLC27A6	5.37330134894047e-13	-1.78579	0.46	0.018	1.61199040468214e-09
FGF18	1.56125654893574e-12	-1.21123	0.517	0.036	4.68376964680723e-09
RAB27B	2.6800334957091e-12	-2.07927	0.483	0.073	8.04010048712729e-09
OR7G2	4.06427682779055e-12	-4.77647	0.667	0.036	1.21928304833716e-08
BEND4	4.18643715017367e-12	-2.69099	0.69	0.018	1.2559311450521e-08
LCE1D	6.70824359296909e-12	-3.71254	0.782	0.018	2.01247307789073e-08
OR6C65	7.11327897289082e-12	-3.61083	0.345	0.018	2.13398369186725e-08
MEDAG	7.99654182275006e-12	-2.19081	0.586	0.091	2.39896254682502e-08
C2orf91	1.07018823175801e-11	-3.12678	0.828	0.036	3.21056469527404e-08
NT5C1A	1.47167250956492e-11	-3.29132	0.563	0.091	4.41501752869475e-08
OR2T33	1.80045484253116e-11	-4.11938	0.54	0.036	5.40136452759349e-08
IAPP	2.2008346591532e-11	-3.80951	0.552	0.055	6.60250397745958e-08
BRCA2	3.09906702914338e-11	-1.61237	0.655	0.127	9.29720108743015e-08
DDI1	4.47763474655978e-11	-1.6123	0.724	0.018	1.34329042396793e-07
FAM71A	5.76704034153797e-11	-2.66006	0.241	0.018	1.73011210246139e-07
OR4C5	6.45067847128963e-11	-2.58287	0.701	0.036	1.93520354138689e-07
PI16	7.84224231609542e-11	-5.3503	0.483	0.055	2.35267269482863e-07
PPEF2	1.22191517341959e-10	-3.22068	0.598	0.036	3.66574552025878e-07
YBX2	1.65323080151339e-10	-2.73009	0.701	0.036	4.95969240454016e-07
FXYD4	1.80389232353971e-10	-1.12961	1	1	5.41167697061914e-07
H3F3C	1.89545614025648e-10	-4.92305	0.287	0.036	5.68636842076943e-07
NPTX1	2.62703768592151e-10	-3.0343	0.747	0.145	7.88111305776453e-07
RP1L1	2.77323982357562e-10	-4.3653	0.69	0.055	8.31971947072685e-07
CST8	2.77323982357562e-10	-3.21698	0.724	0.055	8.31971947072685e-07
MT4	3.17425232293171e-10	-5.72437	0.506	0.036	9.52275696879512e-07
CSF2	3.7309638904103e-10	-3.82356	0.69	0.036	1.11928916712309e-06
DUSP4	4.26661923813059e-10	-1.19719	0.483	0.055	1.27998577143918e-06
ENTPD3	5.00902942333261e-10	-0.752819	0.563	0.073	1.50270882699978e-06
HBM	5.87699427358338e-10	-3.70282	0.724	0.036	1.76309828207501e-06
NPTX2	6.03526246222073e-10	-4.31182	0.839	0.109	1.81057873866622e-06
C1orf61	6.19768661066328e-10	-3.40201	0.678	0.036	1.85930598319898e-06
CDH19	7.86494613429977e-10	-1.24729	0.701	0.109	2.35948384028993e-06
GPBAR1	9.70866790274472e-10	-4.24398	0.736	0.073	2.91260037082342e-06
FXYD7	9.96687822586118e-10	-3.52482	0.402	0.036	2.99006346775836e-06
SST	1.10683475133992e-09	-3.96717	0.724	0.055	3.32050425401977e-06
ESCO2	1.10683475133992e-09	-4.64085	0.77	0.055	3.32050425401977e-06
ADAMTS8	1.22881754705197e-09	-4.44487	0.736	0.091	3.6864526411559e-06
HBD	1.63582386404572e-09	-0.284874	0.701	0.036	4.90747159213715e-06
RHCG	1.67875492417298e-09	0.411824	0.115	0.109	5.03626477251893e-06
KRT25	2.0115667608151e-09	-2.99729	0.517	0.036	6.03470028244529e-06
KRTAP12-4	3.35697495187522e-09	-0.876604	0.494	0.036	1.00709248556257e-05
OR4E1	3.81142282977924e-09	-3.74688	0.736	0.036	1.14342684893377e-05
TP63	5.16016063426586e-09	-1.2938	0.184	0.055	1.54804819027976e-05
SLC8A1	5.42611018596552e-09	-3.41631	0.069	0.127	1.62783305578965e-05
MFRP	5.42611018596552e-09	-2.82756	0.609	0.055	1.62783305578965e-05
OR52E5	5.56403899817667e-09	-3.35707	0.276	0.036	1.669211699453e-05
CCDC114	5.9986053515526e-09	-2.63018	0.575	0.036	1.79958160546578e-05
SLC18A3	6.15066610561605e-09	-3.51499	0.529	0.055	1.84519983168481e-05
CXCL10	6.6296896015677e-09	-0.678622	0.747	0.145	1.98890688047031e-05
SFRP2	6.6296896015677e-09	-0.428807	0.218	0.055	1.98890688047031e-05
IQCJ	7.50982504498293e-09	-1.66499	0.287	0.091	2.25294751349488e-05
VAX1	7.50982504498293e-09	-5.11493	0.621	0.055	2.25294751349488e-05
EPO	9.62379786719396e-09	-1.42136	0.391	0.036	2.88713936015819e-05
OR11A1	1.03637472770443e-08	-3.12999	0.609	0.036	3.1091241831133e-05
CYP11A1	1.11588739419141e-08	-2.1523	0.782	0.164	3.34766218257422e-05
CST5	1.39165161763608e-08	-2.78489	0.149	0.018	4.17495485290824e-05
TEX45	1.53449140317746e-08	-2.1272	0.575	0.036	4.60347420953237e-05
CNGB3	2.20818430391848e-08	-2.75519	0.609	0.018	6.62455291175544e-05
PLEKHD1	2.20818430391848e-08	-1.01383	0.149	0.127	6.62455291175544e-05
AQP2	2.47629195043042e-08	-0.501656	1	1	7.42887585129127e-05
SLC1A3	2.61355158319507e-08	-1.59228	0.552	0.109	7.84065474958522e-05
Z82206.1	3.24195151694806e-08	0.456857	0.115	0	9.72585455084419e-05
ITK	3.40031839755849e-08	-4.83972	0.575	0.073	0.00010201
IL1RN	3.48229060939557e-08	-4.95587	0.598	0.036	0.000104469
SIX2	3.48229060939557e-08	-1.33254	0.437	0.018	0.000104469
OCSTAMP	3.48229060939557e-08	-2.52885	0.494	0.055	0.000104469
DES	3.82976978751545e-08	-0.429598	0.425	0.055	0.000114893
OR56A1	3.82976978751545e-08	-2.65862	0.391	0.018	0.000114893
OR52N2	4.01589243519245e-08	-3.12355	0.437	0.018	0.000120477
VGLL1	4.62841833857797e-08	-3.27441	0.701	0.055	0.000138853
TMEM52B	5.33109808753827e-08	-4.44199	0.218	0.091	0.000159933
SERPINA9	6.89703230255425e-08	-5.02673	0.402	0.073	0.000206911
ABCB5	7.05969035350754e-08	-0.272042	0.391	0.018	0.000211791
LRRC38	7.93033751746244e-08	-0.667128	0.494	0.018	0.00023791
ADRB1	8.700883816064e-08	0.387386	0.207	0.073	0.000261027
KLK5	9.11286324023175e-08	-1.30972	0.172	0.091	0.000273386
FOXI2	9.76644765788144e-08	0.597727	0.264	0.036	0.000292993
PCDHA1	9.76644765788144e-08	-3.66168	0.299	0.036	0.000292993
CALCR	1.04653044548683e-07	-0.912283	0.368	0.2	0.000313959
KRT28	1.0957842864192e-07	1.01378	0.149	0	0.000328735
SOX17	1.14727810334051e-07	-1.36973	0.276	0.164	0.000344183
PAK3	1.20110998994616e-07	-3.08742	0.425	0.036	0.000360333
FABP5	1.44192775934742e-07	-1.37454	0.471	0.127	0.000432578
SLC25A47	1.47513017242341e-07	-0.949432	0.839	0.236	0.000442539
TRPM6	1.54376742181519e-07	-0.779319	0.046	0.109	0.00046313
CAPSL	1.57923425076142e-07	-4.90562	0.816	0.182	0.00047377
GPR152	1.76872038054028e-07	-3.41902	0.506	0.055	0.000530616
KRT13	1.76872038054028e-07	-2.28896	0.609	0.036	0.000530616
KIAA1549L	1.80917071741982e-07	-0.698531	0.322	0.018	0.000542751
TEX15	1.93595988275605e-07	-1.58506	0.299	0.036	0.000580788
MDGA2	2.11843621065202e-07	-1.7155	0.149	0.073	0.000635531
FAM71D	2.16658980063758e-07	-1.87954	0.322	0.055	0.000649977
CTSW	2.26609000419445e-07	0.379782	0.115	0	0.000679827
PTX3	2.36999860720692e-07	-2.20509	0.264	0.036	0.000711
TRIM63	2.89735691066852e-07	0.489332	0.172	0	0.000869207
TTC29	3.38417631233838e-07	-1.38179	0.724	0.109	0.00101525
NGFR	3.53718933704862e-07	-0.907933	0.414	0.182	0.00106116
DEFA4	3.53718933704862e-07	-2.77661	0.356	0.018	0.00106116
CXCL3	3.77929667948463e-07	-1.80527	0.713	0.091	0.00113379
PRRX2	3.77929667948463e-07	-1.24685	0.46	0.091	0.00113379
NTRK3	4.12709683975551e-07	-0.852552	0	0.2	0.00123813
SLC4A1	4.21875831217611e-07	-2.37826	0.241	0.164	0.00126563
PHACTR3	4.81138114225941e-07	0.487639	0.115	0.091	0.00144341
TIFAB	4.91765605301627e-07	0.34466	0.103	0	0.0014753
PDZRN4	4.91765605301627e-07	-0.636636	0.172	0.073	0.0014753
DRD4	4.91765605301627e-07	-1.08207	0.46	0.055	0.0014753
N4BP3	5.25023930925191e-07	-0.279908	0.207	0.182	0.00157507
PRIMA1	5.60445942944963e-07	-0.855174	0.598	0.091	0.00168134
GTSF1L	5.60445942944963e-07	-4.14511	0.621	0.055	0.00168134
TCF23	5.72757173580908e-07	-3.67688	0.23	0.018	0.00171827
WFDC2	6.89121100120916e-07	-1.33786	1	1	0.00206736
CD22	7.26589725570008e-07	-3.7969	0.586	0.127	0.00217977
FBLN7	8.09017165187286e-07	-3.64732	0.609	0.109	0.00242705
CYP26B1	8.26550411488146e-07	1.54766	0.184	0.164	0.00247965
GCSAM	8.26550411488146e-07	-3.75711	0.517	0.073	0.00247965
FCRL1	8.81373543551265e-07	-4.07813	0.402	0.018	0.00264412
LINGO3	1.00171140553186e-06	-3.0574	0.54	0.036	0.00300513
MUC6	1.03338615155922e-06	-1.10314	0.989	0.945	0.00310016
CXCL1	1.11393309538002e-06	-0.481255	0.563	0.036	0.0033418
ROBO2	1.21232729219282e-06	0.369471	0.126	0.055	0.00363698
IFITM5	1.34711716501155e-06	-3.24505	0.414	0.036	0.00404135
TERB1	1.49625988764273e-06	-0.619621	0.345	0.018	0.00448878
IL31	1.5279365196645e-06	-3.48671	0.356	0.018	0.00458381
LTB	1.5601004167919e-06	-5.18136	0.77	0.164	0.0046803
KRT7	1.6406917316687e-06	-1.02132	0.989	0.982	0.00492208
UMOD	1.65572157188803e-06	-1.78575	1	0.8	0.00496716
FCRL5	1.69623666860336e-06	-2.79199	0.552	0.055	0.00508871
GRIK2	1.92176953339598e-06	-1.8076	0.609	0.182	0.00576531
RBP2	1.96205599921444e-06	-2.89651	0.897	0.273	0.00588617
APOBEC3A	2.3148759661044e-06	0.789148	0.138	0	0.00694463
CTSG	2.78457785841188e-06	-2.11906	0.552	0.018	0.00835373
GLI1	3.41356675555833e-06	-0.806858	0.333	0.036	0.0102407
CFTR	3.62743845443738e-06	-1.54893	0.644	0.164	0.0108823
PF4	3.7015413160255e-06	-4.85207	0.575	0.055	0.0111046
PCDH20	3.77709420003726e-06	-3.52287	0.851	0.236	0.0113313
NRG4	4.01272560125959e-06	-4.51055	0.828	0.164	0.0120382
SIGLEC9	4.262409006493e-06	-0.636579	0.529	0.036	0.0127872
CD52	4.43706275831077e-06	-1.33607	0.161	0.018	0.0133112
STAP1	4.43706275831077e-06	0.673401	0.218	0.182	0.0133112
SLC12A3	4.52652421866444e-06	-6.39753	0.046	0.145	0.0135796
GZMB	4.71195651402697e-06	-2.12975	0.448	0.055	0.0141359
PRM2	4.71195651402697e-06	-3.12684	0.483	0.036	0.0141359
CRTAC1	5.31147100381617e-06	-1.10847	0.563	0.218	0.0159344
ANO4	5.4182382078495e-06	-2.94801	0.149	0.055	0.0162547
RBP4	5.43152948924722e-06	-1.52624	0.989	0.891	0.0162946
PPBP	6.22523793697253e-06	-2.02634	0.149	0.036	0.0186757
CD79A	6.22523793697253e-06	0.525731	0.138	0	0.0186757
FHL5	6.60523155329766e-06	-0.381031	0.172	0.2	0.0198157
LGI1	6.73675521700309e-06	-1.57379	0.655	0.073	0.0202103
PYHIN1	6.73675521700309e-06	-2.37128	0.609	0.073	0.0202103
TSHB	6.73675521700309e-06	-3.02746	0.126	0.018	0.0202103
WNT2B	7.73009532241339e-06	-0.558939	0.379	0.145	0.0231903
TREM1	8.35906319359148e-06	-0.264414	0.391	0.018	0.0250772
CCNI2	8.52378539780466e-06	-2.07993	0.632	0.218	0.0255714
CD300C	9.39501061028057e-06	-3.85931	0.126	0.018	0.028185
ALDH1A3	9.39501061028057e-06	-2.79187	0.667	0.218	0.028185
CCL22	9.57917895541699e-06	-3.43034	0.586	0.091	0.0287375
CCK	1.01526039935461e-05	-3.17108	0.379	0.018	0.0304578
PPFIA2	1.03509261422475e-05	-3.51736	0.851	0.236	0.0310528
SH2D1A	1.03509261422475e-05	-5.07773	0.126	0.036	0.0310528
CR1L	1.09683331854635e-05	-3.76534	0.414	0.036	0.032905
CCL19	1.16208065752205e-05	-3.24808	0.632	0.073	0.0348624
SHC3	1.16208065752205e-05	1.19563	0.172	0.055	0.0348624
ADM	1.27913439518795e-05	1.02986	0.264	0.073	0.038374
IGFBP7	1.30385782673778e-05	0.686572	0.218	0.091	0.0391157
OOEP	1.32903676255774e-05	-1.47708	0.575	0.018	0.0398711
BFSP2	1.3807930468117e-05	-1.11492	0.609	0.055	0.0414238
SPINK1	1.6384352594513e-05	-2.41622	0.253	0.127	0.0491531
MAGEB6B	1.6384352594513e-05	-4.82741	0.253	0.018	0.0491531
VAT1L	1.80074383684772e-05	-0.849187	0.207	0.091	0.0540223
SCUBE1	1.8349936834365e-05	0.854821	0.172	0.109	0.0550498
SMCO3	1.97830002799775e-05	-0.461452	0.161	0.109	0.059349
MC4R	2.01575764129173e-05	-2.1157	0.425	0.055	0.0604727
OBP2A	2.09270854518387e-05	-4.6522	0.241	0.073	0.0627813
KLK15	2.29750891762138e-05	-2.64829	0.184	0.036	0.0689253
SCGB1D4	2.3406960537337e-05	-2.58788	0.253	0.018	0.0702209
NXPH2	2.38465496420457e-05	0.813747	0.23	0.164	0.0715396
GPR37L1	2.38465496420457e-05	-4.18674	0.425	0.036	0.0715396
BCL2L15	2.42939865631316e-05	-4.02825	0.448	0.018	0.072882
FCN3	2.56847157961455e-05	-1.44586	0.138	0.291	0.0770541
CSPG4	2.66535857325718e-05	-2.20356	0.207	0.2	0.0799608
ANKRD34B	2.66535857325718e-05	-0.563675	0.149	0.036	0.0799608
ANKDD1A	2.92301020351186e-05	-1.34862	0.322	0.091	0.0876903
DUOX2	3.14600177875861e-05	-2.33864	0.172	0.055	0.0943801
TMSB15A	3.14600177875861e-05	-2.31698	0.402	0.091	0.0943801
PRSS53	3.32375477719449e-05	-0.290572	0.126	0.109	0.0997126
OLAH	3.38509672843008e-05	-1.87564	0.31	0.018	0.101553
KIT	3.64138603798386e-05	-0.342105	0.368	0.327	0.109242
SLC7A13	3.68311587155367e-05	-1.79192	1	0.891	0.110493
SLC26A4	3.8322294463592e-05	-1.3312	1	0.982	0.114967
HES4	4.06061539686605e-05	0.389661	0.31	0.236	0.121818
HCAR1	4.21025789500803e-05	-0.504967	0.471	0.091	0.126308
UBD	4.365122606119e-05	-4.18116	0.736	0.2	0.130954
BIRC3	4.44456652879441e-05	-0.342532	0.494	0.182	0.133337
CPA4	4.60758680319884e-05	0.737529	0.149	0	0.138228
OR13J1	4.60758680319884e-05	-2.35434	0.678	0.073	0.138228
CDK1	4.69120786104432e-05	-2.33019	0.747	0.255	0.140736
HVCN1	5.04030226272292e-05	-0.474165	0.425	0.127	0.151209
CFAP45	5.13134702347603e-05	0.784881	0.218	0	0.15394
TAL1	5.22394893897837e-05	0.394373	0.356	0.091	0.156718
GDNF	5.51134927861025e-05	0.668242	0.103	0.291	0.16534
KRT33B	5.61043335192127e-05	-3.06492	0.356	0.018	0.168313
GAS7	5.61043335192127e-05	-0.292157	0.414	0.109	0.168313
SLC12A1	5.75091930201489e-05	-2.16668	0.977	0.8	0.172528
CHAC1	5.81368583172206e-05	-1.78131	0.782	0.291	0.174411
CBLN4	6.13168463932762e-05	-0.487781	0.333	0.055	0.183951
TMEM272	6.4661042825696e-05	-1.08781	0.483	0.055	0.193983
DMRT2	7.06212929428461e-05	-2.19937	0.241	0.145	0.211864
TREM2	7.18741103459014e-05	-2.26657	0.586	0.036	0.215622
SERPINA11	7.44430824549822e-05	1.63282	0.218	0	0.223329
ATP1A2	7.70987240473481e-05	-0.698698	0.023	0.2	0.231296
FABP4	7.98437665253602e-05	-1.80818	0.138	0.255	0.239531
SLC26A7	7.98437665253602e-05	-1.34846	0.425	0.2	0.239531
MYF5	8.56133777992459e-05	-2.93699	0.276	0.018	0.25684
CD180	8.71161466525333e-05	-2.55747	0.494	0.055	0.261348
MYOCD	8.71161466525333e-05	-1.48833	0.184	0.018	0.261348
ITGAL	9.0196764174113e-05	-3.11808	0.241	0.036	0.27059
NSG1	9.17753888913052e-05	-1.23877	0.195	0.236	0.275326
CCNB1	0.000100068	-0.698887	0.575	0.273	0.300203
GPIHBP1	0.000103579	-0.483769	0.402	0.218	0.310736
PLN	0.000109064	0.477448	0.126	0.109	0.327191
POM121L2	0.000109064	-4.94064	0.149	0.018	0.327191
CD7	0.000112872	-2.41957	0.575	0.073	0.338615
PALMD	0.000114822	-1.68414	0.184	0.218	0.344466
CKAP2L	0.000116804	0.672217	0.172	0	0.350413
IVL	0.000131611	-3.27494	0.448	0.018	0.394834
MYBL2	0.000133866	-4.76428	0.195	0.018	0.401597
GMNC	0.000136156	-1.1148	0.126	0.218	0.408469
PLA2G7	0.000145694	0.538111	0.184	0	0.437081
ADTRP	0.000150695	-0.334991	0.586	0.255	0.452085
OLIG1	0.000155857	-1.65418	0.724	0.255	0.467572
IGHA1	0.000158498	-4.84339	0.253	0.036	0.475495
KCNH3	0.000158501	-1.82843	0.494	0.109	0.475502
TMPRSS6	0.000158501	-5.36727	0.207	0.018	0.475502
MAP2	0.000161186	0.829716	0.195	0.182	0.483558
NETO1	0.000161186	-4.21563	0.54	0.018	0.483558
LRRC26	0.000169501	-1.28255	0.253	0.091	0.508504
ST8SIA1	0.000175267	-1.06563	0.195	0.073	0.525802
COL21A1	0.000175267	-3.40755	0.506	0.091	0.525802
IGLC1	0.000181217	-4.67547	0.184	0.018	0.543652
SLC22A3	0.000187357	-0.800616	0.253	0.291	0.562071
GPR183	0.000193692	-0.798943	0.54	0.109	0.581075
QRFP	0.00020697	-4.03877	0.241	0.036	0.620909
FRMD7	0.00021042	-0.457185	0.586	0.291	0.63126
CA2	0.000213925	0.497525	0.494	0.255	0.641774
CADM3	0.000213925	-1.1386	0.161	0.055	0.641774
ANLN	0.000213925	-2.80326	0.287	0.055	0.641774
ADGRF5	0.000217484	-1.07057	0.161	0.109	0.652452
FCGR2B	0.000217484	-1.6322	0.184	0.018	0.652452
DMRT3	0.000217484	-3.26384	0.414	0.055	0.652452
CILP	0.000217484	-3.78397	0.46	0.055	0.652452
FLRT1	0.000228498	-1.33914	0.483	0.273	0.685495
GRIA4	0.000248027	-1.27181	0.264	0.109	0.744081
NELL2	0.000256268	-3.54586	0.471	0.127	0.768804
CPSF4L	0.000260484	-1.05237	0.368	0.073	0.781453
WFDC1	0.000269113	0.48142	0.241	0.236	0.807338
CA7	0.000269113	-3.89622	0.586	0.073	0.807338
TMEM178A	0.000269113	1.31305	0.425	0.255	0.807338
FMO3	0.000269113	0.253812	0.345	0.218	0.807338
CENPF	0.000273527	-2.88133	0.483	0.018	0.82058
LCK	0.000273527	0.366967	0.23	0	0.82058
STEAP4	0.00029187	-0.714116	0.379	0.182	0.875609
ZSCAN4	0.000296632	0.946439	0.253	0	0.889897
CDC42EP2	0.000321557	-1.06743	0.402	0.291	0.96467
ATP1B1	0.000348431	-1.69171	0.701	0.382	1
EMB	0.000348431	1.09007	0.161	0	1
MARCOL	0.000354052	0.720267	0.149	0	1
HAPLN3	0.000359757	-0.809403	0.494	0.036	1
CP	0.000359757	-2.17644	0.575	0.091	1
SLAMF7	0.000365549	0.274818	0.184	0	1
ZIK1	0.000383451	-3.70679	0.598	0.255	1
HIST1H1A	0.000395837	-2.45304	0.69	0.364	1
PTGER2	0.000415119	-0.655011	0.31	0.109	1
USP17L2	0.000415119	-3.23648	0.322	0.127	1
HDAC9	0.000428458	-1.66316	0.494	0.127	1
LILRA6	0.000435276	-3.6685	0.437	0.073	1
USHBP1	0.000435276	-0.377674	0.333	0.145	1
TIAM1	0.000456343	-4.18925	0.46	0.273	1
SRARP	0.000463575	-1.39018	0.644	0.309	1
HAVCR1	0.000470913	-0.679919	0.586	0.073	1
MCEMP1	0.000485915	-4.69708	0.529	0.018	1
KRTAP11-1	0.000493583	-2.80485	0.31	0.036	1
TMEM101	0.000509257	-0.308707	0.299	0.236	1
BCL2A1	0.000517267	-2.15447	0.149	0.018	1
CD72	0.000550495	-1.34306	0.54	0.236	1
POU4F1	0.000550495	-2.89771	0.575	0.073	1
TM4SF19	0.000559108	-3.87161	0.322	0.036	1
GRM1	0.00057671	-2.04149	0.851	0.327	1
ELAVL4	0.000622999	-4.54617	0.414	0.036	1
DOCK10	0.000622999	-0.329927	0.713	0.364	1
LRRC4B	0.000642465	-0.839213	0.149	0.018	1
OR2B3	0.000642465	-3.69109	0.46	0.073	1
CSGALNACT1	0.000652408	-1.45064	0.713	0.327	1
OR51F2	0.000662495	-2.48798	0.356	0.036	1
KCNJ4	0.000672726	1.59651	0.31	0	1
ARL4C	0.000737263	-4.63681	0.437	0.109	1
ANO3	0.000748563	-2.67107	0.402	0.164	1
TRPV5	0.000783434	0.909541	0.218	0.036	1
OGN	0.000795389	-0.579858	0.184	0.055	1
GJC1	0.000870746	-1.06545	0.322	0.182	1
CD2	0.000883931	-0.912332	0.506	0.055	1
TLR4	0.000883931	0.288973	0.345	0.273	1
BMP7	0.000897301	0.269857	0.103	0.073	1
BIN2	0.000910858	-2.01887	0.644	0.109	1
FOXF1	0.000981537	0.663977	0.207	0.055	1
TRGC1	0.000981537	-2.8521	0.575	0.109	1
TAF11L6	0.00101121	-2.23326	0.414	0.255	1
APLP1	0.00102635	-1.77704	0.218	0.036	1
PROK2	0.00102635	-1.25001	0.414	0.036	1
MT1M	0.00105727	-1.40634	0.08	0.127	1
PRAM1	0.00108904	-2.66071	0.31	0.055	1
TMEM132B	0.00108904	-1.75871	0.115	0.018	1
IGFN1	0.00110526	-2.48801	0.379	0.055	1
APOBEC1	0.0011217	1.33798	0.161	0	1
TBX1	0.00115527	-4.48522	0.184	0.018	1
OR4K13	0.00117239	-3.68232	0.31	0.036	1
NOVA2	0.00120735	0.328484	0.276	0.309	1
EMP2	0.00120735	0.317666	0.207	0.291	1
RCAN2	0.00122519	-0.979989	0.839	0.509	1
JAML	0.00124327	-0.761737	0.529	0.109	1
WNT6	0.00124327	-0.908294	0.391	0.073	1
NME8	0.00124327	-3.24081	0.552	0.073	1
ZNF781	0.00129901	-1.46557	0.483	0.091	1
NCF2	0.00133744	-0.317656	0.54	0.145	1
ADAMTSL4	0.00133744	-0.894979	0.345	0.164	1
PLEKHG2	0.00135704	0.289342	0.402	0.2	1
KIFC1	0.00137691	-2.25531	0.529	0.018	1
WNT2	0.00139705	-4.64484	0.207	0.055	1
MILR1	0.0014591	-2.73605	0.448	0.091	1
CXCR5	0.00148035	-2.65963	0.54	0.055	1
TMPRSS9	0.00148035	-4.34558	0.241	0.018	1
TXNIP	0.00150188	-0.493095	0.609	0.309	1
ARHGAP15	0.00152369	-1.85441	0.448	0.109	1
LCE3D	0.0015682	-3.68313	0.494	0.073	1
COMP	0.0015909	0.920107	0.161	0	1
MFSD4A	0.0016139	-0.615899	0.506	0.291	1
NTSR2	0.00163721	1.7118	0.184	0	1
CDKN2B	0.00163721	-1.57159	0.54	0.145	1
FZD7	0.00168476	1.81334	0.506	0.455	1
OR1N2	0.00168476	-4.9849	0.149	0.018	1
AQP9	0.00170901	-4.11382	0.241	0.036	1
RSPH10B2	0.00170901	-4.5866	0.322	0.018	1
TRIM50	0.00173358	1.14759	0.126	0.164	1
SCYGR8	0.00173358	-3.53521	0.276	0.018	1
GRM8	0.00173358	-1.56318	0.414	0.036	1
PSTPIP1	0.00175847	-2.4059	0.23	0.036	1
LTK	0.00175847	-0.471308	0.218	0.127	1
APOL5	0.00178369	0.304974	0.195	0	1
DHH	0.00183514	-2.97018	0.253	0.091	1
GRIN2A	0.00183514	-1.0516	0.368	0.055	1
CALB1	0.00186128	-1.722	0.805	0.491	1
JCHAIN	0.00186137	-0.738416	0.241	0.018	1
SEZ6L	0.00188794	-5.53365	0.103	0.036	1
IGHG3	0.00191486	1.83005	0.276	0	1
GAS2	0.00196976	0.820977	0.184	0.345	1
MZB1	0.00199776	-3.75246	0.322	0.036	1
KCNJ13	0.00199776	0.706751	0.506	0.236	1
CYBRD1	0.00205483	-1.82649	0.782	0.455	1
DNAJA4	0.00208393	-1.31129	0.218	0.164	1
ALDH6A1	0.00211341	-0.79584	0.276	0.509	1
PRTN3	0.00211341	-4.15925	0.483	0.036	1
TMEM132C	0.00217351	-5.24832	0.448	0.182	1
SLC4A9	0.0022121	-1.37322	1	1	1
SLC7A5	0.00233067	-4.91475	0.494	0.309	1
TSPAN2	0.00236333	1.2023	0.103	0.036	1
GDF3	0.00236333	-3.27232	0.414	0.018	1
LBP	0.00236333	-3.03008	0.506	0.236	1
PTPN7	0.00249818	0.257274	0.218	0.018	1
CCL20	0.00249818	-0.475365	0.356	0.036	1
TMEM190	0.00256822	-1.59415	0.563	0.018	1
GLIPR1	0.00256822	-0.54989	0.264	0.091	1
SNED1	0.00264004	0.46227	0.448	0.2	1
MT-CO3	0.0027137	2.12007	0.218	0.109	1
NTN1	0.00275123	-0.847925	0.425	0.273	1
CYP2E1	0.00282771	-0.275294	0.425	0.291	1
THRSP	0.00298653	-2.39172	0.851	0.327	1
IL17D	0.00306896	-5.31863	0.621	0.091	1
C12orf75	0.00311094	0.379796	0.494	0.327	1
IFNB1	0.00311094	-3.19235	0.437	0.055	1
ADCY1	0.00311094	0.589962	0.184	0.309	1
HSPA1B	0.00324003	-6.00222	0.264	0.127	1
CLNK	0.00328417	-0.837145	0.655	0.455	1
LRRTM4	0.00332883	-1.41191	0.276	0.018	1
GIMAP6	0.00346615	0.40783	0.23	0.145	1
SCEL	0.00346615	-5.26788	0.115	0.036	1
NT5DC3	0.00346615	-2.70072	0.414	0.273	1
FOS	0.00351305	-2.67499	0.517	0.291	1
ACKR1	0.00356053	-0.985275	0.23	0.036	1
EEF1A2	0.00356053	-3.71531	0.46	0.091	1
RASGEF1C	0.00356053	-1.19604	0.287	0.018	1
PKP3	0.0037065	-2.30024	0.874	0.327	1
HSPA12B	0.00375636	-0.288174	0.345	0.291	1
HBB	0.00380682	-2.59997	0.23	0.018	1
CACNB4	0.00385789	0.742254	0.276	0.309	1
VGF	0.00396192	-0.859738	0.241	0.018	1
SLC6A13	0.00406849	-1.03913	0.299	0.527	1
TRAC	0.00417765	-0.502146	0.586	0.273	1
HIST1H1B	0.00417765	-1.3755	0.264	0.036	1
ZNF80	0.00423322	-1.93748	0.172	0.018	1
EGR1	0.00428942	-3.72648	0.322	0.218	1
NRN1	0.00428946	0.283371	0.126	0.236	1
IQGAP3	0.00428946	-2.83814	0.414	0.073	1
CCNO	0.00434633	-4.60403	0.644	0.2	1
RIMS4	0.00434638	-1.13104	0.253	0.018	1
IKZF3	0.00434638	-3.07959	0.586	0.073	1
PDK4	0.00440398	-0.36217	0.126	0.091	1
TBC1D10C	0.00440398	-4.71765	0.563	0.036	1
PRLHR	0.00440398	-2.19325	0.379	0.073	1
KCNN3	0.00446227	-0.628684	0.184	0.2	1
EVI2A	0.00452126	-0.646186	0.506	0.055	1
WNK2	0.00452126	-1.61715	0.322	0.109	1
LGI4	0.00452126	-1.24648	0.149	0.109	1
SERPINA4	0.00452126	-1.77914	0.563	0.327	1
PSD3	0.00458095	0.433672	0.563	0.4	1
GSN	0.00476435	-0.270394	0.195	0.2	1
PRAP1	0.00482694	-0.456577	0.069	0.145	1
HPCAL4	0.00489028	-2.82411	0.586	0.273	1
GLDN	0.00489028	-1.37538	0.241	0.073	1
ZFP92	0.00489028	-0.77392	0.138	0.073	1
DIO1	0.00508482	-0.930003	0.241	0.545	1
LHFPL6	0.00508482	-0.270874	0.31	0.345	1
CD3D	0.00508482	-1.72564	0.287	0.018	1
RFPL4A	0.00508482	1.45918	0.207	0	1
FGG	0.00515121	-4.60326	0.287	0.018	1
LILRB4	0.00521838	-3.42669	0.253	0.018	1
WSCD2	0.00528634	0.290099	0.103	0	1
DENND3	0.00535509	0.26817	0.448	0.236	1
TRIM29	0.00542466	0.369531	0.207	0.018	1
ADAM22	0.00542466	-1.41784	0.598	0.436	1
IGHM	0.00549504	-2.17695	0.264	0.036	1
IGFBP3	0.00549504	-2.06839	0.391	0.255	1
PROX1	0.00549504	0.432252	0.333	0.236	1
CHDH	0.00556624	-0.949476	0.138	0.364	1
CAPN8	0.00563827	-2.92911	0.31	0.036	1
AQP3	0.00573537	-0.747322	1	1	1
ARHGAP28	0.00578486	-0.753543	0.172	0.291	1
BHLHE41	0.00578486	-0.810481	0.655	0.273	1
CYP2B6	0.00585944	0.503584	0.161	0.164	1
C5orf46	0.00585944	-2.92423	0.54	0.055	1
PARVB	0.00585944	-0.340901	0.851	0.709	1
OR3A2	0.00593489	-4.15578	0.391	0.091	1
PVALB	0.00624549	-3.13686	0.736	0.473	1
AMACR	0.00648797	-1.26005	0.414	0.582	1
BMP2	0.00648797	-0.64257	0.253	0.273	1
KCNMA1	0.00657066	-0.515274	0.448	0.327	1
FOXD1	0.00665429	0.338433	0.149	0.091	1
TMSB15B.1	0.00673888	-2.72424	0.448	0.018	1
BCL11A	0.00691097	-4.32029	0.632	0.164	1
ARHGAP25	0.00691097	-1.0103	0.287	0.291	1
CD6	0.00699848	0.53115	0.161	0	1
ART4	0.00699848	-0.510622	0.23	0.2	1
INAFM2	0.00708699	-0.835974	0.46	0.273	1
IGF2BP3	0.0071765	-2.18844	0.126	0.073	1
CRYAB	0.00726189	-2.50088	0.609	0.673	1
SLC5A1	0.00726703	-2.40559	0.908	0.382	1
DCHS2	0.00726703	-0.731939	0.184	0.018	1
ABCC8	0.00726703	-2.49194	0.172	0.036	1
ALOX12B	0.00735858	-4.98558	0.172	0.018	1
DNASE1L3	0.00745116	-0.312747	0.241	0.309	1
CELF2	0.00745116	-3.67413	0.701	0.436	1
WAC	0.00745116	-0.94336	0.448	0.309	1
AQP6	0.00763947	-2.28119	0.287	0.345	1
GABRB2	0.00773521	0.553951	0.264	0.2	1
ADIRF	0.00783202	-2.83799	0.471	0.655	1
KCNA3	0.00783202	-2.34084	0.299	0.073	1
CACNA1C	0.00833258	-0.81977	0.218	0.236	1
CYP24A1	0.00843606	-0.535065	0.207	0.218	1
EDARADD	0.00843606	0.475719	0.276	0.018	1
COL4A4	0.00843606	-0.638264	0.356	0.255	1
CSF1R	0.00854069	-2.44987	0.563	0.4	1
DHRS2	0.00854069	-1.1159	0.471	0.036	1
PCDH17	0.00854069	-0.536621	0.437	0.145	1
CYSLTR1	0.00864647	-1.99893	0.46	0.073	1
SLA	0.00886157	-1.57416	0.23	0.291	1
WFDC10B	0.00886157	-2.75404	0.287	0.018	1
REPS2	0.00886157	-1.11434	0.391	0.582	1
MSR1	0.00908143	-2.33107	0.517	0.273	1
HIST1H3H	0.00908143	-0.283103	0.345	0.018	1
SPIB	0.00919317	0.408106	0.322	0	1
PRDM5	0.00919317	-0.411795	0.552	0.418	1
SLAMF6	0.00930614	-2.89048	0.276	0.055	1
MAL	0.0094196	-1.07972	0.977	0.836	1
TMC8	0.00942035	-1.23359	0.264	0.055	1
OR1C1	0.00942035	-4.38843	0.241	0.036	1
DPEP2	0.00953581	-3.69386	0.391	0.073	1
CYP17A1	0.00964614	-2.78833	0.805	0.8	1
MYOF	0.00965252	-0.446774	0.609	0.291	1
KCNAB2	0.00965252	-0.251852	0.207	0.4	1
FAM30A	0.00965252	-0.932036	0.287	0.073	1
NR4A1	0.00976975	-3.76045	0.793	0.509	1
SLC7A2	0.00977051	-0.443839	0.184	0.345	1
FGF7	0.00977051	0.686912	0.299	0.164	1
TPX2	0.00988978	-4.06812	0.494	0.073	1
AOX1	0.0100104	-2.67607	0.517	0.673	1
MB	0.0100104	-2.1674	0.529	0.036	1
DEFB119	0.0100104	-1.94498	0.506	0.055	1
DCLK2	0.0100104	-1.85525	0.655	0.527	1
GPT	0.0101322	-3.58666	0.759	0.764	1
TNMD	0.0102554	-3.61904	0.494	0.073	1
DAZL	0.0103799	-2.89	0.184	0.018	1
C2	0.0105058	-0.367287	0.299	0.127	1
BLK	0.0105058	-3.01472	0.483	0.091	1
RS1	0.0105058	0.738874	0.402	0	1
SLAMF1	0.0105058	-4.8031	0.172	0.073	1
TMEM178B	0.0105058	-1.28122	0.287	0.164	1
NLRC5	0.010633	-0.556637	0.448	0.273	1
MSRB3	0.0107616	0.676005	0.161	0.2	1
MUC15	0.0108916	-2.67905	0.724	0.4	1
TNFRSF6B	0.011023	-0.308346	0.448	0.364	1
EVX1	0.011023	-1.94324	0.149	0.018	1
CD4	0.0111558	-4.18719	0.529	0.2	1
DOCK8-AS1	0.0112899	0.421302	0.149	0.236	1
DIO2	0.0114256	0.626637	0.23	0.273	1
SSC5D	0.0114256	-0.491137	0.241	0.182	1
PRRT2	0.0114256	-0.740717	0.517	0.345	1
MAP1A	0.0114256	-0.772241	0.644	0.291	1
CD226	0.0115626	0.323107	0.287	0.218	1
LDB3	0.0117012	-2.50336	0.092	0.127	1
F13A1	0.0117012	0.333858	0.391	0.236	1
BHMT	0.0118412	-2.41428	0.264	0.545	1
HOXB9	0.0118412	-1.67546	0.839	0.527	1
ENC1	0.0119826	0.467203	0.575	0.4	1
MFAP4	0.0121256	-0.677188	0.379	0.382	1
KCTD17	0.0122701	0.932942	0.494	0.145	1
WFS1	0.0125637	-0.32106	0.667	0.545	1
CD79B	0.0131695	-0.663726	0.126	0.036	1
PDGFD	0.0133249	-0.308257	0.241	0.4	1
STRIP2	0.0133249	-0.827809	0.115	0.273	1
NELL1	0.0133249	-1.80384	0.402	0.382	1
ANK2	0.013482	-1.16508	0.046	0.145	1
KLRB1	0.013482	-1.73056	0.287	0.036	1
DEFB112	0.0136407	-3.04812	0.161	0.036	1
OAS2	0.013801	-0.427365	0.391	0.164	1
ZAP70	0.0141267	-3.65773	0.46	0.145	1
POU2AF1	0.014292	0.484092	0.149	0	1
LOXHD1	0.014292	-0.938036	0.402	0.055	1
CCNJL	0.014292	0.431816	0.425	0.127	1
LITAF	0.0144591	-1.12597	0.805	0.527	1
OR6C74	0.0144591	-4.03196	0.218	0.036	1
GZMA	0.0144591	-2.70242	0.241	0.036	1
PDLIM2	0.0147984	-1.04547	0.253	0.436	1
CCDC152	0.0147984	-2.43354	0.195	0.055	1
SIX1	0.0149707	-1.5274	0.287	0.073	1
MYH1	0.0151447	0.461488	0.115	0	1
HSD11B2	0.0153195	-0.839773	0.92	0.745	1
FOSB	0.0153205	-4.37432	0.172	0.273	1
PRELP	0.0153205	0.46935	0.356	0.345	1
ATP6V0D2	0.0154981	-1.64786	0.805	0.6	1
BHMT2	0.0154981	-1.09399	0.264	0.491	1
KRTAP2-3	0.0154981	1.00776	0.172	0	1
KCNH2	0.0156776	0.375669	0.218	0.018	1
TRIM51GP	0.0156776	-3.56053	0.379	0.036	1
TFPI2	0.0158588	-0.935656	0.506	0.236	1
INMT	0.0160419	0.799307	0.184	0.182	1
CLDN7	0.0160419	-1.504	0.897	0.709	1
SMPX	0.0160419	0.270964	0.126	0	1
ACLY	0.0160419	-0.701943	0.264	0.455	1
DLL4	0.0162268	-1.06081	0.483	0.327	1
ATP12A	0.0166023	-2.68803	0.816	0.364	1
EXOC3L2	0.0166023	0.489747	0.23	0.236	1
PRSS23	0.0167929	0.759217	0.253	0.127	1
CEP55	0.0167929	0.771194	0.149	0	1
SFRP4	0.0167929	-1.49608	0.195	0.073	1
MUSTN1	0.0169855	-0.745229	0.195	0.364	1
NPR3	0.0169855	-1.72448	0.414	0.582	1
GZMK	0.0169855	-0.755945	0.23	0.018	1
KRT6A	0.0169855	-2.00254	0.345	0.036	1
FBLN2	0.0171799	-0.329192	0.184	0.055	1
FAM107B	0.0171799	0.277243	0.828	0.564	1
TM6SF1	0.0171799	-1.86875	0.23	0.091	1
MTSS1	0.0173763	0.462916	0.299	0.109	1
PHOSPHO1	0.0173763	-3.98464	0.333	0.073	1
PIPOX	0.0175747	-1.15025	0.333	0.527	1
LILRB1	0.0175747	0.761588	0.253	0	1
PTGS2	0.0179774	-0.880058	0.529	0.182	1
FGD2	0.0179774	-0.336998	0.471	0.291	1
ZBED2	0.0181818	-1.77278	0.149	0.036	1
CYP7A1	0.0181818	-3.93615	0.23	0.036	1
ITGA3	0.0185966	-0.754625	0.195	0.109	1
ADRA2A	0.0185966	-0.447278	0.414	0.127	1
TK1	0.0188071	-1.52839	0.402	0.164	1
GLIPR2	0.0190197	-1.11248	0.402	0.109	1
LRRN2	0.0190197	0.368606	0.368	0.127	1
NAT8	0.0194512	-0.807012	0.276	0.545	1
CXCL2	0.0201145	-2.93157	0.529	0.145	1
HSPH1	0.0201145	-4.22239	0.322	0.255	1
DEFB1	0.0203394	-3.21103	0.356	0.255	1
ALOX5	0.0205675	-2.99484	0.264	0.2	1
IFFO2	0.0205675	-0.558405	0.368	0.4	1
NCKAP1L	0.0205675	-2.78087	0.333	0.145	1
COBLL1	0.0207974	-0.662667	0.954	0.873	1
IL2RG	0.0207974	-1.85029	0.218	0.018	1
INSYN1	0.0212638	-0.863351	0.264	0.255	1
CTSS	0.0217393	-0.54309	0.54	0.291	1
C8orf58	0.0217393	-0.652916	0.391	0.364	1
EGR2	0.0217393	-2.95753	0.138	0.073	1
ASB15	0.0219805	0.442431	0.034	0.145	1
DGKI	0.0219805	-3.74503	0.92	0.655	1
ADAMTS16	0.02247	-1.11248	0.517	0.473	1
LHFPL1	0.02247	-3.55483	0.115	0.036	1
TNFRSF18	0.02247	-2.13014	0.471	0.036	1
SERPINA5	0.0227182	-3.22749	0.379	0.327	1
TTC9	0.0227182	-0.748627	0.54	0.236	1
APLNR	0.0232218	-0.344175	0.23	0.327	1
WNT10A	0.0237351	-0.880524	0.425	0.036	1
SCN2A	0.0239955	0.671725	0.345	0.345	1
MSRB1	0.0239955	-1.60626	0.552	0.655	1
APOC1	0.0242583	-0.573792	0.322	0.055	1
ICAM1	0.0242583	-0.961252	0.345	0.291	1
FAM43A	0.0242583	0.335078	0.218	0.236	1
GMPR	0.0242583	-0.266027	0.425	0.273	1
MRVI1	0.0245235	0.305085	0.276	0.309	1
ADGRF1	0.0247913	-0.951031	0.908	0.745	1
PCDH10	0.0247913	0.498206	0.356	0.2	1
ZNF532	0.0247913	0.624994	0.517	0.473	1
LEFTY1	0.0250617	-2.89454	0.402	0.364	1
PDE6A	0.0250617	-4.10225	0.322	0.018	1
TULP1	0.02561	1.57814	0.253	0	1
AGXT	0.0258749	-3.06158	0.92	0.855	1
ENG	0.025888	0.307556	0.103	0.091	1
NOS1	0.0261686	-3.20075	0.506	0.4	1
PEPD	0.0267378	-0.815975	0.207	0.273	1
CLCNKA	0.0273176	-2.478	0.621	0.491	1
SULT1C4	0.0273176	-0.412796	0.287	0.291	1
SLC22A5	0.0276116	0.853378	0.299	0.218	1
CCL24	0.0288149	-3.60228	0.448	0.036	1
UHRF1	0.0291227	-2.88298	0.46	0.036	1
MAPRE2	0.0291227	0.532104	0.379	0.291	1
RASIP1	0.0291227	-0.56093	0.563	0.364	1
TMEM174	0.0294333	0.344889	0.241	0.418	1
FCER1A	0.0297467	-0.786581	0.172	0.036	1
CD40	0.0297467	-1.55773	0.678	0.436	1
LTBP2	0.0303822	-3.01988	0.494	0.527	1
THBD	0.0303822	-0.655803	0.379	0.255	1
FLNC	0.0303822	0.768452	0.184	0.036	1
TSPAN5	0.0307043	-0.401511	0.471	0.4	1
RAPH1	0.0307043	-1.68493	0.713	0.509	1
CPNE5	0.0310294	0.257912	0.126	0.091	1
TMEM45B	0.0310294	-2.6056	0.931	0.691	1
PKIA	0.0316876	-2.68115	0.874	0.491	1
EFNB1	0.0316883	-0.322619	0.207	0.236	1
HS3ST1	0.0320223	-1.46839	0.368	0.127	1
OR5AC2	0.0320223	-2.1809	0.161	0.018	1
AGRN	0.0323592	-1.38825	0.828	0.636	1
S1PR3	0.0326992	0.898886	0.299	0.218	1
DEFB134	0.0326992	0.335857	0.184	0	1
COL6A3	0.0330423	0.283394	0.391	0.364	1
SYNM	0.0330423	-0.5708	0.276	0.364	1
TRAF3IP3	0.0330423	-1.33998	0.678	0.473	1
ITPKB	0.0330423	-1.4065	0.563	0.436	1
CACNA1D	0.0330423	-0.324301	0.287	0.4	1
ECHS1	0.0333884	-0.758782	0.46	0.545	1
SFTPB	0.0333884	-1.79169	0.138	0.018	1
CR1	0.0333884	0.494317	0.092	0.109	1
CD3E	0.0337376	-2.54228	0.253	0.036	1
EPHA2	0.03409	-1.56367	0.667	0.4	1
SERPINF2	0.0344455	-3.77319	0.54	0.636	1
BBOX1	0.0351659	-0.412474	0.31	0.527	1
MPPED2	0.0351659	-0.667935	0.816	0.6	1
GIMAP8	0.0351659	0.398246	0.23	0.164	1
COL22A1	0.0351659	-0.760508	0.529	0.182	1
CMTM2	0.0351659	-2.8801	0.253	0.018	1
MDFIC2	0.0351659	-5.7114	0.241	0.073	1
CST6	0.035531	-2.0951	0.379	0.018	1
EDN2	0.035531	-1.17995	0.333	0.018	1
SMARCD3	0.035531	-0.769941	0.632	0.509	1
GREB1L	0.035531	-0.290528	0.149	0.018	1
RAPGEF4	0.0358992	0.41629	0.184	0.109	1
DCXR	0.036629	-3.01168	0.851	0.782	1
SORL1	0.0366455	-0.982096	0.862	0.745	1
TFRC	0.0366455	0.571218	0.655	0.491	1
CARD16	0.0366455	0.919612	0.115	0	1
PDGFRA	0.0370236	0.715369	0.517	0.309	1
GRIP2	0.037405	-0.436144	0.195	0.145	1
S1PR1	0.037405	-0.827127	0.207	0.345	1
EHHADH	0.0377897	-0.695577	0.448	0.636	1
CD244	0.0377897	-3.76033	0.552	0.018	1
CTSD	0.0385693	-0.32168	0.69	0.564	1
MAP6	0.0385693	-0.582652	0.322	0.364	1
SLC28A2	0.0385693	-1.68626	0.356	0.4	1
CES4A	0.0385693	-0.305933	0.667	0.527	1
KCNA5	0.0393625	-3.09432	0.218	0.2	1
ANGPTL1	0.0393625	-1.3053	0.897	0.582	1
CD55	0.0393625	0.548354	0.609	0.345	1
ANTXR2	0.0397643	-0.98947	0.218	0.327	1
KIF20A	0.0401695	-3.51993	0.494	0.036	1
SCRN1	0.0401695	-0.592592	0.816	0.673	1
TSKU	0.0405782	-1.4076	0.345	0.509	1
RAC2	0.0409905	-0.494421	0.391	0.109	1
GSTM3	0.0414063	-0.64275	0.77	0.582	1
ACAA2	0.0418257	-1.19549	0.46	0.6	1
PDZD3	0.0422486	-1.08628	0.241	0.509	1
GPC3	0.0426752	-0.681346	0.322	0.236	1
FPR3	0.0426752	-3.23491	0.494	0.145	1
AIM2	0.0426752	-2.67826	0.276	0.036	1
MAN1C1	0.0426752	-0.3322	0.529	0.455	1
TNFRSF8	0.0426752	-1.84873	0.161	0.055	1
ALDH2	0.0431054	-0.953712	0.402	0.545	1
CNDP2	0.0431054	-1.04539	0.494	0.618	1
AGAP2	0.0431054	-1.79042	0.149	0.018	1
GNLY	0.0435393	-0.781263	0.471	0.055	1
DAG1	0.0439768	0.323239	0.563	0.364	1
BLNK	0.044863	-1.46082	0.793	0.582	1
SYNGR4	0.044863	1.83008	0.322	0	1
RBP5	0.0453118	-0.59619	0.333	0.545	1
DBN1	0.0453118	-0.567048	0.701	0.382	1
TMCO2	0.0453118	-4.03446	0.103	0.018	1
NHLRC4	0.0453118	-2.59364	0.92	0.636	1
MATN2	0.0453118	-0.391789	0.575	0.545	1
CDKN1A	0.0457643	-0.599093	0.402	0.527	1
GPR4	0.0457643	-0.5561	0.207	0.182	1
SQSTM1	0.0462206	-0.351809	0.506	0.636	1
FNDC4	0.0462206	-1.63477	0.402	0.127	1
FAHD1	0.0462206	-0.9147	0.149	0.291	1
CDK6	0.0462206	-2.73809	0.69	0.618	1
SLC22A2	0.0466808	-0.899641	0.264	0.382	1
NTNG2	0.0471447	1.16928	0.149	0	1
ATP1B2	0.0471447	-1.25533	0.345	0.4	1
GNAI2	0.0476126	-0.775559	0.391	0.327	1
ACSL4	0.0485601	-0.331176	0.54	0.327	1
DUSP1	0.0485601	0.318978	0.333	0.255	1
MGST1	0.0490397	-0.678787	0.368	0.6	1
DUSP6	0.0490397	-0.305682	0.862	0.582	1
KRTAP10-5	0.0490397	1.79837	0.287	0	1
ATP6V1G3	0.049523	-0.51842	0.931	0.764	1
AGMAT	0.0495233	-1.4396	0.195	0.418	1
PROC	0.0495233	-1.98759	0.632	0.727	1
LYN	0.0495233	-2.37392	0.839	0.509	1
ARHGAP9	0.0495233	-0.840028	0.333	0.036	1
IFNW1	0.0500109	-3.84036	0.23	0.036	1
ZNF705A	0.0500109	1.19004	0.184	0	1
C2CD4A	0.0505025	-0.610935	0.322	0.018	1
CRLF1	0.0505025	-4.93873	0.287	0.055	1
KLF4	0.0505025	-0.567547	0.276	0.418	1
SYCP1	0.0509981	-5.51347	0.23	0.036	1
FMR1NB	0.0509981	-2.20137	0.195	0.018	1
SELL	0.0514979	-0.93112	0.345	0.091	1
RIPPLY1	0.0514979	-0.527435	0.276	0.055	1
CNNM2	0.0520017	-4.47265	0.368	0.291	1
IL4I1	0.0525096	-3.35962	0.517	0.109	1
PLK3	0.0525096	-0.388313	0.379	0.218	1
AKNA	0.0530217	-0.608414	0.506	0.4	1
HK3	0.0535379	-1.99122	0.425	0.073	1
MT-ND4L	0.0535379	1.96142	0.322	0.182	1
TAGLN	0.0540583	0.590743	0.115	0.109	1
ACY3	0.0540583	-1.73121	0.782	0.709	1
RESF1	0.0540583	0.264919	0.54	0.455	1
KITLG	0.0551118	-0.86036	0.736	0.545	1
CSF2RB	0.0551118	-0.94545	0.264	0.055	1
HS6ST1	0.055645	-0.562532	0.862	0.818	1
PTBP3	0.055645	0.262482	0.701	0.455	1
HAS1	0.055645	0.566951	0.126	0	1
FBLN1	0.0561824	0.276119	0.425	0.182	1
UPP2	0.0561824	-2.39355	0.586	0.709	1
MARC2	0.0561824	0.354478	0.195	0.127	1
SPINK13	0.0561824	-1.9655	0.391	0.036	1
BTG2	0.0572703	-2.11159	0.92	0.727	1
POPDC2	0.0572703	-0.542174	0.23	0.2	1
NFATC4	0.0578207	-0.824957	0.483	0.273	1
MYO1B	0.0583756	-1.05426	0.874	0.655	1
CAPN3	0.0589348	-2.2701	0.724	0.709	1
ABI3	0.0589348	-0.91535	0.471	0.364	1
THEMIS2	0.0594985	-0.263483	0.368	0.145	1
SLC25A48	0.0594985	-1.58843	0.391	0.618	1
TM4SF1	0.0600667	-0.38375	0.253	0.2	1
SLC26A2	0.0600667	-0.412474	0.437	0.291	1
DPYSL4	0.0600667	1.08238	0.149	0	1
FGB	0.0612166	-1.84094	0.402	0.109	1
CLEC20A	0.0612166	-1.84075	0.506	0.018	1
ID4	0.0617983	-0.86394	0.575	0.655	1
TMPRSS2	0.0617983	-1.97418	0.368	0.218	1
AZGP1	0.0623846	-2.10159	0.414	0.545	1
ETS1	0.0629754	-0.337564	0.287	0.364	1
PRDM16	0.0629754	-2.0951	0.759	0.6	1
GP1BB	0.0629754	-0.71194	0.195	0.109	1
SLC52A3	0.0629754	-0.857592	0.839	0.655	1
CCR4	0.0629754	-2.24042	0.299	0.036	1
ACAA1	0.063571	-0.601485	0.276	0.418	1
RTP2	0.0641711	-2.19209	0.218	0.036	1
HPN	0.0647759	-0.77091	0.333	0.509	1
C1QTNF3	0.0647759	-0.978995	0.299	0.255	1
SLC9A3	0.0653854	-0.284381	0.414	0.636	1
SLC44A4	0.0653854	-0.505584	0.425	0.655	1
DLGAP5	0.0653854	-3.11423	0.218	0.018	1
ADGRE5	0.0659997	-0.492438	0.287	0.382	1
SLC16A3	0.0659997	-2.7733	0.575	0.636	1
ECM1	0.0666186	-0.377293	0.195	0.327	1
MMP25	0.0666186	-3.15844	0.345	0.091	1
HAO2	0.0672424	-1.64188	0.333	0.6	1
FOXJ1	0.0672424	-0.432417	0.345	0.091	1
MSC	0.0678709	-1.51256	0.287	0.109	1
CFAP126	0.0678709	-3.54527	0.46	0.036	1
IL1B	0.0685043	-3.11187	0.356	0.073	1
FCGR3A	0.0697856	-4.50075	0.402	0.055	1
MCOLN2	0.0704337	-4.2516	0.747	0.364	1
SCRN2	0.0710866	-0.666968	0.391	0.545	1
PLAUR	0.0717445	-0.512868	0.287	0.073	1
CYTIP	0.0717445	-3.0838	0.874	0.727	1
TNFRSF17	0.0717445	-1.56758	0.345	0.018	1
ZBTB16	0.0717445	-0.406507	0.207	0.273	1
PLVAP	0.0724073	0.51049	0.299	0.218	1
ANKRD2	0.0737481	-4.48332	0.598	0.236	1
SH3BP1	0.0737481	-3.72882	0.483	0.145	1
CPA3	0.0744261	-1.73257	0.414	0.036	1
KRT80	0.0744261	-1.46118	0.345	0.018	1
CLDN5	0.0751091	-0.770795	0.184	0.236	1
TFCP2L1	0.0751091	-0.312729	0.759	0.6	1
JAG1	0.0751091	-0.752638	0.448	0.491	1
MCTP1	0.0751091	-1.24985	0.31	0.091	1
C16orf54	0.0751091	-1.56234	0.241	0.055	1
PEAR1	0.0751091	-0.31278	0.299	0.345	1
ABHD14A	0.0757801	-2.72033	1	0.873	1
OR52R1	0.0757973	-3.74961	0.31	0.073	1
NFKB2	0.0757973	-1.74971	0.598	0.309	1
SHMT1	0.0764906	-0.738548	0.287	0.4	1
SPP1	0.0778927	-4.14172	0.161	0.109	1
ERMP1	0.0778927	-0.656565	0.586	0.455	1
PHLDA1	0.0778927	0.443623	0.632	0.509	1
ETV4	0.0778927	-3.76549	0.276	0.127	1
ZFP36	0.0786015	-0.314402	0.31	0.255	1
LDB1	0.0786015	-0.494215	0.793	0.618	1
LIX1	0.0786015	0.558932	0.287	0.036	1
LAMC2	0.0793156	-3.0367	0.609	0.182	1
ADAMTSL1	0.0793156	0.451231	0.471	0.473	1
MEF2C	0.0793156	0.439676	0.333	0.4	1
FAM228A	0.080035	-1.29173	0.402	0.073	1
SLC47A1	0.0807597	-0.743536	0.172	0.364	1
EHD2	0.0807597	0.323641	0.161	0.091	1
HS6ST2	0.0807597	-3.75473	0.494	0.473	1
MX1	0.0807597	-0.87025	0.701	0.582	1
SLC16A9	0.0814896	-0.707259	0.115	0.255	1
CD8A	0.0814896	-1.67138	0.31	0.036	1
EMILIN2	0.0822249	-1.22482	0.46	0.091	1
CHST2	0.0829656	-1.76012	0.736	0.691	1
TUBB4B	0.0829656	-0.573469	0.471	0.655	1
UNC13A	0.0829656	-3.15958	0.207	0.018	1
TLR8	0.0829656	-5.1036	0.322	0.055	1
SLC2A9	0.0837117	-0.847829	0.402	0.618	1
RSPH9	0.0852202	-0.738435	0.241	0.036	1
IL11	0.0867506	-0.571076	0.299	0.018	1
ACSS2	0.0867506	-1.03387	0.506	0.618	1
HTR1E	0.0867506	-1.5543	0.103	0.018	1
SPRR2F	0.0875241	-2.30827	0.414	0.091	1
TMEM207	0.0883031	-3.40279	0.816	0.491	1
CDHR5	0.0883031	-0.255209	0.276	0.491	1
PLEKHH2	0.0890877	0.558053	0.678	0.636	1
CDCP1	0.0890877	-3.38484	0.77	0.418	1
SGIP1	0.0898779	0.292841	0.494	0.436	1
KCNT2	0.0898779	0.458995	0.218	0	1
RGS2	0.0906737	0.265368	0.379	0.418	1
MAFB	0.0914752	-0.43911	0.172	0.127	1
TMEM72	0.0914752	-1.08889	0.92	0.836	1
CAVIN2	0.0914752	0.405983	0.276	0.236	1
SLC44A2	0.0922824	-1.62198	0.793	0.673	1
ACSL6	0.0922824	-0.829484	0.241	0.182	1
PCDH7	0.0922824	-1.13893	0.862	0.564	1
SIPA1L2	0.0922824	-0.899159	0.195	0.273	1
IRF4	0.0930953	-4.10537	0.345	0.018	1
IBSP	0.0930953	-2.46481	0.241	0.018	1
SLC39A8	0.0930953	-2.64728	0.782	0.818	1
CYBB	0.0947383	-0.537244	0.586	0.218	1
ACY1	0.095565	-2.85631	0.644	0.655	1
ARHGAP23	0.0964045	-1.47309	0.08	0.109	1
C1R	0.0964045	0.261415	0.23	0.2	1
RASD1	0.0972464	-0.848733	0.448	0.327	1
CTXN3	0.0972464	-0.285613	0.103	0.218	1
ITGA9	0.0972464	0.360105	0.276	0.455	1
METTL7A	0.0980941	-2.59895	0.356	0.509	1
ADH6	0.0980941	-1.01115	0.586	0.691	1
ARHGEF2	0.0980941	-0.27301	0.379	0.255	1
ELN	0.0998072	-1.61957	0.264	0.145	1
FMNL3	0.0998072	-0.322897	0.184	0.364	1
PHACTR1	0.0998072	-2.98554	0.77	0.527	1
MIOX	0.100673	-0.314576	0.264	0.418	1
STK17B	0.100673	-0.598036	0.31	0.418	1
PDLIM1	0.100673	-0.294527	0.23	0.236	1
OR13C3	0.100673	-4.04803	0.31	0.018	1
IL32	0.101544	-3.79034	0.322	0.491	1
TIMP2	0.101544	0.372268	0.172	0.127	1
GRK5	0.101544	0.439743	0.241	0.182	1
EDNRA	0.102422	-0.305251	0.253	0.255	1
COL15A1	0.103305	-0.958495	0.494	0.273	1
PRSS22	0.103305	-1.82715	0.851	0.473	1
B2M	0.103305	-0.402531	0.184	0.182	1
SLC34A1	0.104194	-0.747108	0.103	0.109	1
ZFP36L2	0.104194	-0.87276	0.483	0.655	1
OTOGL	0.10509	0.365953	0.172	0.273	1
HELLS	0.10509	-1.22978	0.989	0.891	1
NR4A3	0.105992	-1.41402	0.678	0.436	1
DOCK2	0.105992	-0.75936	0.241	0.073	1
HS3ST3B1	0.105992	-0.269347	0.448	0.327	1
GCNT3	0.105992	-1.44672	0.517	0.127	1
ST6GAL1	0.106896	-1.84619	1	0.964	1
KCNK13	0.106899	-1.91029	0.931	0.636	1
CFAP221	0.106899	-1.35636	0.839	0.818	1
GSTP1	0.107813	-0.319577	0.586	0.509	1
CLIC4	0.107813	-0.435418	0.218	0.4	1
SLPI	0.108734	-0.945833	0.575	0.182	1
ACAP1	0.108734	-4.19121	0.333	0.073	1
JAM3	0.108734	-0.874477	0.828	0.709	1
TNXB	0.10966	-0.371217	0.31	0.218	1
SLC6A20	0.10966	-4.23897	0.793	0.436	1
SEPTIN1	0.110592	-1.32392	0.333	0.345	1
MYRF	0.110592	-0.902119	0.563	0.6	1
SLC5A3	0.111531	-3.32633	0.414	0.345	1
NDUFA4L2	0.111531	-0.256406	0.31	0.291	1
C3	0.112476	-0.651423	0.299	0.255	1
HMOX1	0.113428	1.2039	0.287	0.345	1
ISM1	0.113428	-1.08291	0.264	0.145	1
ARHGEF6	0.113428	-0.322014	0.471	0.527	1
EYA4	0.114382	-3.46033	0.931	0.764	1
CDH11	0.114385	0.594901	0.253	0.273	1
SAT1	0.115349	0.586818	0.517	0.473	1
MST1	0.115349	-1.36336	0.862	0.855	1
DNM3	0.115349	-0.847282	0.46	0.4	1
KCNJ1	0.11632	-1.66509	0.943	0.764	1
AKAP12	0.11632	-0.972085	0.54	0.618	1
LHX1	0.11632	-0.833874	0.678	0.564	1
G6PC	0.117297	-0.458025	0.161	0.255	1
PTGS1	0.11828	-0.560208	0.414	0.127	1
SYNJ2	0.11828	0.572916	0.299	0.127	1
LIME1	0.11828	-1.22032	0.471	0.564	1
CEBPD	0.11828	-0.407274	0.414	0.564	1
DNAJB1	0.119269	-5.92864	0.241	0.145	1
ASRGL1	0.11927	-2.90555	0.494	0.636	1
PODXL	0.120266	-2.70517	0.011	0.109	1
ABAT	0.120266	-1.04005	0.299	0.4	1
FXYD3	0.120266	-3.57232	0.736	0.382	1
LAMP3	0.120266	-3.94773	0.264	0.036	1
CPN1	0.120266	-2.9769	0.126	0.036	1
SLC9A4	0.121269	-1.67592	0.943	0.909	1
LRMP	0.121269	-0.34786	0.299	0.436	1
RUNX3	0.121269	-0.80261	0.218	0.055	1
AQP1	0.122278	-0.472634	0.126	0.109	1
TNFRSF12A	0.122278	-1.46632	0.609	0.564	1
TNNC1	0.122278	0.867128	0.241	0.182	1
TKT	0.122278	0.432646	0.437	0.4	1
MOXD1	0.123294	-1.29968	0.391	0.255	1
ACMSD	0.123294	-0.845232	0.414	0.509	1
SVEP1	0.123294	-0.42436	0.46	0.436	1
LEPROT	0.123294	-0.620414	0.402	0.527	1
EPHB2	0.123294	-1.39007	0.46	0.073	1
GPNMB	0.124316	-2.65551	0.609	0.473	1
ADRB2	0.124316	-1.01167	0.46	0.127	1
STAC2	0.125345	-1.34836	0.77	0.618	1
PHGDH	0.125345	-0.394855	0.322	0.309	1
SLC9A2	0.126381	-1.13771	0.874	0.727	1
TNFRSF1B	0.127423	-3.81132	0.425	0.2	1
CLEC4F	0.127423	-0.849828	0.161	0.018	1
APMAP	0.127423	-0.71798	0.724	0.618	1
BTNL8	0.128472	-1.43949	0.276	0.055	1
PTPN13	0.128472	-1.62471	0.851	0.691	1
RAP1GAP2	0.128472	-0.545687	0.621	0.6	1
TRAT1	0.128472	-4.18682	0.276	0.018	1
SLC3A1	0.129527	-0.747196	0.31	0.436	1
CAPN2	0.129527	-1.2902	0.575	0.436	1
SPECC1	0.129527	-0.552223	0.448	0.455	1
MATK	0.129527	-0.646846	0.207	0.036	1
CACNA2D3	0.13059	-2.56206	0.598	0.436	1
TLR2	0.13059	-0.893632	0.184	0.255	1
PAG1	0.13059	-1.99838	0.736	0.545	1
NEU1	0.131659	-0.279983	0.402	0.4	1
TMEM51	0.131659	-0.707034	0.851	0.618	1
FN3K	0.131659	0.277159	0.276	0.218	1
THBS1	0.132735	0.42943	0.345	0.345	1
LGALS2	0.132735	-0.278865	0.149	0.273	1
ADRA1A	0.133817	0.990278	0.172	0.018	1
LAIR1	0.133817	-0.891781	0.402	0.109	1
CPAMD8	0.133817	-2.45768	0.69	0.4	1
PARP8	0.133817	-2.0874	0.724	0.509	1
CALCA	0.134907	0.668671	0.161	0.036	1
LDLR	0.134907	-1.12031	0.759	0.564	1
TRPV6	0.134907	-1.40763	0.563	0.345	1
C11orf54	0.136003	-0.715434	0.241	0.345	1
ACSF2	0.136003	-0.72958	0.218	0.364	1
SLC16A7	0.136003	-2.36608	0.483	0.418	1
PEBP1	0.136003	-1.23124	0.494	0.655	1
HRH1	0.136003	-0.625598	0.23	0.073	1
LAMC3	0.136003	0.889581	0.414	0.455	1
COL5A1	0.137106	0.474865	0.333	0.236	1
ABCA4	0.137106	-1.76103	0.69	0.309	1
TNFRSF21	0.137106	-0.292792	0.299	0.4	1
TACSTD2	0.138216	-2.21743	0.759	0.6	1
MARCKSL1	0.138216	-0.360365	0.46	0.509	1
AC007906.2	0.138216	-1.53558	0.77	0.473	1
PPP1R15A	0.138216	0.282167	0.368	0.345	1
AVPR1A	0.139333	-3.44548	0.966	0.673	1
ESM1	0.139333	-0.507754	0.506	0.455	1
DDC	0.139333	-0.412529	0.126	0.382	1
CCN3	0.140457	-4.13382	0.586	0.236	1
AGT	0.141588	-1.06102	0.483	0.636	1
RUNX1	0.141588	-1.20182	0.437	0.145	1
NRCAM	0.141588	-4.65465	0.632	0.636	1
MS4A1	0.142726	-2.85968	0.253	0.018	1
RHOB	0.142726	-1.83861	0.345	0.527	1
ASAP2	0.142726	-0.90396	0.931	0.855	1
SCN3A	0.142726	1.69072	0.253	0	1
MUC1	0.143871	-2.26401	0.943	0.836	1
PIM2	0.143871	-1.78306	0.402	0.382	1
DAPK1	0.143871	-0.706392	0.471	0.636	1
SLC1A5	0.143871	-0.72063	0.437	0.527	1
HEY1	0.143871	-0.594941	0.31	0.145	1
TMEM86A	0.143871	-0.262708	0.31	0.236	1
CTTNBP2	0.143871	-0.440759	0.207	0.273	1
HMGCS2	0.145014	0.438227	0.989	0.873	1
GFOD1	0.145023	-0.783507	0.356	0.309	1
CHST1	0.145023	-0.874859	0.218	0.036	1
SH3YL1	0.145023	0.280511	0.333	0.273	1
IL7R	0.146181	-0.852277	0.195	0.036	1
TMEM130	0.146181	0.619205	0.103	0.018	1
SYTL1	0.146181	-0.372635	0.322	0.127	1
SHCBP1	0.147343	-2.33456	0.977	0.691	1
KHK	0.147348	-0.315522	0.23	0.364	1
PSAT1	0.147348	-0.452307	0.092	0.2	1
SMIM32	0.147348	-1.86977	0.471	0.618	1
SMAD6	0.147348	0.597067	0.356	0.2	1
ADCY4	0.147348	-0.412613	0.264	0.218	1
CXCR4	0.147348	-4.84494	0.54	0.4	1
RRAS	0.147348	-0.366101	0.207	0.327	1
NDRG1	0.147348	0.669528	0.931	0.764	1
CYP4A11	0.148521	-0.528514	0.333	0.636	1
PLG	0.148521	-0.31111	0.241	0.527	1
TBX2	0.148521	-1.38679	0.713	0.509	1
VWA5B1	0.148521	0.527247	0.552	0.455	1
SERPINH1	0.148521	-2.3767	0.195	0.182	1
DMGDH	0.149701	-0.48246	0.368	0.509	1
CD5	0.149701	-2.19745	0.402	0.036	1
HPD	0.150888	-1.07527	0.161	0.309	1
ARG2	0.152083	-1.44107	0.851	0.636	1
ADGRA2	0.152083	0.270385	0.414	0.436	1
CD53	0.153284	-1.16892	0.391	0.145	1
ADGRE2	0.153284	-4.06718	0.322	0.055	1
ZNF703	0.153284	-0.384201	0.218	0.218	1
SCUBE3	0.154493	-0.54533	0.299	0.309	1
SULT1C2	0.154493	-0.701324	0.54	0.655	1
BARX2	0.154493	-0.50546	0.713	0.527	1
SYT12	0.156933	-2.39029	0.287	0.018	1
PCDHA10	0.156933	-0.987557	0.218	0.036	1
CD36	0.158164	-1.23511	0.287	0.091	1
STX3	0.158164	0.309454	0.356	0.309	1
FYB1	0.160647	-0.260485	0.345	0.073	1
AGR2	0.1619	-3.66754	0.92	0.436	1
PRUNE2	0.16316	-0.421681	0.391	0.436	1
CYTH4	0.16316	-1.63347	0.333	0.145	1
OSBPL3	0.16316	-1.48929	0.805	0.564	1
WNT5B	0.16316	-0.259433	0.218	0.109	1
IFITM10	0.164427	-1.19975	0.345	0.491	1
FRMD4A	0.164427	0.394697	0.506	0.436	1
CLCN5	0.164427	-1.0611	0.621	0.691	1
SH3BP4	0.165702	0.274886	0.494	0.382	1
ELOVL3	0.165702	-3.14381	0.253	0.055	1
IER3	0.166984	-0.753962	0.885	0.673	1
MPIG6B	0.166984	-2.78955	0.241	0.036	1
CXCR2	0.166984	-1.96553	0.253	0.018	1
DAO	0.168274	-0.552027	0.149	0.273	1
OR2F2	0.168274	0.581336	0.253	0	1
AMN	0.169571	-0.81722	0.172	0.309	1
TOP2A	0.170875	-4.56521	0.391	0.036	1
PRKG1	0.170875	-0.512482	0.402	0.345	1
BNC1	0.170875	-2.00894	0.149	0.018	1
CLDN10	0.170875	-0.908014	0.621	0.618	1
RHEX	0.170875	-1.20723	0.368	0.455	1
MMP14	0.170875	-0.545498	0.368	0.545	1
RYR3	0.170875	-0.77544	0.138	0.091	1
CECR2	0.170875	-0.761539	0.506	0.418	1
NOTCH2	0.172187	0.276081	0.437	0.364	1
CLCNKB	0.174834	-2.00618	0.724	0.582	1
GPRIN3	0.174834	-0.870914	0.713	0.455	1
CCDC81	0.174834	-1.70871	0.356	0.109	1
C1QL3	0.176169	-0.958294	0.207	0.018	1
DAB2	0.177511	-0.493429	0.172	0.2	1
PDE4C	0.178861	-2.15101	0.149	0.127	1
TLN2	0.178861	-0.995576	0.276	0.164	1
ALDH8A1	0.180218	-0.421463	0.391	0.509	1
LYPD1	0.181584	-0.528538	0.253	0.073	1
DOC2B	0.181584	-3.22843	0.874	0.545	1
C1QTNF4	0.181584	-2.05321	0.529	0.218	1
PLCG2	0.182956	-1.47348	0.816	0.727	1
EFCAB13	0.182956	-0.838146	0.54	0.364	1
BAIAP2L1	0.182956	0.323198	0.54	0.418	1
STEAP3	0.182956	0.988606	0.287	0.255	1
KRT19	0.184337	-1.04422	0.862	0.745	1
HOXD8	0.184337	-0.471702	0.828	0.655	1
ICA1	0.184337	-2.21602	0.644	0.527	1
SPTLC3	0.184337	-0.574039	0.586	0.709	1
TIMP3	0.185725	-4.24048	0.115	0.182	1
FXYD1	0.185725	-0.328735	0.115	0.236	1
S100A9	0.187121	0.283329	0.31	0.055	1
S100A6	0.188525	-2.06565	0.782	0.582	1
ITGB2	0.188525	-0.44541	0.333	0.127	1
HRG	0.188525	0.505386	0.115	0.273	1
OR51E2	0.189936	-5.50091	0.172	0.055	1
PRF1	0.191355	-4.4074	0.218	0.073	1
MT-ATP6	0.191355	1.19905	0.23	0.182	1
SAMD14	0.191355	-0.474635	0.23	0.109	1
VSIG8	0.192782	0.541683	0.172	0.091	1
REG1B	0.192782	-2.46208	0.149	0.036	1
VCL	0.192782	-0.451459	0.425	0.4	1
HGD	0.195659	-1.07532	0.506	0.6	1
ACE2	0.19711	-0.58467	0.31	0.509	1
HOXD3	0.19711	-1.14938	0.816	0.709	1
MT-CYB	0.19711	1.33477	0.368	0.236	1
NQO2	0.19711	-0.595432	0.253	0.382	1
FUT6	0.198568	-0.463461	0.218	0.364	1
GPRC5B	0.198568	-1.0321	0.759	0.673	1
RAB25	0.198568	-1.47869	0.759	0.691	1
TBC1D9	0.198568	1.07885	0.46	0.4	1
LDHD	0.198568	-1.15063	0.609	0.655	1
GLYAT	0.200034	-0.919798	0.207	0.436	1
IL6	0.200034	-4.12238	0.322	0.018	1
S100P	0.200034	1.3112	0.126	0	1
LYPD6B	0.201508	-3.98894	0.747	0.4	1
ALDOB	0.20448	0.813011	0.184	0.109	1
ERP27	0.20448	1.27219	0.46	0.309	1
UGDH	0.20448	-0.931909	0.483	0.582	1
IP6K3	0.20448	-0.454487	0.069	0.273	1
ACE	0.20448	-1.12346	0.368	0.545	1
PLEKHF1	0.20448	-1.58083	0.391	0.164	1
PC	0.20448	-0.357224	0.402	0.473	1
ABCA10	0.205978	-0.906807	0.414	0.473	1
MLXIPL	0.205978	-0.508029	0.31	0.473	1
MARCKS	0.207484	-1.12399	0.632	0.473	1
MALT1	0.207484	-1.123	0.494	0.455	1
CXCL8	0.208997	-1.02802	0.138	0.018	1
CDH16	0.208997	0.291086	0.885	0.818	1
PARM1	0.210519	0.568103	0.23	0.2	1
FERMT3	0.210519	-0.694181	0.345	0.236	1
SHISA3	0.210519	-1.77116	0.172	0.145	1
PRDM1	0.210519	-0.509353	0.276	0.218	1
GJB1	0.210519	-0.330319	0.31	0.509	1
PLPP1	0.212049	0.355715	0.276	0.182	1
FAM20A	0.212049	-2.01498	0.736	0.764	1
EMP1	0.212049	0.486217	0.402	0.418	1
NFKBIZ	0.213586	-1.36391	0.586	0.545	1
SERPINA3	0.215132	0.754485	0.322	0	1
ASF1B	0.215132	-1.25629	0.425	0.109	1
DTNA	0.215132	-0.531532	0.207	0.236	1
SPTBN2	0.216686	-0.911538	0.966	0.891	1
SPHK1	0.216686	-1.52477	0.483	0.073	1
ABLIM2	0.218248	0.424654	0.172	0.109	1
PCK1	0.219818	-0.835337	0.506	0.618	1
DEPTOR	0.221396	-0.609185	0.448	0.564	1
NUAK2	0.221396	-0.528178	0.667	0.673	1
TRIM43	0.222982	-2.4144	0.23	0.073	1
KCNG4	0.222982	-1.84975	0.138	0.036	1
PLPPR1	0.222982	-0.34716	0.207	0.364	1
TRABD2B	0.224576	0.260968	0.287	0.291	1
SLC25A29	0.226178	-1.39069	0.989	0.945	1
IFI16	0.226178	-1.76001	0.345	0.4	1
PLK2	0.227789	-1.74623	0.402	0.364	1
LIMCH1	0.229407	-0.871112	0.655	0.509	1
ATOH1	0.229407	-1.01296	0.218	0.018	1
FAM13C	0.229407	0.334579	0.54	0.473	1
IGKC	0.231034	0.895782	0.368	0.055	1
RAB29	0.231034	-0.656403	0.276	0.418	1
CCN1	0.232669	0.452593	0.345	0.364	1
ACPP	0.234285	-4.37558	0.874	0.673	1
ANXA3	0.234312	0.253809	0.529	0.491	1
TMTC2	0.234312	-2.56688	0.828	0.527	1
FAH	0.234312	-0.856329	0.368	0.473	1
MAP3K20	0.235964	0.285844	0.253	0.127	1
COL4A6	0.235964	0.457021	0.402	0.273	1
CD163	0.237623	-0.677971	0.31	0.382	1
SOGA3	0.237623	-3.09969	0.299	0.073	1
LIMA1	0.237623	-0.591383	0.621	0.473	1
AC008397.1	0.237623	-3.26535	0.241	0.036	1
CFAP77	0.237623	0.285418	0.126	0	1
MAP7D1	0.239291	-0.587591	0.368	0.491	1
OVCH2	0.239291	0.766236	0.644	0.545	1
ITGB8	0.240967	-0.47812	0.552	0.618	1
LOXL1	0.240967	-0.842051	0.471	0.527	1
ADGRL4	0.240967	-0.892168	0.253	0.4	1
ACO2	0.240967	-0.477298	0.494	0.564	1
CCDC3	0.242652	-1.61736	0.184	0.055	1
UPP1	0.242652	-1.43335	0.494	0.527	1
SELPLG	0.244344	-4.30433	0.368	0.055	1
ANKRD55	0.244344	0.325779	0.115	0.109	1
CXCL16	0.244344	-0.717916	0.563	0.745	1
MT-ND6	0.246045	0.439587	0.586	0.618	1
GPAT3	0.246045	0.509296	0.149	0.2	1
ALKAL2	0.247754	-1.96025	0.368	0.491	1
PSMB9	0.247754	-0.334611	0.46	0.527	1
PDE1C	0.247754	-0.274524	0.782	0.655	1
SELENBP1	0.247754	-0.470085	0.471	0.545	1
GCGR	0.249472	-2.15421	0.437	0.473	1
S100A8	0.249472	0.758736	0.333	0.018	1
DENND2A	0.251197	0.286215	0.379	0.236	1
C5orf47	0.251197	-3.01542	0.218	0.018	1
FOXI1	0.252931	-0.394327	0.874	0.691	1
ESRRB	0.252931	-2.40918	0.448	0.491	1
HMCN1	0.252931	-0.520286	0.299	0.127	1
CD34	0.254674	-2.53755	0.218	0.273	1
KLC1	0.254674	-0.494718	0.471	0.364	1
BOC	0.254674	-0.486093	0.195	0.255	1
CD96	0.254674	-2.21285	0.391	0.091	1
CD70	0.256425	-5.19218	0.402	0.018	1
GGH	0.256425	-0.400532	0.115	0.327	1
EPHX2	0.256425	-0.564283	0.54	0.636	1
CPNE2	0.256425	-0.821801	0.506	0.6	1
SLC35F3	0.258183	-2.69839	0.943	0.473	1
SNX10	0.258184	0.326929	0.356	0.327	1
C6orf141	0.259951	-5.05888	0.172	0.018	1
APOC3	0.259951	0.56017	0.057	0.382	1
BICDL1	0.259951	-0.675646	0.391	0.509	1
PLIN5	0.259951	-1.42994	0.747	0.727	1
ACOT13	0.259951	-0.56204	0.471	0.491	1
RGL1	0.261727	-0.335915	0.264	0.436	1
NTNG1	0.263511	0.309758	0.115	0.109	1
PDZK1IP1	0.265303	-0.323851	0.207	0.4	1
PCP4	0.265303	-1.5323	0.494	0.655	1
DNAH5	0.265303	-0.43026	0.161	0.091	1
FOXQ1	0.265303	-1.15311	0.437	0.473	1
AKR1A1	0.267104	-0.310751	0.161	0.236	1
OR10K1	0.267104	-3.11889	0.195	0.018	1
PDLIM4	0.267104	-0.631214	0.391	0.309	1
ADGRL3	0.267104	-2.02582	0.161	0.164	1
IER2	0.267104	-0.810611	0.563	0.455	1
GABRE	0.268913	-0.314353	0.414	0.236	1
MAOB	0.268913	-0.536865	0.253	0.4	1
TMEM158	0.268913	-1.70669	0.575	0.255	1
YWHAH	0.268913	-1.20526	0.31	0.436	1
MPP4	0.270731	1.33753	0.149	0	1
PTN	0.270731	-0.596494	0.379	0.582	1
ABI3BP	0.272557	-0.270815	0.184	0.291	1
ARHGEF3	0.272557	-0.30774	0.08	0.145	1
LY96	0.272557	-0.326794	0.368	0.091	1
RNF220	0.272557	-0.452867	0.333	0.455	1
TMOD3	0.272557	-0.346299	0.345	0.4	1
TYMS	0.274392	-1.21997	0.54	0.636	1
CA12	0.276234	-1.08221	0.77	0.582	1
C1QB	0.276234	-1.20935	0.391	0.491	1
CCL18	0.276234	-5.40447	0.172	0.018	1
NLRP1	0.276234	-0.494195	0.264	0.291	1
ANO1	0.276234	-4.60288	0.253	0.2	1
SKAP1	0.276234	-0.85637	0.805	0.727	1
NAT8L	0.276234	0.287314	0.552	0.636	1
TLDC2	0.278058	-2.2003	0.989	0.727	1
CCDC198	0.278086	-0.45953	0.782	0.582	1
VMO1	0.278086	-0.334512	0.241	0.127	1
SCIN	0.279944	-0.95496	0.977	0.891	1
SERPINA1	0.279946	0.734193	0.161	0.073	1
ST6GALNAC6	0.279946	-0.266545	0.345	0.291	1
TINAGL1	0.281814	-0.758129	0.218	0.364	1
FGR	0.281814	-2.89205	0.207	0.055	1
ETNK2	0.281814	-0.450442	0.276	0.345	1
ATP8B2	0.281814	-0.589854	0.322	0.382	1
ABCC9	0.281814	0.405873	0.31	0.345	1
PDK1	0.28369	-0.864078	0.563	0.455	1
TEX13B	0.28369	0.410886	0.253	0	1
HSP90AA1	0.28369	-1.33809	0.207	0.164	1
C16orf89	0.285575	-2.84914	0.782	0.655	1
NAV2	0.285575	-2.21842	0.655	0.673	1
CALHM3	0.285575	-3.65213	0.333	0.018	1
TM7SF3	0.285575	-0.434676	0.207	0.364	1
MDFIC	0.285575	-1.42329	0.529	0.6	1
RNF144B	0.285575	-1.52364	0.448	0.691	1
MSRA	0.287469	-0.733141	0.241	0.309	1
PHLDA2	0.287469	-1.3019	0.207	0.091	1
SGK2	0.287469	0.268734	0.552	0.491	1
IGFBP4	0.291281	-0.34542	0.207	0.309	1
SATB2	0.2932	-1.81748	0.414	0.545	1
METTL7B	0.2932	-1.01231	0.448	0.545	1
WNT7A	0.295127	-4.96001	0.46	0.036	1
PDE2A	0.295127	0.650198	0.253	0.345	1
ARL4D	0.295127	-2.959	0.839	0.618	1
PKLR	0.295127	-1.86019	0.379	0.618	1
GP2	0.29698	-4.43392	0.897	0.636	1
ARRB2	0.297063	-1.28371	0.529	0.455	1
SERPING1	0.297063	0.310193	0.368	0.382	1
LTBP4	0.299008	-1.55788	0.161	0.2	1
GIMAP4	0.299008	-1.37588	0.218	0.182	1
EDIL3	0.299008	-1.84394	0.299	0.145	1
C3orf52	0.299008	-0.869211	0.724	0.709	1
RDH10	0.299008	-0.344745	0.77	0.745	1
SLC5A8	0.30096	-3.08838	0.77	0.545	1
CFD	0.30096	-0.277894	0.322	0.109	1
COL5A2	0.30096	-0.997271	0.345	0.455	1
TTC38	0.30096	-0.761214	0.333	0.436	1
TUBA1A	0.30096	-0.943066	0.368	0.182	1
SFN	0.302921	-3.97083	0.379	0.091	1
RCAN1	0.302921	-2.10405	0.563	0.491	1
TUSC3	0.302921	-0.437293	0.586	0.691	1
TREML1	0.302921	1.40006	0.184	0	1
MYO5B	0.302921	-1.07714	0.747	0.618	1
ADGRB2	0.302921	-0.363643	0.195	0.091	1
TMEM38B	0.302921	-0.405945	0.552	0.618	1
CLDN4	0.304891	-1.53867	0.839	0.655	1
SYT13	0.304891	-1.57762	0.379	0.309	1
UGT8	0.308856	-1.38055	0.828	0.727	1
ATF3	0.308856	-2.44316	0.678	0.491	1
MPC1	0.308856	-1.29407	0.782	0.764	1
MRC1	0.310851	-1.02155	0.437	0.436	1
GPC4	0.310851	-0.330032	0.31	0.436	1
FGFR2	0.312855	-1.00004	0.839	0.764	1
KIF12	0.312855	-0.355726	0.483	0.491	1
FMO4	0.316888	-1.12184	0.391	0.545	1
SCNN1A	0.318917	-0.622041	0.966	0.945	1
SLC38A1	0.318917	-0.879504	0.908	0.691	1
HIF3A	0.318917	-1.20094	0.195	0.327	1
CNRIP1	0.318917	-1.42289	0.241	0.418	1
ENPEP	0.320954	-0.472054	0.034	0.109	1
GDF15	0.320954	-1.17903	0.701	0.691	1
SLCO2B1	0.320954	-0.605222	0.333	0.473	1
COX7A1	0.320954	0.39464	0.276	0.273	1
PTER	0.320954	-2.77642	0.736	0.6	1
ARHGEF38	0.320954	-0.428503	0.644	0.473	1
HMMR	0.320954	-1.47881	0.241	0.073	1
BCL3	0.323	-0.389083	0.333	0.309	1
REC8	0.323	0.304811	0.46	0.6	1
PBX1	0.323	-0.27728	0.402	0.418	1
ITIH2	0.323	-2.19763	0.437	0.073	1
JUN	0.325055	-1.22144	0.345	0.345	1
PTGFR	0.325055	-1.0931	0.839	0.764	1
MAP3K7CL	0.327118	-0.485057	0.195	0.182	1
BTG1	0.327118	-0.253946	0.667	0.582	1
GPR132	0.327118	-1.37276	0.253	0.036	1
CFB	0.329189	-1.48506	0.69	0.418	1
BRSK1	0.329189	-1.95699	0.345	0.145	1
SLC25A30	0.331269	-0.765423	0.736	0.709	1
MARCO	0.333358	-4.48675	0.276	0.018	1
ITM2A	0.333358	-0.434241	0.345	0.473	1
PLA2G4F	0.333358	-2.04078	0.931	0.709	1
UNC5C	0.333358	-0.358297	0.115	0.109	1
JAM2	0.335455	-0.746442	0.184	0.164	1
GRHL2	0.33756	-0.785692	0.736	0.636	1
NOSTRIN	0.33756	0.347146	0.287	0.2	1
ENPP2	0.33756	-0.574595	0.184	0.309	1
POU3F4	0.339672	-3.32076	0.954	0.509	1
SSX3	0.339674	-2.97932	0.276	0.018	1
TRBC1	0.341797	-1.0862	0.31	0.073	1
AGTR1	0.341797	-0.881494	0.333	0.455	1
SORD	0.341797	-1.36798	0.529	0.527	1
RARRES1	0.343928	-2.08947	0.368	0.091	1
ADH1B	0.343928	-0.366363	0.425	0.291	1
SHISA2	0.346067	-1.42201	0.172	0.127	1
CLEC7A	0.346067	-1.20176	0.299	0.127	1
HIF1A	0.346067	0.28824	0.598	0.455	1
LRRC2	0.348215	0.852231	0.138	0.091	1
SIM1	0.348215	-0.762694	0.724	0.709	1
CDH6	0.350371	-0.369607	0.253	0.255	1
IL23A	0.350371	-2.70881	0.299	0.018	1
PDE3A	0.350371	-0.596332	0.322	0.564	1
CLEC10A	0.350371	-1.97626	0.471	0.091	1
PRSS8	0.350371	-0.587653	0.621	0.618	1
SEMA5A	0.352536	-0.517829	0.126	0.218	1
HJURP	0.352536	-3.1214	0.391	0.073	1
CYFIP2	0.352536	-1.35362	0.805	0.8	1
TDRD9	0.352536	-0.930472	0.31	0.382	1
MT1X	0.354709	-0.391748	0.333	0.382	1
CD24	0.354709	-2.32925	0.954	0.891	1
CYP3A5	0.354709	-2.27774	0.149	0.236	1
SP140	0.354709	-0.456021	0.368	0.036	1
AGXT2	0.35689	-0.305073	0.218	0.4	1
LXN	0.35689	-1.43464	0.483	0.527	1
INHBA	0.35908	-0.801224	0.345	0.109	1
INPP5J	0.361279	-0.725721	0.782	0.709	1
CCND1	0.361279	-0.698204	0.483	0.509	1
GSTA2	0.361279	-1.24386	0.644	0.564	1
PKHD1	0.361279	-0.261365	0.701	0.691	1
KLF2	0.363485	-0.464111	0.195	0.218	1
MAL2	0.363485	-1.8852	0.966	0.818	1
FNBP1	0.363485	-1.35074	0.322	0.509	1
FYB2	0.363485	-0.327473	0.759	0.727	1
SLC22A12	0.365701	-0.492121	0.253	0.509	1
SYT17	0.365701	-0.476809	0.23	0.127	1
BBC3	0.365701	-0.754234	0.54	0.382	1
CNKSR1	0.365701	0.47279	0.77	0.673	1
KLHL3	0.365701	-4.86824	0.184	0.2	1
MT1H	0.367924	-2.17333	0.356	0.455	1
ADAMTS4	0.367924	-0.934944	0.276	0.073	1
SEMA3F	0.367924	-0.690602	0.736	0.618	1
AP1S3	0.367924	-0.404382	0.506	0.618	1
CDH1	0.367924	-1.74006	0.885	0.782	1
SLFN5	0.367924	-0.581382	0.437	0.455	1
EYA3	0.370156	-0.618884	0.92	0.836	1
AIF1L	0.372397	-1.10612	0.966	1	1
IER5	0.372397	-0.710206	0.299	0.291	1
GTSF1	0.372397	-4.07496	0.138	0.018	1
OCLN	0.372397	-0.272907	0.69	0.6	1
SAMD11	0.374646	-0.327887	0.448	0.364	1
DGKA	0.374646	-0.708406	0.31	0.127	1
DUSP5	0.374646	-0.743367	0.23	0.127	1
TMTC1	0.376903	0.250698	0.126	0.145	1
FBN1	0.376903	-0.566542	0.414	0.436	1
PIEZO2	0.376903	-0.834979	0.264	0.309	1
CSF1	0.376903	-0.282769	0.253	0.309	1
ISLR	0.379169	0.258331	0.379	0.382	1
SRGAP3	0.379169	-1.66654	0.77	0.691	1
COL1A2	0.381442	0.261274	0.391	0.273	1
CCDC85B	0.381442	-0.352673	0.483	0.364	1
CST2	0.383724	-6.14716	0.299	0.036	1
THSD7A	0.383725	-1.49673	0.793	0.727	1
KCNC4	0.383725	-2.04509	0.77	0.745	1
MDH1	0.383725	-0.32888	0.609	0.509	1
SLC26A8	0.383725	-3.19081	0.207	0.036	1
PPP1R14C	0.386015	-0.350935	0.345	0.364	1
CPS1	0.386015	-1.26079	0.276	0.2	1
ABCA1	0.386015	0.37119	0.391	0.273	1
SIM2	0.388314	-3.56863	0.759	0.509	1
EPHA7	0.388314	-0.497457	0.241	0.291	1
HOXD9	0.388314	-1.47283	0.805	0.636	1
C1orf162	0.388314	-0.546165	0.31	0.091	1
TSGA10IP	0.390622	-4.22369	0.276	0.018	1
NFASC	0.392937	0.278079	0.138	0.109	1
C9orf57	0.392937	-5.24466	0.23	0.018	1
AFAP1L2	0.392937	-0.853951	0.862	0.727	1
TFAP2A	0.392937	0.385334	0.46	0.364	1
TOX3	0.392937	-0.546735	0.759	0.527	1
GNAI1	0.392937	-1.18886	0.54	0.618	1
AATK	0.392937	-2.38207	0.414	0.145	1
MTMR10	0.392937	-0.317271	0.851	0.782	1
ARHGAP26	0.392937	-2.00428	0.333	0.418	1
DUSP2	0.395261	0.262233	0.23	0.091	1
KLF5	0.395261	-2.13828	0.563	0.618	1
COL26A1	0.395261	-1.9405	0.46	0.182	1
GLYATL1	0.397593	-1.41211	0.437	0.582	1
DEPP1	0.397593	-2.29531	0.23	0.291	1
DNAJB8	0.397593	0.951695	0.172	0	1
KRTAP22-1	0.397593	-2.87313	0.276	0.018	1
TCEAL2	0.397593	-1.16961	0.632	0.545	1
ABLIM3	0.397593	-1.07642	0.299	0.364	1
ZNF764	0.397593	-0.290496	0.483	0.382	1
TBC1D2B	0.397593	-0.32293	0.333	0.236	1
PIK3C2G	0.399934	-0.44275	0.943	0.873	1
TENT5C	0.399934	-0.375689	0.368	0.436	1
CLDN2	0.399934	-0.354196	0.23	0.382	1
ADI1	0.399934	0.319184	0.207	0.091	1
NR2F2	0.399934	-0.298388	0.839	0.709	1
CD9	0.402278	-2.46684	0.954	0.927	1
KCTD12	0.402283	-0.42868	0.494	0.455	1
PPP1R14A	0.402283	-1.86887	0.322	0.473	1
DUSP9	0.404639	-2.31869	0.391	0.455	1
ABCB1	0.407005	-0.666456	0.92	0.891	1
ACAT1	0.407005	-0.601308	0.506	0.564	1
HIST1H1E	0.407005	-0.527105	0.517	0.418	1
OGFRL1	0.407005	-0.929178	0.552	0.491	1
SELE	0.409378	-3.08029	0.276	0.055	1
FAM81A	0.41176	-2.3606	0.851	0.691	1
CYP8B1	0.41176	-0.858278	0.46	0.491	1
ERI3	0.41176	-0.540148	0.414	0.455	1
IQSEC1	0.41415	-0.476013	0.379	0.345	1
PARD3	0.41415	0.306235	0.414	0.364	1
HAGH	0.41415	-0.368968	0.402	0.473	1
FHL2	0.416548	0.283809	0.241	0.273	1
TMEM176B	0.416548	-0.718831	0.517	0.582	1
PKN1	0.416548	-0.358737	0.356	0.436	1
LSP1	0.418954	-0.638324	0.379	0.073	1
KCNQ1	0.418954	0.350444	0.69	0.6	1
ADCYAP1	0.418954	-1.22388	0.126	0.036	1
OPRL1	0.418954	-2.99056	0.276	0.091	1
CLSTN2	0.421368	-1.26927	0.138	0.309	1
KRTAP13-4	0.421368	1.04848	0.103	0	1
HECW1	0.421368	-0.363575	0.184	0.327	1
CNN2	0.421368	-0.391689	0.552	0.418	1
P2RY10	0.421368	-5.19935	0.276	0.036	1
ZBTB46	0.421368	-0.84128	0.264	0.436	1
OBSL1	0.421368	-0.855894	0.885	0.709	1
SLC39A6	0.421368	-1.19316	0.897	0.745	1
PLA2G5	0.421368	-3.3532	0.172	0.018	1
ID1	0.423791	-0.908366	0.609	0.491	1
TRIB2	0.423791	-0.323653	0.483	0.655	1
NMNAT3	0.423791	-0.855815	0.46	0.364	1
NCAPG	0.423791	-3.08481	0.276	0.091	1
ACTN1	0.426221	0.363105	0.356	0.255	1
NSMF	0.426221	-0.707231	0.402	0.491	1
KIF13A	0.42866	-0.457401	0.494	0.455	1
NIBAN3	0.431107	-2.16016	0.172	0.036	1
AVPR2	0.431107	-1.22421	0.954	0.691	1
PTPRN2	0.431107	0.694618	0.379	0	1
ATP6V1B1	0.431107	-0.776507	0.563	0.545	1
CALCRL	0.431107	-0.30977	0.184	0.291	1
KRT8	0.433562	-0.846954	0.736	0.691	1
CX3CL1	0.433562	-0.988275	0.322	0.382	1
GBP4	0.433562	0.377336	0.218	0.309	1
ASPG	0.433562	-3.46088	0.437	0.491	1
CLDN16	0.44097	-3.40166	0.862	0.709	1
RAET1L	0.440975	-3.85981	0.149	0.018	1
CD27	0.443462	-2.84583	0.31	0.018	1
JAK3	0.443462	-0.877336	0.333	0.109	1
PFKFB3	0.445957	-2.58207	0.977	0.909	1
MDK	0.445957	-2.74541	0.402	0.327	1
ADGRV1	0.445957	-3.54358	0.885	0.673	1
MT1G	0.44846	-2.14348	0.414	0.564	1
SAMHD1	0.44846	-1.63324	0.379	0.327	1
FGA	0.450971	-0.464123	0.241	0.018	1
MT2A	0.450971	-0.74482	0.253	0.345	1
APOM	0.450971	-2.653	0.414	0.509	1
RGS1	0.450971	-0.98175	0.218	0.073	1
PDGFA	0.450971	-0.299642	0.287	0.455	1
SPI1	0.45349	-0.304161	0.391	0.364	1
ALDH1A1	0.45349	-1.3238	0.874	0.818	1
ITGBL1	0.45349	-1.22164	0.391	0.073	1
HOXD4	0.45349	-0.449419	0.874	0.709	1
FBN3	0.45349	-2.40283	0.667	0.455	1
THEMIS	0.45349	-2.06429	0.322	0.036	1
MECOM	0.456017	-1.78236	0.954	0.873	1
TRBC2	0.456017	-1.39642	0.471	0.036	1
TAC1	0.456017	-2.01269	0.356	0.018	1
SYNE1	0.461095	-0.887062	0.08	0.109	1
PRX	0.461095	-0.269313	0.126	0.418	1
CRIP2	0.461095	-0.553863	0.46	0.382	1
USP53	0.461095	-0.920559	0.563	0.636	1
PDLIM3	0.461095	-3.34646	0.23	0.127	1
PLD4	0.461095	-0.829001	0.241	0.109	1
CRYM	0.461095	-1.48979	0.483	0.564	1
NIBAN2	0.463645	-0.583588	0.609	0.582	1
WNT11	0.463645	-1.54732	0.184	0.055	1
AOC1	0.466204	0.5619	0.172	0.091	1
NIT2	0.466204	-0.709777	0.414	0.527	1
SIGLEC12	0.466204	-3.73581	0.356	0.018	1
HOPX	0.46877	-0.507756	0.379	0.164	1
TMEM252	0.471344	-0.262205	0.322	0.345	1
CCL14	0.471344	0.360705	0.299	0.582	1
HMGA1	0.471344	-0.640511	0.632	0.364	1
SUSD1	0.473925	-0.765396	0.632	0.582	1
CAPG	0.473925	-1.17986	0.759	0.636	1
MUCL3	0.473925	-3.99217	0.276	0.055	1
PTGER1	0.476489	-1.97613	0.943	0.891	1
TIMP1	0.476515	0.279121	0.161	0.145	1
LPIN1	0.476515	-0.472814	0.517	0.509	1
SH2B3	0.476515	-0.819047	0.31	0.182	1
RASL11B	0.479112	-1.29097	0.69	0.782	1
PHYHIPL	0.479112	-0.370708	0.207	0.345	1
NKG7	0.479112	-2.17661	0.31	0.109	1
SLC43A2	0.479112	0.431215	0.345	0.327	1
FIBIN	0.481717	0.605368	0.379	0.473	1
TES	0.481717	-0.828221	0.805	0.764	1
LHX6	0.481717	-1.05302	0.195	0.018	1
PXMP2	0.481717	-0.34515	0.425	0.509	1
DSEL	0.48433	-1.05849	0.276	0.455	1
PGGHG	0.48433	-0.784782	0.552	0.455	1
CABP1	0.48695	-4.64082	0.736	0.527	1
PIGR	0.48695	-2.03034	0.678	0.618	1
RHOBTB3	0.48695	-1.9662	0.839	0.764	1
CSF2RA	0.48695	-2.17619	0.31	0.127	1
HNF1A	0.48695	-0.571044	0.253	0.4	1
HSPA6	0.489578	-6.3725	0.172	0.164	1
PLCH2	0.489578	-3.96068	0.966	0.673	1
NEU4	0.489578	-4.3797	0.954	0.491	1
SEMA7A	0.489578	-2.45338	0.161	0.073	1
STC1	0.492175	-0.938077	0.989	0.764	1
CDH3	0.492213	-3.63987	0.874	0.636	1
TGFBI	0.492214	0.676917	0.391	0.382	1
CTSL	0.492214	-0.455558	0.563	0.618	1
LILRB2	0.492214	-0.893925	0.345	0.055	1
CADPS2	0.494852	-1.46324	0.989	0.855	1
FN1	0.494857	-0.396087	0.253	0.291	1
CD37	0.494857	-0.271154	0.276	0.055	1
FGF9	0.494857	-1.41906	0.655	0.564	1
PARVG	0.494857	-0.617303	0.345	0.091	1
ALPK2	0.494857	-3.4508	0.678	0.673	1
IL10RA	0.494857	-0.637917	0.333	0.073	1
PAMR1	0.497507	0.464129	0.218	0.018	1
AOAH	0.500166	-0.689672	0.46	0.055	1
PLS3	0.500166	-1.84907	0.805	0.727	1
RIDA	0.500166	-0.570219	0.253	0.473	1
ITM2C	0.502831	-0.603199	0.885	0.855	1
RASSF2	0.502831	-0.57493	0.276	0.073	1
ELF3	0.505505	-3.03307	0.563	0.6	1
GBP5	0.505505	-1.44483	0.333	0.036	1
VWF	0.508185	-0.847409	0.563	0.509	1
TMSB10	0.508185	-0.98902	0.264	0.345	1
ABCC3	0.508185	-1.57053	0.667	0.655	1
C11orf80	0.508185	-0.952356	0.943	0.836	1
LINGO1	0.508185	-0.852911	0.149	0.091	1
KNG1	0.510858	-3.82804	0.517	0.455	1
WNK4	0.510874	-3.66811	0.621	0.564	1
GRAP2	0.510874	-2.13822	0.299	0.018	1
MYO7B	0.510874	-0.890657	0.402	0.491	1
GOLIM4	0.513569	-0.258528	0.368	0.455	1
NHEJ1	0.513569	-0.870502	0.494	0.564	1
IRX2	0.516272	-3.75486	0.747	0.618	1
LIMD2	0.518982	-0.676869	0.391	0.127	1
FBLIM1	0.518982	-0.352741	0.425	0.291	1
GRHPR	0.518982	-0.568103	0.552	0.582	1
PLOD2	0.518982	-0.410525	0.494	0.473	1
MAPT	0.518982	-0.432239	0.069	0.109	1
TM4SF18	0.518982	-0.996459	0.713	0.6	1
ACSM2B	0.5217	-0.319672	0.149	0.327	1
SULF1	0.5217	0.409401	0.172	0.018	1
IRF8	0.5217	-1.2576	0.46	0.291	1
PLTP	0.5217	-0.478337	0.149	0.182	1
SPOCD1	0.5217	-3.31827	0.161	0.036	1
UGT1A1	0.5217	-0.621392	0.368	0.4	1
AFM	0.524425	-0.414904	0.126	0.291	1
SEMA6D	0.524425	-2.92247	0.483	0.473	1
NECTIN4	0.524425	-4.22442	0.368	0.182	1
BCL6B	0.524425	-0.445352	0.276	0.127	1
ZBTB4	0.524425	-0.68632	0.402	0.455	1
APOBR	0.527157	-1.52443	0.345	0.055	1
OR5L2	0.527157	-3.14226	0.276	0.018	1
TSPAN15	0.527157	-0.363066	0.529	0.527	1
RASSF5	0.529897	-0.371824	0.287	0.091	1
CD82	0.532643	-2.27274	0.989	0.891	1
RGS10	0.532643	-2.06475	0.287	0.327	1
PPIF	0.532643	-0.3145	0.713	0.582	1
RAB34	0.532643	-0.690745	0.563	0.436	1
TGFB1I1	0.532643	-0.37024	0.253	0.382	1
CLDN11	0.535397	0.304527	0.184	0.055	1
SYK	0.535397	-1.76402	0.943	0.836	1
ME3	0.535397	-0.260698	0.494	0.527	1
FCAR	0.535397	-1.05709	0.253	0.055	1
PPP1R1A	0.538158	-3.39625	0.77	0.691	1
IFITM2	0.538158	0.700761	0.253	0.182	1
ADAM15	0.538158	-0.320698	0.391	0.327	1
SLC1A1	0.538158	-0.336247	0.195	0.273	1
PCOLCE	0.538158	0.571771	0.391	0.345	1
TFAP2C	0.538158	-3.11091	0.253	0.018	1
STARD13	0.538158	-1.20282	0.609	0.473	1
CLU	0.540772	-0.47639	0.977	0.982	1
ATP6V1C2	0.540926	-1.90303	0.862	0.727	1
COL25A1	0.540926	-2.46837	0.184	0.109	1
KCNJ15	0.543702	0.30223	0.402	0.345	1
RAPGEF5	0.543702	-0.39859	0.322	0.382	1
ARGLU1	0.543702	-0.704416	0.621	0.455	1
HSDL2	0.543702	-0.498828	0.621	0.636	1
TNC	0.546484	0.697621	0.241	0.273	1
ERBB4	0.546484	-1.84817	0.621	0.491	1
ARHGEF17	0.546484	-0.48739	0.264	0.327	1
AKR1C3	0.546484	-1.05563	0.299	0.491	1
KCP	0.546484	-0.308731	0.759	0.582	1
GLCCI1	0.546484	0.3734	0.506	0.6	1
SLC11A1	0.549273	-1.03896	0.23	0.055	1
CLDN1	0.549273	-0.995543	0.414	0.436	1
SEC14L1	0.549273	-0.43536	0.345	0.418	1
LRCH4	0.549273	-0.976787	0.632	0.582	1
VCAN	0.55207	-2.89414	0.391	0.073	1
TNFAIP2	0.55207	-1.2772	0.379	0.491	1
LIPA	0.55207	-0.394512	0.506	0.618	1
IRX3	0.55207	-0.79895	0.494	0.509	1
CUBN	0.554873	-0.683916	0.149	0.2	1
CPXM2	0.554873	-1.46137	0.195	0.218	1
TUBA1C	0.554873	-0.787623	0.368	0.327	1
ARHGAP30	0.554873	-1.51442	0.368	0.055	1
PTPN21	0.554873	-0.699412	0.609	0.455	1
MACC1	0.557683	-3.12981	0.977	0.909	1
TCIM	0.557683	-1.43339	0.69	0.582	1
TMEM30B	0.557683	-1.22168	0.793	0.945	1
TNKS1BP1	0.557683	-1.70073	0.782	0.691	1
IL1R1	0.557683	-0.370128	0.402	0.455	1
IL17RB	0.5605	-0.464346	0.218	0.327	1
WTIP	0.5605	-0.499409	0.552	0.564	1
KLRG2	0.5605	-1.3557	0.345	0.055	1
SLC29A1	0.5605	-1.91607	0.621	0.727	1
SRPX2	0.5605	-1.02719	0.333	0.091	1
IVNS1ABP	0.563324	-0.784844	0.816	0.709	1
TRIM2	0.563324	-1.09601	0.839	0.691	1
MMP2	0.566155	-0.479348	0.448	0.418	1
ANGPTL3	0.566155	-0.497356	0.241	0.345	1
CXCR3	0.566155	1.55554	0.299	0	1
LTBP1	0.566155	-0.62642	0.299	0.236	1
CALU	0.566155	-0.91446	0.46	0.418	1
MUC20	0.568993	-1.52937	0.747	0.691	1
RHOBTB1	0.568993	-0.55086	0.23	0.327	1
GABBR1	0.568993	-0.890057	0.563	0.527	1
COL6A1	0.571837	-1.49439	0.713	0.6	1
LRATD1	0.571837	-0.597322	0.667	0.418	1
GPR153	0.571837	-4.35882	0.851	0.618	1
PECR	0.571837	-0.880678	0.77	0.636	1
GC	0.574506	-4.04803	1	0.782	1
TMSB4X	0.574689	-0.94912	0.782	0.727	1
LCP1	0.574689	-0.941116	0.391	0.218	1
FAM3B	0.574689	-1.14963	0.92	0.745	1
ADA2	0.574689	-2.04244	0.471	0.255	1
GOLM1	0.577547	-0.59631	0.609	0.582	1
LAMP5	0.577547	-1.31022	0.161	0.036	1
TUBB6	0.577547	-0.262209	0.287	0.2	1
TNFAIP3	0.580411	-1.70059	0.54	0.618	1
MT-ND5	0.580411	0.567051	0.345	0.364	1
CDC14A	0.580411	0.355772	0.149	0.091	1
SIPA1	0.580411	0.378669	0.368	0.273	1
CXCL6	0.583282	-0.920161	0.264	0.055	1
IRX1	0.583282	-3.611	0.678	0.509	1
KCNIP1	0.583282	-2.72577	0.207	0.055	1
CPA1	0.583282	-1.37981	0.276	0.055	1
CORO2B	0.58616	-0.558109	0.736	0.691	1
TFF3	0.58616	-0.662011	0.253	0.091	1
FGF2	0.58616	-4.38472	0.391	0.273	1
SCD5	0.58616	0.271531	0.299	0.418	1
MMP7	0.589045	-4.437	0.414	0.309	1
COL8A1	0.589045	-0.340278	0.276	0.182	1
XCR1	0.589045	0.613679	0.264	0	1
LAMA4	0.591936	0.41307	0.322	0.255	1
CXCR1	0.591936	0.626597	0.23	0	1
S100A1	0.594833	-2.15553	0.77	0.655	1
VSIG4	0.594833	-1.10958	0.299	0.236	1
TTYH3	0.594833	-0.552911	0.414	0.4	1
PTK7	0.594833	-2.04673	0.69	0.655	1
COL1A1	0.597737	-1.14187	0.31	0.418	1
RASL11A	0.597737	-1.50246	0.839	0.782	1
VAV1	0.597737	-2.73699	0.31	0.036	1
OAF	0.597737	-0.479749	0.678	0.582	1
CD14	0.600647	-0.649119	0.471	0.491	1
TMEM204	0.600647	-1.39479	0.195	0.164	1
BMP1	0.600647	-0.623923	0.345	0.364	1
KCNE4	0.600647	-0.410811	0.253	0.164	1
EAF2	0.600647	-0.505913	0.218	0.345	1
UNC5CL	0.603564	-0.972725	0.529	0.564	1
VDR	0.603564	-1.05401	0.184	0.255	1
PIK3AP1	0.603564	-3.54644	0.678	0.636	1
FRMD1	0.606487	0.292349	0.161	0.164	1
SLCO4A1	0.606487	-0.677251	0.345	0.491	1
EPS8L1	0.606487	-0.794683	0.713	0.564	1
FAM110B	0.606487	-2.06229	0.931	0.764	1
CHRNA4	0.606487	-0.493976	0.448	0.509	1
MMRN1	0.609416	0.261864	0.253	0.018	1
GRASP	0.609416	-0.988325	0.345	0.345	1
POU2F2	0.609416	-2.42334	0.391	0.073	1
PROZ	0.609416	-0.615146	0.161	0.364	1
CHD3	0.609416	-0.357067	0.506	0.545	1
CLEC11A	0.609416	-0.691217	0.425	0.509	1
BMPR1B	0.612351	-1.91909	0.931	0.927	1
RHBG	0.612352	-0.809666	0.529	0.636	1
NAAA	0.612352	-1.80513	0.552	0.545	1
PTGIS	0.615294	0.833109	0.218	0.036	1
VEGFC	0.615294	1.47154	0.195	0.018	1
CFI	0.615294	-0.345169	0.276	0.364	1
HK1	0.615294	-1.28551	0.816	0.582	1
TEX13C	0.615294	-4.33104	0.356	0.018	1
CYP4F2	0.618242	1.27685	0.126	0.327	1
SPC24	0.618242	-2.28942	0.356	0.055	1
TXNDC5	0.618242	-0.39389	0.448	0.382	1
ALDH1A2	0.621196	-0.805864	0.46	0.491	1
EBF1	0.621196	-0.704883	0.23	0.418	1
MAP1B	0.621196	-0.392179	0.138	0.218	1
S100A10	0.621196	-0.636838	0.494	0.564	1
FMOD	0.621196	-0.822015	0.414	0.164	1
WDR38	0.621196	-1.79379	0.23	0.018	1
OPRD1	0.621196	-2.03669	0.322	0.036	1
EFNA1	0.621196	-0.300031	0.379	0.345	1
ARHGAP18	0.624157	-0.407019	0.552	0.509	1
ATP8B1	0.624157	-1.09243	0.667	0.727	1
CA10	0.624157	-0.557495	0.172	0.364	1
PGAM2	0.627123	-4.56399	0.747	0.655	1
HOXB4	0.627123	-2.57207	0.839	0.745	1
NLRC4	0.627123	-3.65125	0.299	0.127	1
SLC22A18	0.627123	-0.526334	0.517	0.6	1
SRF	0.627123	-0.509748	0.471	0.618	1
IFI30	0.633074	-1.0808	0.701	0.527	1
EHF	0.636059	-1.53715	0.897	0.818	1
MROH2B	0.636059	-3.5495	0.241	0.018	1
CHGB	0.636059	-3.01039	0.862	0.618	1
CCND2	0.636059	-1.51243	0.713	0.582	1
PADI2	0.639049	-4.06701	0.598	0.673	1
PEA15	0.639049	-2.45895	0.08	0.127	1
EMILIN1	0.639049	-0.435366	0.425	0.4	1
RARRES2	0.639049	-0.276005	0.207	0.291	1
OR2K2	0.639049	-2.55024	0.253	0.055	1
NCCRP1	0.642044	-3.81147	0.954	0.673	1
ARHGAP8	0.642045	-0.45789	0.862	0.836	1
PRKCB	0.642045	-1.8957	0.356	0.073	1
CDC42EP1	0.642045	-1.50577	0.598	0.6	1
COL9A2	0.645044	-2.10069	0.977	0.873	1
FTL	0.645047	-0.875216	0.126	0.291	1
MARVELD1	0.645047	-0.492155	0.414	0.364	1
SUSD4	0.648055	-4.20025	0.782	0.582	1
LST1	0.648055	-0.908213	0.368	0.055	1
LBH	0.651069	-0.260916	0.161	0.2	1
NR1H4	0.651069	-0.3822	0.31	0.382	1
POSTN	0.654088	0.294675	0.218	0.109	1
SLC22A6	0.654088	-0.372313	0.138	0.182	1
TRAF1	0.654088	-3.57021	0.391	0.509	1
MINDY1	0.657113	-0.364571	0.782	0.673	1
CCL2	0.660144	-0.394743	0.253	0.109	1
HOXB3	0.660144	-2.04854	0.851	0.855	1
CASZ1	0.660144	0.507562	0.586	0.618	1
GLYCTK	0.660144	-1.15372	0.69	0.6	1
RGS5	0.66318	-4.94594	0.379	0.473	1
NTRK2	0.66318	-4.06729	0.552	0.509	1
TMEM37	0.66318	-1.41366	0.115	0.2	1
AC011195.2	0.66318	-2.72737	0.276	0.036	1
EFEMP2	0.66318	-0.660268	0.517	0.436	1
PIEZO1	0.66318	-1.11591	0.483	0.509	1
ANXA2	0.666222	-0.530296	0.253	0.327	1
SLC16A5	0.666222	-1.23181	0.736	0.691	1
SMCP	0.666222	-3.91115	0.218	0.018	1
RBM5	0.666222	-0.895095	0.529	0.618	1
RERG	0.666222	-0.446418	0.149	0.218	1
ENO1	0.669269	-0.370494	0.931	0.891	1
LRRC75B	0.669269	-0.526796	0.448	0.564	1
RENBP	0.669269	-1.04295	0.287	0.327	1
SLC34A2	0.672322	-2.03198	0.471	0.255	1
SUCNR1	0.672322	-0.290615	0.299	0.473	1
TBC1D24	0.672322	-0.924395	0.586	0.6	1
ESAM	0.672322	-1.87219	0.379	0.473	1
IRF7	0.672322	-0.908011	0.494	0.527	1
CFAP157	0.672322	-4.66749	0.506	0.182	1
MKI67	0.67538	-1.42695	0.287	0.018	1
LMO2	0.67538	0.317469	0.138	0.127	1
STON1	0.67538	-1.08582	0.391	0.4	1
PROM2	0.678443	-0.744847	0.736	0.709	1
ISYNA1	0.678443	-0.466666	0.425	0.327	1
MYO10	0.678443	-1.02738	0.839	0.745	1
HEPACAM2	0.681509	-2.79127	0.977	0.836	1
S100A2	0.681512	-3.67452	0.644	0.564	1
PSAP	0.681512	-0.426788	0.402	0.382	1
SLC6A18	0.681512	-4.23458	0.92	0.6	1
PPP1R18	0.681512	-1.20837	0.46	0.345	1
PLEKHA5	0.681512	-0.345986	0.241	0.255	1
GALNT14	0.681512	-0.461535	0.437	0.455	1
FCMR	0.684586	0.559276	0.195	0	1
SERPINF1	0.687665	-5.4211	0.575	0.6	1
NPL	0.687666	-0.986683	0.069	0.218	1
CASR	0.687666	-1.6512	0.586	0.691	1
TMEM54	0.687666	-0.517997	0.402	0.345	1
FRY	0.69075	-0.506901	0.345	0.291	1
NAPSA	0.69075	-0.269283	0.31	0.382	1
FAT4	0.69075	-0.594116	0.46	0.491	1
TP53I11	0.69075	-0.719151	0.264	0.382	1
FGL2	0.693823	-1.6036	0.989	0.927	1
LEF1	0.69384	0.30561	0.218	0.145	1
DPYD	0.69384	-0.436475	0.356	0.436	1
PRAMEF19	0.69384	-3.86513	0.299	0.018	1
DKK3	0.696935	0.555718	0.253	0.145	1
MTURN	0.696935	-0.461605	0.759	0.764	1
PERP	0.696935	-1.09511	0.77	0.618	1
TRIM17	0.696935	-0.653393	0.402	0.091	1
C1orf198	0.700035	-0.587124	0.333	0.364	1
COLGALT2	0.700035	-0.933229	0.172	0.109	1
UNC5B	0.700035	0.571494	0.287	0.309	1
VSTM2A	0.700035	-3.3535	0.126	0.018	1
S100A4	0.703139	0.342706	0.241	0.127	1
TFAP2B	0.703139	-3.37785	0.782	0.764	1
CYP1B1	0.703139	-0.970095	0.46	0.491	1
JADE1	0.703139	-0.797202	0.483	0.509	1
TGM2	0.706249	-0.277993	0.184	0.2	1
CRIP3	0.706249	-1.82857	0.276	0.273	1
UBASH3B	0.706249	-0.897365	0.368	0.127	1
FGFR3	0.709364	-0.457275	0.471	0.436	1
MGLL	0.709364	-1.01521	0.609	0.545	1
EXPH5	0.709364	0.308915	0.241	0.182	1
ATP9A	0.709364	-1.79591	0.586	0.527	1
FRMPD3	0.709364	-3.23887	0.253	0.036	1
LIPH	0.709364	-1.88712	0.874	0.673	1
EGR3	0.712483	-0.392022	0.195	0.091	1
SBSPON	0.712483	-0.422066	0.644	0.491	1
LAPTM5	0.715608	-0.306716	0.253	0.273	1
IRX5	0.715608	-3.88305	0.437	0.364	1
ABCC2	0.715608	-0.623747	0.483	0.473	1
CPXM1	0.715608	0.813499	0.287	0	1
CLDN19	0.718737	-4.2173	0.632	0.564	1
BHLHE40	0.718737	-0.83708	0.586	0.491	1
SPINT1	0.718737	-0.261705	0.793	0.727	1
KCTD15	0.718737	-0.812477	0.322	0.273	1
PTGER4	0.721871	0.603689	0.149	0.145	1
NKD1	0.721871	0.297669	0.207	0.091	1
CDC6	0.721871	-1.18466	0.253	0.018	1
MICALL2	0.721871	-0.58663	0.356	0.364	1
LTF	0.725009	-1.03215	0.471	0.091	1
NOTCH3	0.725009	-0.441319	0.529	0.455	1
CLIC3	0.725009	0.354685	0.23	0.055	1
SVIL	0.725009	-0.735976	0.437	0.473	1
SPOCK1	0.728153	-0.496029	0.046	0.145	1
IFI27	0.728153	-0.858383	0.08	0.145	1
NTN4	0.728153	0.590117	0.333	0.273	1
RIPOR3	0.728153	-0.668933	0.356	0.345	1
CIITA	0.7313	-0.631797	0.356	0.527	1
ZYX	0.7313	-0.281345	0.287	0.364	1
SLCO2A1	0.734453	-0.722427	0.161	0.109	1
XPNPEP2	0.734453	0.649531	0.126	0.236	1
APOL1	0.734453	-0.354513	0.379	0.382	1
RGL2	0.734453	-0.62669	0.621	0.6	1
SBNO2	0.737609	-1.58059	0.563	0.545	1
BSND	0.740771	-0.964038	0.529	0.6	1
COL18A1	0.740771	-0.628099	0.69	0.545	1
RBMS3	0.743936	-0.520676	0.241	0.4	1
GCHFR	0.743936	-0.447484	0.333	0.4	1
SULF2	0.747106	-0.362785	0.08	0.145	1
OLFML2B	0.747106	-0.641853	0.356	0.109	1
ARRDC4	0.75028	-2.41301	0.368	0.382	1
DUSP23	0.75028	-0.585806	0.609	0.545	1
CTNNAL1	0.75028	-0.329039	0.575	0.491	1
PDZK1	0.753459	-0.58975	0.253	0.327	1
TMPRSS4	0.756641	0.664199	0.31	0.182	1
PLXND1	0.756641	-0.341965	0.241	0.273	1
SLC9A3R1	0.756641	-0.568709	0.356	0.364	1
HEG1	0.756641	0.518411	0.207	0.182	1
MAGI2	0.759828	-0.616918	0.161	0.345	1
TRNP1	0.759828	-1.20291	0.471	0.509	1
MS4A6A	0.759828	-1.10437	0.402	0.527	1
TUBB	0.759828	-0.428705	0.517	0.491	1
KCNMB1	0.759828	-0.591063	0.149	0.055	1
FOLR2	0.759828	-0.720857	0.322	0.218	1
SCNN1B	0.763019	-0.832575	0.977	0.818	1
TBC1D4	0.763019	-0.533252	0.713	0.673	1
NAMPT	0.763019	-0.298092	0.391	0.491	1
BIN1	0.763019	-0.360152	0.276	0.364	1
VWA3A	0.763019	-0.854309	0.207	0.036	1
SLC28A1	0.766214	0.517768	0.402	0.418	1
MICAL2	0.766214	-0.595965	0.218	0.236	1
GABRA2	0.766214	0.619924	0.425	0.436	1
HSPB1	0.766214	-3.31792	0.195	0.2	1
KCNK5	0.766214	-0.585444	0.368	0.4	1
CCL7	0.766214	1.10812	0.195	0	1
DLG4	0.766214	-0.669502	0.448	0.455	1
VTCN1	0.769346	-1.87675	0.989	0.873	1
CCR7	0.769413	-1.63392	0.253	0.018	1
OR51F1	0.769413	0.931501	0.184	0	1
TSPAN8	0.772615	-2.9792	0.954	0.818	1
OLFM4	0.772616	-0.889594	0.333	0.164	1
ARHGAP4	0.772616	-2.10986	0.506	0.582	1
EFHD2	0.772616	-0.267475	0.552	0.436	1
ITPRIPL2	0.772616	0.523932	0.368	0.345	1
CADM1	0.772616	-1.59618	0.333	0.4	1
ATP1A1	0.775822	-1.9535	0.31	0.382	1
DMKN	0.775822	-1.19303	0.793	0.655	1
CST7	0.775822	-4.79616	0.322	0.055	1
TACC1	0.775822	-0.462445	0.276	0.345	1
LYG1	0.779033	-3.3041	0.678	0.618	1
S100A11	0.779033	-0.454954	0.805	0.782	1
CSF3R	0.779033	-1.48172	0.276	0.055	1
TESC	0.779033	-0.53993	0.402	0.291	1
FGD3	0.779033	-2.08833	0.908	0.709	1
BATF	0.782247	-3.38935	0.322	0.055	1
SPTB	0.782247	0.573985	0.184	0.182	1
TNIK	0.782247	-0.372258	0.138	0.255	1
FAM83D	0.782247	0.515329	0.161	0.345	1
RFLNB	0.785465	-1.21364	0.287	0.455	1
RRAD	0.785465	0.468022	0.391	0.255	1
TPST1	0.785465	-0.465204	0.713	0.6	1
SDC4	0.785465	-0.25893	0.736	0.673	1
NDN	0.785465	-0.383413	0.414	0.527	1
ISOC2	0.785465	-0.677963	0.253	0.345	1
LGALS1	0.791912	-0.377432	0.149	0.145	1
POU3F3	0.791912	-0.644177	0.943	0.909	1
TUBB2B	0.791912	-4.1175	0.448	0.473	1
WDR72	0.791912	-0.290236	0.529	0.618	1
CCDC8	0.791912	-0.54344	0.621	0.582	1
MARK1	0.791912	-0.916774	0.448	0.345	1
CMKLR1	0.791912	-0.919604	0.184	0.182	1
GRIK5	0.795141	-1.09131	0.391	0.364	1
ACSM3	0.795141	-0.451943	0.713	0.673	1
LYZ	0.798373	0.787426	0.333	0.036	1
GJA4	0.798373	-0.680286	0.195	0.218	1
USH1C	0.798373	-0.886849	0.31	0.364	1
SFMBT2	0.798373	-0.500216	0.276	0.418	1
PDE1A	0.801609	-1.66834	0.92	0.818	1
PPFIBP1	0.801609	-0.25783	0.253	0.382	1
EFNA5	0.801609	-0.331843	0.609	0.527	1
TNNT1	0.801609	-4.95019	0.218	0.036	1
LPAR6	0.801609	-0.52483	0.241	0.382	1
NFAT5	0.801609	-0.573199	0.586	0.691	1
PAPPA	0.804844	-2.87129	0.977	0.909	1
MS4A7	0.804848	-0.570342	0.333	0.473	1
UGT2A3	0.804848	-0.696919	0.23	0.364	1
COL13A1	0.804848	0.885202	0.184	0.018	1
BMF	0.804848	-1.14001	0.402	0.364	1
FAM118A	0.804848	-1.23971	0.391	0.491	1
AMOTL1	0.804848	-0.372514	0.609	0.564	1
IQGAP1	0.804848	-1.14146	0.713	0.618	1
ALDH4A1	0.808091	-0.326796	0.184	0.273	1
WNT9B	0.808091	-2.86876	0.598	0.291	1
BDKRB2	0.808091	-0.719557	0.276	0.273	1
FTCD	0.808091	-0.736147	0.333	0.382	1
FZD4	0.808091	0.581369	0.402	0.455	1
WIPI1	0.808091	-0.585254	0.414	0.473	1
CGNL1	0.811336	-0.386354	0.184	0.236	1
GABRP	0.811336	-3.44345	0.437	0.109	1
CSMD1	0.811336	-0.346816	0.529	0.564	1
ARAP3	0.811336	-0.33004	0.23	0.2	1
HLX	0.814586	-0.930638	0.172	0.109	1
LIF	0.817838	0.436671	0.368	0.055	1
ACVRL1	0.817838	0.313182	0.264	0.345	1
RGS11	0.817838	-0.426979	0.138	0.127	1
HIP1	0.817838	-0.953956	0.506	0.618	1
L1CAM	0.824346	-1.72615	0.989	0.909	1
MYO1F	0.824352	-0.893307	0.425	0.109	1
TBC1D1	0.824352	-4.80261	0.345	0.491	1
ARNT2	0.824352	-0.405299	0.517	0.455	1
EPB41L2	0.824352	-0.382359	0.299	0.327	1
MBOAT1	0.824352	-1.95118	0.747	0.709	1
RHOU	0.824352	-0.83866	0.471	0.545	1
CORO1A	0.827613	-1.77372	0.379	0.109	1
VAV3	0.827613	-1.4535	0.862	0.8	1
UCHL1	0.830876	-3.44723	0.92	0.764	1
NNMT	0.830878	0.258826	0.322	0.455	1
MLPH	0.830878	-0.750198	0.356	0.036	1
PPP1R1B	0.830878	-0.3166	0.218	0.055	1
ATP6V0A4	0.834145	-1.62869	0.92	0.909	1
SLC22A11	0.834145	-0.286241	0.218	0.364	1
NABP1	0.834145	-1.78426	0.494	0.436	1
CLDN3	0.834145	-2.99403	0.517	0.727	1
PODN	0.834145	1.13386	0.333	0.036	1
CAV2	0.837416	0.472346	0.391	0.327	1
SOCS1	0.837416	0.272341	0.598	0.745	1
HEYL	0.837416	-0.481432	0.299	0.273	1
KLF9	0.837416	-0.370577	0.253	0.236	1
ITGAX	0.840689	-1.05853	0.31	0.055	1
ECEL1	0.840689	-2.26632	0.126	0.036	1
[truncated: 197 more rows]

## Sheet: cluster_Dist_conv_tub_cells
	p_val	avg_log2FC	pct.1	pct.2	p_val_adj
CCDC114	2.23223174585272e-29	-3.112	0.552	0.021	6.69669523755816e-26
SLC27A6	1.21900952328104e-24	-2.61727	0.345	0.029	3.65702856984311e-21
CCL23	2.58035150653011e-24	-1.55051	0.368	0.021	7.74105451959033e-21
KRTAP13-4	2.47274107508667e-23	-3.50924	0.678	0.029	7.41822322526002e-20
EDARADD	1.03471671266537e-22	-0.267376	0.517	0.021	3.10415013799611e-19
RFPL4A	3.91141803352708e-22	-2.94857	0.563	0.029	1.17342541005813e-18
OR7G2	6.2345444646473e-22	-4.86498	0.655	0.021	1.87036333939419e-18
SLC25A18	2.92071714925103e-21	-0.561495	0.195	0.057	8.76215144775308e-18
MROH2B	7.85421744113732e-21	-3.3001	0.195	0.014	2.3562652323412e-17
YBX2	3.88706332953994e-20	-3.94275	0.586	0.043	1.16611899886198e-16
OR1E1	4.28944749557449e-19	-5.15304	0.724	0.029	1.28683424867235e-15
FAM71D	5.90120989770005e-19	-1.93403	0.621	0.043	1.77036296931002e-15
COL26A1	8.89847946981454e-19	-1.41651	0.356	0.086	2.66954384094436e-15
CDH19	9.7663063822738e-19	-1.38143	0.517	0.05	2.92989191468214e-15
CR1L	1.09185911257641e-18	-2.90731	0.356	0.05	3.27557733772923e-15
SPP1	3.98596414092665e-18	-1.0681	1	0.993	1.195789242278e-14
H3F3C	1.13651459720977e-17	-3.67155	0.598	0.014	3.40954379162931e-14
GRM1	3.21064455709316e-17	0.277288	0.172	0.043	9.63193367127949e-14
SFTPB	3.7009434199326e-17	-1.17227	0.402	0.029	1.11028302597978e-13
LCE2A	3.7009434199326e-17	-5.35977	0.529	0.029	1.11028302597978e-13
KCNJ4	4.8274563158067e-17	-1.06683	0.276	0.007	1.44823689474201e-13
FXYD7	1.61889591725683e-16	-1.94121	0.644	0.014	4.85668775177049e-13
NCAM1	2.02880103435261e-16	-1.54043	0.207	0.029	6.08640310305783e-13
HMX2	3.71181266943264e-16	-0.2605	0.184	0.121	1.11354380082979e-12
MYF5	1.06843893462508e-15	-4.15529	0.506	0.036	3.20531680387524e-12
OR1C1	1.14323682698527e-15	-4.7092	0.494	0.029	3.4297104809558e-12
EGF	1.30818088605037e-15	-0.557407	1	1	3.9245426581511e-12
POU4F1	1.47243971786791e-15	-2.57886	0.494	0.036	4.41731915360372e-12
SRARP	1.54870712602293e-15	-0.380867	0.345	0.171	4.64612137806879e-12
PCDHA1	3.39928048433642e-15	-5.24071	0.598	0.043	1.01978414530092e-11
GC	3.45632038354349e-15	-1.69888	0.184	0.164	1.03689611506305e-11
OR1N2	3.94711063013521e-15	-4.97114	0.644	0.021	1.18413318904056e-11
TBX1	5.23013013933148e-15	-4.73802	0.667	0.029	1.56903904179944e-11
NT5C1A	8.56772656786324e-15	-0.915983	0.356	0.057	2.57031797035897e-11
CBLN4	1.11303055056618e-14	-1.19726	0.172	0.057	3.33909165169854e-11
TNNI1	1.37562213013777e-14	-0.565291	0.034	0.179	4.12686639041331e-11
ANKRD55	1.90282397867057e-14	-0.585297	0.494	0.179	5.70847193601172e-11
FST	4.53058477398732e-14	-0.420874	0.368	0.05	1.3591754321962e-10
FBN3	4.6774024930491e-14	0.702397	0.402	0.157	1.40322074791473e-10
NRG4	5.06522369789638e-14	-1.95886	0.253	0.029	1.51956710936891e-10
PCDHB8	5.57250358412299e-14	-3.23776	0.299	0.021	1.6717510752369e-10
KIAA1210	6.74146660184437e-14	-2.03717	0.46	0.021	2.02243998055331e-10
CXCR2	6.95845051122536e-14	-3.15237	0.644	0.043	2.08753515336761e-10
KBTBD12	1.26623536318806e-13	-1.01751	0.368	0.129	3.79870608956418e-10
COL25A1	2.39916300410162e-13	0.291583	0.264	0.136	7.19748901230487e-10
RIMS4	3.21823428924259e-13	-2.56834	0.529	0.029	9.65470286772777e-10
PRRX2	3.26823369479342e-13	-3.37227	0.287	0.071	9.80470108438027e-10
KRTAP11-1	4.44462000235516e-13	-3.28582	0.598	0.057	1.33338600070655e-09
NLRP2B	5.17986848139386e-13	-3.40266	0.414	0.014	1.55396054441816e-09
NXPH2	5.42285507914437e-13	-0.860282	0.425	0.15	1.62685652374331e-09
TEX45	6.71302790410274e-13	-2.56858	0.287	0.043	2.01390837123082e-09
RAB3B	7.13412803894179e-13	-0.731084	0.23	0.086	2.14023841168254e-09
VAT1L	8.8218738022918e-13	-0.446304	0.172	0.064	2.64656214068754e-09
NTN1	9.09298456151072e-13	-0.522197	0.448	0.129	2.72789536845322e-09
LOXHD1	9.80704623982321e-13	-1.57022	0.356	0.021	2.94211387194696e-09
C11orf86	1.24821725946371e-12	-4.16939	0.138	0.05	3.74465177839113e-09
RASGEF1C	1.56338734030289e-12	-1.56303	0.402	0.014	4.69016202090868e-09
NTSR2	1.68487068809209e-12	-4.32267	0.356	0.029	5.05461206427626e-09
DEFB134	1.95626789887339e-12	-4.50739	0.609	0.021	5.86880369662018e-09
RS1	2.10758206836303e-12	-4.92201	0.448	0.014	6.32274620508908e-09
RP1L1	2.17131040629901e-12	-3.42663	0.356	0.014	6.51393121889702e-09
PADI1	2.75366486773358e-12	-4.02977	0.713	0.021	8.26099460320075e-09
ADH1C	3.33737500664497e-12	-0.513589	0.23	0.114	1.00121250199349e-08
MPP4	5.49923202577828e-12	-2.79411	0.46	0.057	1.64976960773348e-08
RBP2	6.27132952772322e-12	-1.70994	0.299	0.029	1.88139885831697e-08
TRIM63	7.5772711509775e-12	-2.2391	0.586	0.036	2.27318134529325e-08
THRSP	8.03023293218691e-12	-1.15966	0.322	0.086	2.40906987965607e-08
SLC12A3	9.23250746539955e-12	-0.37036	1	1	2.76975223961986e-08
KRT33B	9.69336353091693e-12	-4.78482	0.678	0.043	2.90800905927508e-08
ADRA1A	9.97753482215905e-12	-0.903545	0.172	0.093	2.99326044664771e-08
TMPRSS9	2.49288280294208e-11	-3.11122	0.241	0.014	7.47864840882624e-08
SYNGR4	2.95407616509795e-11	-2.12918	0.264	0.014	8.86222849529386e-08
APOL5	3.03866919399556e-11	-3.99173	0.586	0.05	9.11600758198667e-08
CPSF4L	3.08185024675578e-11	-4.06789	0.287	0.05	9.24555074026734e-08
TM4SF19	3.49849901927362e-11	-3.66739	0.506	0.043	1.04954970578209e-07
CELA3B	3.54806425273154e-11	-4.11211	0.552	0.021	1.06441927581946e-07
PKP3	4.56722083918343e-11	-1.92996	0.356	0.057	1.37016625175503e-07
UNC13A	4.63155469855717e-11	-1.44893	0.333	0.007	1.38946640956715e-07
AATK	4.63155469855717e-11	-0.95288	0.299	0.05	1.38946640956715e-07
DEFB1	5.70061390331991e-11	-0.26331	1	1	1.71018417099597e-07
ACTC1	6.12119872376782e-11	-1.17532	0.391	0.029	1.83635961713035e-07
KIAA1549L	7.03259510499082e-11	-1.4392	0.322	0.021	2.10977853149724e-07
SCNN1G	8.65345910905887e-11	-1.65898	0.115	0.121	2.59603773271766e-07
OR5L2	8.65345910905887e-11	-3.04801	0.218	0.007	2.59603773271766e-07
SLC5A1	1.10849311033756e-10	-0.39895	0.253	0.079	3.32547933101267e-07
EPGN	1.23691239663524e-10	-2.22786	0.575	0.057	3.71073718990572e-07
CARD16	2.71623333826907e-10	-2.54112	0.218	0.029	8.14870001480722e-07
DEFA4	2.75297999582261e-10	-2.75738	0.391	0.021	8.25893998746782e-07
FOLR3	3.06496009129194e-10	-1.97595	0.885	0.25	9.19488027387583e-07
CLEC4F	3.95076139058621e-10	-1.23436	0.506	0.029	1.18522841717586e-06
POU3F4	4.69610124509912e-10	-0.418912	0.195	0.043	1.40883037352974e-06
PRKCB	4.88668322700263e-10	-0.988749	0.529	0.043	1.46600496810079e-06
DEFB112	4.95187223147752e-10	-2.56917	0.138	0.029	1.48556166944325e-06
SPINK13	5.65224494817289e-10	-1.2144	0.506	0.021	1.69567348445187e-06
LGI1	5.88058688092169e-10	-1.9976	0.506	0.079	1.76417606427651e-06
CRTAC1	5.88058688092169e-10	-1.25434	0.264	0.114	1.76417606427651e-06
CD226	5.95874239847466e-10	0.306291	0.218	0.207	1.7876227195424e-06
AGAP2	6.28130888334473e-10	-1.48162	0.517	0.014	1.88439266500342e-06
TREML1	6.44895140628192e-10	-3.64759	0.437	0.014	1.93468542188458e-06
UBASH3B	7.55037965527205e-10	-1.64792	0.655	0.121	2.26511389658161e-06
ATOH1	8.06165228399142e-10	-1.90408	0.46	0.029	2.41849568519743e-06
FRMD7	8.49484145519732e-10	-1.54945	0.563	0.193	2.54845243655919e-06
SOST	8.83455012449308e-10	-3.24753	0.092	0.129	2.65036503734792e-06
OR4E1	9.30817033137682e-10	-3.27447	0.414	0.021	2.79245109941305e-06
KCNH3	1.08824828691329e-09	-0.647793	0.632	0.143	3.26474486073986e-06
OVCH2	1.16126370732966e-09	0.536718	0.126	0.171	3.48379112198899e-06
SHOC1	1.2880986637722e-09	0.925662	0.414	0.264	3.86429599131659e-06
BANK1	1.2880986637722e-09	-1.55551	0.54	0.264	3.86429599131659e-06
RERGL	1.56332845200906e-09	-3.9368	0.092	0.164	4.68998535602719e-06
SFRP4	1.56332845200906e-09	-2.09252	0.356	0.071	4.68998535602719e-06
IFNW1	1.73274874164676e-09	-4.15189	0.402	0.036	5.19824622494029e-06
PTPRN2	1.75514506901196e-09	-3.16196	0.115	0.007	5.26543520703588e-06
SST	1.87142605357781e-09	-4.13214	0.138	0.029	5.61427816073342e-06
SLC26A4	1.89556685663302e-09	-0.694153	0.103	0.114	5.68670056989906e-06
ADAMTSL4	1.99521933231783e-09	-1.12926	0.644	0.236	5.98565799695349e-06
ABCA4	2.15428282521629e-09	-1.40653	0.483	0.143	6.46284847564886e-06
CACNA2D2	2.18197116445637e-09	-1.52368	0.563	0.186	6.54591349336911e-06
IGFN1	2.60798296239939e-09	-0.871775	0.506	0.036	7.82394888719818e-06
MB	3.07543527474463e-09	-2.81225	0.31	0.021	9.22630582423389e-06
PCDH7	3.27614697889671e-09	-0.326869	0.23	0.107	9.82844093669012e-06
TMEM207	3.31767034584373e-09	-5.26501	0.322	0.186	9.95301103753119e-06
HEY1	3.57873864300183e-09	-0.778245	0.529	0.171	1.07362159290055e-05
NELL2	4.37597886490359e-09	-1.1753	0.46	0.021	1.31279365947108e-05
OOEP	4.83697841702046e-09	-0.993439	0.218	0.007	1.45109352510614e-05
CLEC4A	5.27890153648965e-09	-0.97594	0.575	0.136	1.58367046094689e-05
MFAP5	5.75990772685205e-09	-3.03699	0.253	0.029	1.72797231805562e-05
VGF	6.28350203224697e-09	-1.65835	0.598	0.057	1.88505060967409e-05
C1orf162	6.52181422759764e-09	-1.9957	0.529	0.164	1.95654426827929e-05
CXCL3	6.76890824758699e-09	-2.19385	0.391	0.036	2.0306724742761e-05
JAML	6.85333902327724e-09	-4.22394	0.552	0.064	2.05600170698317e-05
ALDH1A3	7.75523966105952e-09	-1.33499	0.448	0.136	2.32657189831786e-05
CCR4	9.32819596913239e-09	-2.79192	0.437	0.029	2.79845879073972e-05
SCUBE1	9.79750528852088e-09	0.887261	0.103	0.107	2.93925158655626e-05
OR52R1	1.0164469026513e-08	-2.5345	0.356	0.021	3.04934070795391e-05
APLN	1.06745938625898e-08	-0.353562	0.103	0.171	3.20237815877694e-05
TYRP1	1.16278027066763e-08	-3.06094	0.563	0.279	3.48834081200289e-05
WFDC13	1.37874727003204e-08	-5.31129	0.115	0.029	4.13624181009613e-05
CYP11A1	1.75650306384304e-08	-1.46495	0.517	0.057	5.26950919152911e-05
GRM8	1.82118887250078e-08	-1.34414	0.345	0.029	5.46356661750234e-05
OR52E5	1.88818536472704e-08	-2.31271	0.379	0.021	5.66455609418112e-05
NR4A3	2.07858247052668e-08	-5.655	0.379	0.264	6.23574741158005e-05
SCGB1D4	2.07875501639932e-08	-3.95438	0.23	0.036	6.23626504919797e-05
NIM1K	2.15492761243615e-08	-2.87081	0.264	0.029	6.46478283730844e-05
FAM81A	2.31548588755866e-08	-0.426588	0.161	0.171	6.94645766267597e-05
STAP1	2.40006065047491e-08	0.641286	0.437	0.25	7.20018195142473e-05
RGS1	2.42891280660193e-08	-3.58646	0.54	0.093	7.28673841980578e-05
GDF3	2.57829782161022e-08	-4.81689	0.23	0.021	7.73489346483065e-05
TAL1	2.67216868508187e-08	0.478142	0.23	0.093	8.01650605524562e-05
HMGCS2	2.93901987783205e-08	-3.5445	0.149	0.114	8.81705963349616e-05
TSHB	3.08192986915123e-08	-3.17613	0.287	0.043	9.24578960745369e-05
KRTAP12-4	3.68045750476821e-08	-3.15102	0.517	0.057	0.000110414
ANO3	3.72413841896714e-08	-0.465162	0.172	0.121	0.000111724
NTRK3	3.8582191172677e-08	-2.62431	0.069	0.243	0.000115747
SYCP1	4.14056666255818e-08	-3.15844	0.437	0.021	0.000124217
CLIC3	4.28915362155882e-08	-2.77347	0.287	0.1	0.000128675
KRT25	4.33982176277465e-08	-4.37406	0.391	0.036	0.000130195
OGN	5.17317791185958e-08	-0.421163	0.241	0.093	0.000155195
MUC6	5.35753826379183e-08	-4.41968	0.115	0.143	0.000160726
TRDC	5.35753826379183e-08	-4.73513	0.276	0.043	0.000160726
VAX1	5.6132826403559e-08	-2.2787	0.517	0.043	0.000168398
GRIA4	5.94963638211638e-08	-4.03402	0.494	0.107	0.000178489
SCNN1B	6.37908634183439e-08	-1.39402	0.149	0.129	0.000191373
OR3A2	6.75976708485793e-08	-2.86835	0.195	0.014	0.000202793
ECEL1	6.91812291440442e-08	-2.66735	0.632	0.057	0.000207544
FRMPD3	7.24568561672529e-08	-3.41261	0.391	0.029	0.000217371
WNT6	8.13167384530235e-08	-0.325362	0.517	0.071	0.00024395
WNT5B	8.41733395360229e-08	-2.84907	0.218	0.071	0.00025252
SELPLG	9.12217093068346e-08	-3.13648	0.402	0.05	0.000273665
GZMK	9.44143823927614e-08	-2.84261	0.552	0.064	0.000283243
MYOCD	9.77151071680043e-08	-1.51852	0.195	0.014	0.000293145
DNAJB8	1.09543977542882e-07	-2.71237	0.391	0.029	0.000328632
GABRB2	1.17294369246372e-07	-1.40084	0.23	0.207	0.000351883
OLIG1	1.18636656974352e-07	-2.06316	0.655	0.25	0.00035591
OR5AC2	1.21365964058014e-07	-2.63579	0.437	0.036	0.000364098
CD36	1.39063139160528e-07	-2.77538	0.471	0.05	0.000417189
CCNO	1.39063139160528e-07	-0.945194	0.184	0.029	0.000417189
BMPR1B	1.4549859945463e-07	-0.428925	0.161	0.25	0.000436496
OR1N1	1.47151928543644e-07	-2.32578	0.218	0.021	0.000441456
ATP6V1C2	1.47153006612944e-07	-1.85532	0.356	0.221	0.000441459
IGF1	1.59244709282908e-07	0.624781	0.287	0.129	0.000477734
IL6	1.64716576475308e-07	-2.12227	0.23	0.043	0.00049415
STAC2	1.66580603998126e-07	-1.25375	0.402	0.221	0.000499742
MTMR7	1.68465020024566e-07	-4.2274	0.563	0.1	0.000505395
SLC52A3	2.01570589696354e-07	-0.405168	0.414	0.243	0.000604712
CA8	2.0383630651192e-07	1.1121	0.402	0.229	0.000611509
CYP2E1	2.43615081848297e-07	-1.06313	0.69	0.271	0.000730845
PDZRN4	2.43615081848297e-07	-0.540652	0.161	0.043	0.000730845
FOXI2	2.49087728645117e-07	-1.42886	0.517	0.186	0.000747263
ITIH2	2.63287460456e-07	-3.55109	0.115	0.029	0.000789862
KIT	2.6328931326503e-07	0.741949	0.448	0.336	0.000789868
AQP2	2.78263663779782e-07	-5.41632	0.046	0.121	0.000834791
IFITM5	2.81363183354905e-07	-2.98277	0.23	0.029	0.00084409
MAP3K7CL	2.87652482527102e-07	-1.39777	0.425	0.229	0.000862957
BNC1	3.70439648541509e-07	-2.26347	0.253	0.021	0.00111132
KRT7	3.70442192626298e-07	-1.75913	0.299	0.121	0.00111133
GREB1L	4.04298059921227e-07	-1.70673	0.299	0.036	0.00121289
SLC28A2	4.22331143370133e-07	-0.609533	0.023	0.264	0.00126699
SLC7A13	4.31634800896263e-07	-4.67635	0.126	0.214	0.0012949
ZNF781	4.86443115726994e-07	-1.18683	0.299	0.05	0.00145933
S100P	4.97101726452778e-07	-3.30171	0.667	0.071	0.00149131
ABCB5	5.02520208787458e-07	-1.53536	0.23	0.043	0.00150756
OLAH	5.13521659091545e-07	-3.78285	0.391	0.036	0.00154056
PDE1C	5.36229063517922e-07	0.603028	0.483	0.314	0.00160869
MMP9	6.23561200994615e-07	-5.73363	0.529	0.036	0.00187068
FMO2	6.30298542113151e-07	-0.643649	0.345	0.25	0.0018909
TCF23	7.56155920529053e-07	-4.48846	0.23	0.029	0.00226847
COMP	7.975700044522e-07	-3.18763	0.506	0.064	0.00239271
TMEM190	8.06104750177902e-07	-3.77826	0.46	0.036	0.00241831
CUZD1	8.68398553372325e-07	-0.889841	0.368	0.093	0.0026052
SLC7A5	9.25460187117468e-07	-3.05651	0.621	0.193	0.00277638
IL1B	9.65488796535165e-07	-2.00041	0.333	0.021	0.00289647
ATP6V1G3	1.01787234559955e-06	-1.74088	0.368	0.25	0.00305362
TRIM50	1.11270476513444e-06	-1.4164	1	0.979	0.00333811
VEGFC	1.17951632911078e-06	-0.354796	0.506	0.279	0.00353855
NEU4	1.28267809813452e-06	-0.932398	0.276	0.171	0.00384803
C1QTNF4	1.33746497583764e-06	-3.2871	0.402	0.114	0.00401239
FYB2	1.36569561977975e-06	-0.664173	0.276	0.257	0.00409709
ADAMTS8	1.45386784968356e-06	-1.10332	0.368	0.043	0.0043616
OR11A1	1.45386784968356e-06	-3.79613	0.241	0.021	0.0043616
CD6	1.48445639993091e-06	-1.98278	0.207	0.036	0.00445337
IRX2	1.49998178837019e-06	-2.96219	0.241	0.15	0.00449995
NLRP1	1.49998178837019e-06	-0.621277	0.54	0.264	0.00449995
P2RY10	1.51566322990984e-06	-5.37983	0.207	0.029	0.00454699
CFAP126	1.98336227792711e-06	-2.81005	0.402	0.007	0.00595009
CYP26B1	2.04550310873131e-06	-0.552016	0.092	0.279	0.00613651
POU2F2	2.13127226002095e-06	-1.96817	0.138	0.029	0.00639382
HRH2	2.197868079435e-06	-2.94021	0.69	0.179	0.0065936
TMEM132C	2.36107200831997e-06	-0.943008	0.276	0.05	0.00708322
DMRTC2	2.38526141122047e-06	-5.57764	0.184	0.021	0.00715578
DHRS2	2.48471472908475e-06	-1.47925	0.31	0.029	0.00745414
ENTPD1	2.72311681206141e-06	-0.588122	0.46	0.271	0.00816935
VGLL1	2.89405726823141e-06	-4.51423	0.333	0.029	0.00868217
ADGRF5	2.894074199379e-06	-2.39489	0.46	0.3	0.00868222
CCNJL	2.95329698592257e-06	0.297978	0.425	0.186	0.00885989
DDN	3.1699336609575e-06	-0.288074	0.034	0.186	0.0095098
ZFP92	3.1699336609575e-06	-2.2618	0.563	0.071	0.0095098
TSGA10IP	3.5058244439884e-06	-5.18809	0.322	0.029	0.0105175
ADTRP	3.64981246263951e-06	-0.784605	0.517	0.329	0.0109494
CXCL1	3.72380903510832e-06	-1.52036	0.218	0.043	0.0111714
AIM2	3.72380903510832e-06	-2.72618	0.563	0.057	0.0111714
SIGLEC9	3.72380903510832e-06	-1.27295	0.425	0.043	0.0111714
HCAR1	3.76134453906174e-06	-0.536817	0.287	0.036	0.011284
EGR2	3.87613970000511e-06	-1.52931	0.425	0.114	0.0116284
LRRC38	4.15719979035704e-06	-2.27875	0.448	0.043	0.0124716
STC1	4.32649175851681e-06	-0.993303	0.138	0.1	0.0129795
KCNA3	4.54735069424033e-06	-3.32493	0.31	0.036	0.0136421
ADGRL3	4.63859073951002e-06	-4.73338	0.851	0.293	0.0139158
OCSTAMP	4.63869497187919e-06	-2.77527	0.31	0.064	0.0139161
CTSG	4.8748093012451e-06	-2.8649	0.552	0.029	0.0146244
LCK	4.9724419056858e-06	0.63179	0.264	0	0.0149173
CPNE5	5.22478398494134e-06	-3.09141	0.862	0.357	0.0156744
TRGC1	5.71021070094427e-06	-2.3774	0.437	0.05	0.0171306
KCNE4	5.82380005700512e-06	0.281353	0.345	0.129	0.0174714
TRPM6	5.97434566598584e-06	-0.898523	1	0.979	0.017923
HTR1E	6.11731272589195e-06	-2.89079	0.218	0.036	0.0183519
CST8	6.42495070164799e-06	-4.10799	0.287	0.036	0.0192749
LIPH	6.61658079403861e-06	-0.66362	0.494	0.286	0.0198497
OBP2A	6.88060761653472e-06	-2.0401	0.448	0.029	0.0206418
CLDN16	7.36628614847924e-06	-3.66435	0.253	0.214	0.0220989
PPFIA4	7.43920556244773e-06	-1.68956	0.103	0.121	0.0223176
SLAMF6	7.43920556244773e-06	0.466864	0.161	0	0.0223176
IKZF3	7.81007680628975e-06	-2.80751	0.517	0.05	0.0234302
ACSL6	7.88634268655241e-06	-0.874565	0.54	0.171	0.023659
DCHS2	7.88634268655241e-06	-0.282074	0.425	0.029	0.023659
PIEZO2	8.11943568774505e-06	-0.429062	0.218	0.179	0.0243583
KRT13	8.19858633518698e-06	-2.93681	0.483	0.036	0.0245958
CD27	8.60552904577871e-06	-4.43884	0.483	0.036	0.0258166
C1QTNF3	8.60557476967487e-06	-0.732693	0.667	0.25	0.0258167
VWA5B1	9.03173347243563e-06	0.277696	0.276	0.214	0.0270952
WT1	9.11940931437628e-06	-3.0564	0.069	0.114	0.0273582
EVX1	1.02363109747013e-05	-2.69129	0.264	0.036	0.0307089
SMPX	1.08426004748967e-05	-4.21402	0.333	0.014	0.0325278
GSDMA	1.09469915510097e-05	-2.87184	0.322	0.029	0.032841
TRAT1	1.12657778922961e-05	-2.31593	0.184	0.014	0.0337973
REN	1.14829673732821e-05	-4.91845	0.195	0.15	0.0344489
TRIM51GP	1.17046340889579e-05	-1.61471	0.276	0.014	0.0351139
IGFBP1	1.31212424164528e-05	-3.09306	0.287	0.079	0.0393637
AVPR1A	1.31212424164528e-05	-0.257018	0.345	0.279	0.0393637
NPTX1	1.33727053663806e-05	-0.550787	0.184	0.071	0.0401181
TRPV5	1.36288308956541e-05	-0.268203	0.563	0.207	0.0408865
SLC4A9	1.42895216905724e-05	-0.817917	0.264	0.214	0.0428686
AQP6	1.47005260795932e-05	-3.99178	0.287	0.321	0.0441016
MYBL2	1.47005260795932e-05	-3.69489	0.218	0.014	0.0441016
PLA2G7	1.52660940422943e-05	-3.00245	0.379	0.05	0.0457983
TMEM132B	1.64600706465268e-05	-2.43152	0.494	0.043	0.0493802
AL121578.2	1.69303496336085e-05	-3.54926	0.126	0.014	0.050791
SLC9A2	1.74135024117045e-05	-0.358563	0.368	0.4	0.0522405
SLC26A7	1.75774233971324e-05	-2.63509	0.333	0.307	0.0527323
TIFAB	1.82478381274408e-05	-3.81632	0.483	0.057	0.0547435
APLP1	1.84192318686258e-05	-0.865177	0.103	0.043	0.0552577
CRB2	1.85921584666955e-05	-1.28037	0.172	0.186	0.0557765
PCOLCE2	1.85922502171327e-05	-0.812034	0.057	0.114	0.0557768
CA7	1.89426621564997e-05	-3.59726	0.333	0.021	0.056828
ANKRD34B	1.94802413400414e-05	-3.4452	0.414	0.071	0.0584407
ADRB1	1.94802413400414e-05	-1.15199	0.46	0.186	0.0584407
FAM227B	1.96626407474674e-05	-0.955949	0.31	0.207	0.0589879
CD70	2.15783437629002e-05	-3.82545	0.391	0.007	0.064735
CYP4B1	2.30237824606867e-05	-0.745503	0.299	0.136	0.0690713
ZPLD1	2.38904573174554e-05	-3.09334	0.126	0.007	0.0716714
CXCL8	2.41119561154799e-05	-2.20824	0.31	0.05	0.0723359
SYT12	2.4560828858888e-05	-3.42578	0.115	0.021	0.0736825
TSPAN5	2.50177638845105e-05	-0.400885	0.437	0.286	0.0750533
TNNI3K	2.50177638845105e-05	-1.10761	0.207	0.171	0.0750533
DMRT2	2.54826560516716e-05	-0.676349	0.46	0.321	0.076448
ZBED2	2.7425567301724e-05	-2.51363	0.345	0.043	0.0822767
POPDC2	2.76781249760201e-05	-2.49576	0.379	0.15	0.0830344
MSC	2.95089480635073e-05	-1.20732	0.517	0.079	0.0885268
SYT17	3.08865367807826e-05	0.330459	0.402	0.114	0.0926596
GRID2	3.23250973366577e-05	-4.08998	0.322	0.021	0.0969753
AVPR2	3.32185512306427e-05	-0.493188	0.253	0.107	0.0996557
KLK15	3.35215466547524e-05	-1.85512	0.218	0.029	0.100565
IGHA1	3.44463625456037e-05	-2.24349	0.299	0.014	0.103339
COL9A2	3.44463625456037e-05	-0.45571	0.207	0.157	0.103339
CDCP2	3.44463625456037e-05	-3.67717	0.195	0.036	0.103339
MEFV	3.57171954706582e-05	-3.37793	0.161	0.014	0.107152
SVEP1	3.60417908836349e-05	-0.442478	0.46	0.307	0.108125
NUDT10	3.7032466513192e-05	-1.24201	0.149	0.129	0.111097
CST2	3.87412745320633e-05	-4.20828	0.448	0.014	0.116224
PTGES	3.87414517850661e-05	-1.0183	0.31	0.1	0.116224
GPR15	3.90918999623839e-05	-3.37846	0.345	0.021	0.117276
MYO1F	4.01619365722509e-05	-1.96507	0.437	0.064	0.120486
LHX6	4.05247505136678e-05	-2.42383	0.195	0.043	0.121574
IRX1	4.0890673266106e-05	-0.449521	0.195	0.107	0.122672
PALMD	4.31529104257326e-05	-0.683946	0.414	0.25	0.129459
CCDC81	4.51283030514539e-05	-1.54217	0.333	0.079	0.135385
FOXI1	4.55337441411092e-05	-0.745352	0.287	0.207	0.136601
FGG	5.02249665054903e-05	-3.7576	0.425	0.007	0.150675
IGHM	5.20418300228537e-05	-2.65493	0.287	0.014	0.156125
TRAF3IP3	5.29736854845223e-05	-4.36988	0.391	0.243	0.158921
PEAR1	5.29736854845223e-05	-0.857807	0.356	0.307	0.158921
NPHS1	5.39210985141765e-05	-4.8595	0.057	0.15	0.161763
SLC4A1	5.63464989820322e-05	-3.74629	0.517	0.343	0.169039
LMO3	5.63601124554857e-05	-0.715599	0.218	0.079	0.16908
LRRC74B	5.7364528924361e-05	-4.80394	0.471	0.036	0.172094
PF4	5.83863948766401e-05	-2.07332	0.437	0.043	0.175159
LGALS9	6.15558840534798e-05	-1.63417	0.529	0.236	0.184668
CCL22	6.20994030269863e-05	-2.76564	0.184	0.029	0.186298
PTPRQ	6.66166547052919e-05	-2.25277	0.046	0.179	0.19985
KIRREL3	6.72023698531407e-05	-1.90049	0.241	0.036	0.201607
MFRP	6.83890394582569e-05	-1.7838	0.149	0.021	0.205167
CADM3	6.89897830203365e-05	-1.22458	0.195	0.064	0.206969
CCR7	7.08221120669278e-05	-1.8683	0.471	0.029	0.212466
LILRB1	7.08221120669278e-05	-2.13218	0.207	0.021	0.212466
BCAM	7.08224152340322e-05	-2.1836	0.448	0.243	0.212467
BTNL8	7.20691383993733e-05	-1.33744	0.31	0.043	0.216207
CLEC5A	7.33369144584552e-05	-3.97598	0.517	0.093	0.220011
WFDC2	7.5278512081904e-05	0.876073	0.322	0.15	0.225836
ITPR3	8.9516596667533e-05	-0.260042	0.552	0.343	0.26855
OR51F2	9.18596951086077e-05	-3.94458	0.368	0.036	0.275579
NME8	9.26536451220359e-05	-3.08101	0.23	0.043	0.277961
DPF1	9.34540729929789e-05	-5.39663	0.115	0.029	0.280362
PDLIM3	9.50745601174009e-05	-1.00596	0.241	0.114	0.285224
CST6	9.75551201740499e-05	-2.47769	0.586	0.036	0.292665
PLD4	9.75551201740499e-05	-0.469849	0.471	0.1	0.292665
TMEM45B	0.000102701	-1.04276	0.632	0.429	0.308103
SIGLEC12	0.000105369	-4.28873	0.529	0.014	0.316106
DAZL	0.000108102	-4.02806	0.299	0.021	0.324305
HBD	0.000116708	-1.68719	0.276	0.021	0.350124
CPN1	0.000118706	-3.01502	0.264	0.014	0.356119
LCE3D	0.000119718	-1.23277	0.241	0.007	0.359153
SIM2	0.000121764	-0.608525	0.241	0.071	0.365293
FMNL1	0.000122801	-2.26052	0.529	0.15	0.368402
IGFBP5	0.000124897	0.543102	0.31	0.164	0.374691
PTPRR	0.000128105	-0.334225	0.195	0.014	0.384314
PTGER1	0.000132503	-3.1046	0.207	0.071	0.397509
PDE4C	0.000133625	0.323163	0.161	0.129	0.400876
TMEM52B	0.00013385	-0.65682	1	0.993	0.40155
SPINK1	0.000139369	0.269503	0.276	0.257	0.418107
ZSCAN4	0.00014173	-4.3452	0.299	0.021	0.425191
ARMC4	0.000142925	-1.97127	0.23	0.029	0.428776
BMP7	0.000149044	-4.60688	0.046	0.157	0.447132
ABCC8	0.000149044	-1.40398	0.149	0.014	0.447132
S100A8	0.000163384	-3.75698	0.448	0.086	0.490152
KRT19	0.000166128	-1.36587	0.333	0.114	0.498383
DGKI	0.000168914	-0.735603	0.138	0.114	0.506742
KLK1	0.000170136	-3.91586	0.414	0.343	0.510407
FOXD1	0.000182006	0.309189	0.287	0.243	0.546017
MXRA5	0.000188125	-0.620604	0.437	0.329	0.564375
MEDAG	0.000197667	-2.01189	0.368	0.05	0.593001
CRIP3	0.000197668	-1.86224	0.402	0.221	0.593003
COL8A1	0.000197668	-3.07153	0.701	0.35	0.593003
MPIG6B	0.000199301	-2.09436	0.195	0.021	0.597903
LIX1	0.000199301	-2.49503	0.172	0.029	0.597903
GABRP	0.000211099	-3.74125	0.402	0.029	0.633298
ELOVL3	0.000216354	-2.52021	0.391	0.029	0.649061
SCTR	0.000218132	-0.414193	0.218	0.086	0.654397
GSTM3	0.000218614	-1.89957	1	0.979	0.655841
CD3D	0.000219925	-3.82279	0.207	0.036	0.659774
INSRR	0.000225386	-0.272554	0.149	0.129	0.676158
PTGDS	0.000227217	-5.58978	0.103	0.179	0.681652
OR2F2	0.000227233	-2.29867	0.529	0.064	0.6817
IZUMO1R	0.000240575	-1.38404	0.368	0.043	0.721725
OR51F1	0.000256721	-1.13034	0.23	0.014	0.770164
TNFRSF17	0.000258809	-2.4679	0.276	0.021	0.776428
SLC6A18	0.00026517	-1.05097	0.253	0.186	0.795511
PLAU	0.00027388	-2.56053	0.747	0.479	0.821641
SLC12A1	0.000284149	-4.03269	0.184	0.25	0.852448
LAMP3	0.000285143	-3.81965	0.172	0.043	0.855429
ADGRD1	0.000287447	-0.448171	0.115	0.079	0.862341
RGS11	0.000301643	-0.746703	0.207	0.086	0.904928
ANKDD1A	0.000313971	-1.11946	0.333	0.107	0.941913
SFRP2	0.00032677	-3.1652	0.414	0.014	0.980309
TFF3	0.000337359	-2.08076	0.253	0.071	1
WNT10A	0.000337359	-1.24435	0.149	0.021	1
ZIK1	0.000337359	-1.73344	0.391	0.157	1
RSPO1	0.000340056	-0.341826	0.322	0.021	1
ADGRF1	0.000342773	0.699212	0.345	0.264	1
PHOSPHO1	0.000342773	-1.51287	0.322	0.05	1
CPE	0.000342774	0.700314	0.345	0.364	1
CELF2	0.00034551	-0.536039	0.402	0.236	1
BOC	0.00034551	-0.452055	0.23	0.286	1
SLC11A1	0.000348268	-1.45664	0.46	0.1	1
MC4R	0.000348268	-2.93938	0.287	0.043	1
SEMA3G	0.000368157	-2.60791	0.08	0.136	1
GAS2	0.000379994	-0.415589	0.138	0.307	1
NCCRP1	0.000379995	-0.278048	0.207	0.129	1
IRX3	0.000383008	-0.495206	0.414	0.307	1
CTSS	0.000389104	-1.58823	0.379	0.171	1
CYSLTR1	0.000389104	-1.92674	0.322	0.05	1
SRGAP3	0.00039529	-0.940735	0.333	0.264	1
NCKAP1L	0.000401569	-1.08379	0.46	0.086	1
MAGI2	0.000404744	-1.10189	0.172	0.364	1
DAPK2	0.00040794	-1.3478	0.379	0.164	1
NPHS2	0.000427612	-5.12567	0.046	0.171	1
NOVA2	0.000434381	-0.321776	0.368	0.229	1
FLRT1	0.000437796	-2.38769	0.425	0.214	1
IGLC1	0.000441237	0.520995	0.276	0	1
CYTH4	0.00045171	-0.733101	0.437	0.1	1
TUBA1A	0.000451712	-1.49006	0.69	0.257	1
TLR8	0.000477059	-4.76121	0.54	0.043	1
VSTM2A	0.000488321	-1.62607	0.322	0.007	1
SCYGR8	0.000492131	0.826023	0.276	0	1
CLEC2B	0.000503727	-0.658856	0.299	0.179	1
PLAUR	0.000507647	-1.00097	0.391	0.114	1
CCNI2	0.000515575	-0.645878	0.368	0.1	1
CD5	0.000515575	-2.80013	0.218	0.036	1
GPBAR1	0.000535903	-0.517647	0.299	0.064	1
TERB1	0.000540058	-3.56151	0.345	0.029	1
CLNK	0.000540059	-1.60264	0.54	0.371	1
HDAC9	0.000552701	-0.757731	0.494	0.15	1
ANKRD44	0.000569988	-0.472462	0.31	0.35	1
LRRC26	0.000574388	-1.468	0.23	0.057	1
FHL5	0.000587778	-0.58508	0.276	0.164	1
IBSP	0.000596865	-4.49798	0.138	0.029	1
FBLN7	0.000596865	-2.03719	0.149	0.036	1
ATP1A2	0.000596867	-0.794912	0.103	0.086	1
WDR38	0.000606083	-2.85837	0.414	0.029	1
RAPGEF4	0.000610741	-0.331823	0.264	0.271	1
PODN	0.000620158	-2.16852	0.368	0.121	1
SOCS1	0.000629712	-1.16156	0.655	0.493	1
FAM30A	0.000629712	-1.42588	0.299	0.121	1
APLNR	0.000634538	-1.56379	0.379	0.279	1
C2orf91	0.000639399	-1.92528	0.184	0.014	1
JAM2	0.000644295	-0.270669	0.253	0.129	1
PTPRO	0.000664233	-4.82589	0.057	0.157	1
CALB1	0.00071566	-1.64469	0.977	0.793	1
PRSS23	0.00071622	-2.22234	0.989	0.964	1
BASP1	0.000744213	-1.55936	0.563	0.279	1
TRPV6	0.000755526	-1.09756	0.575	0.186	1
NECTIN4	0.000767001	-0.373039	0.46	0.064	1
C1QTNF1	0.000790437	-1.35461	0.264	0.286	1
SPI1	0.000839318	-0.874346	0.529	0.343	1
LTBP1	0.000845621	-0.900108	0.333	0.214	1
VTCN1	0.00085836	0.694127	0.437	0.186	1
TRIM43	0.00089099	-1.24428	0.207	0.021	1
LBP	0.00089099	-1.24107	0.172	0.1	1
FMR1NB	0.000904361	-3.07562	0.241	0.021	1
FOSB	0.000911088	-6.09494	0.195	0.336	1
GBP5	0.000974049	-1.90829	0.264	0.021	1
LRRN2	0.000981287	-0.993193	0.644	0.293	1
IL33	0.00100329	-1.46899	0.207	0.079	1
ABI3	0.00101073	-0.836281	0.402	0.236	1
CYTIP	0.00102576	-0.30126	0.54	0.35	1
LDB3	0.00104099	-0.368617	0.172	0.093	1
SIX2	0.00107208	-2.0291	0.333	0.057	1
SNCG	0.00107209	-3.13737	0.322	0.229	1
ERP27	0.00113687	-1.22915	0.287	0.229	1
WDR49	0.00113687	-0.636072	0.103	0.071	1
S100A4	0.00115362	-1.67003	0.632	0.35	1
CCK	0.00115362	-2.38892	0.54	0.021	1
C9orf57	0.00116205	-5.66799	0.345	0.029	1
SELL	0.00117918	-0.584827	0.402	0.064	1
IL7R	0.0011965	-2.72578	0.264	0.086	1
MARCO	0.00120525	0.389553	0.149	0	1
GLDN	0.00124085	-1.71987	0.333	0.057	1
MAP4K1	0.00124085	-1.61482	0.299	0.057	1
S100A6	0.00124987	-3.11775	0.862	0.529	1
ZNF80	0.00124991	-3.66729	0.276	0.036	1
IER3	0.00124991	-1.30245	0.713	0.486	1
AGXT	0.00126819	-2.38952	0.057	0.236	1
HSD11B2	0.00127735	-1.50135	0.862	0.614	1
CPA3	0.00129606	-4.12326	0.322	0.071	1
TYRO3	0.00136337	-0.412514	0.149	0.129	1
ADGRE2	0.00137324	-3.60202	0.517	0.043	1
OR2K2	0.00139319	-1.74721	0.23	0.014	1
XYLT1	0.00139319	-0.556465	0.322	0.093	1
C19orf33	0.00140326	-0.28575	0.391	0.336	1
WAC	0.0014134	-0.856476	0.471	0.3	1
PLCE1	0.0014236	0.56517	0.126	0.164	1
GATA2	0.00145463	-0.752045	0.184	0.157	1
ARHGEF38	0.00150773	-2.37342	0.713	0.421	1
APOD	0.00152946	-1.1831	0.115	0.164	1
HMCN1	0.00154043	-3.09069	0.793	0.386	1
HIF3A	0.00154043	-0.293504	0.172	0.364	1
NFATC4	0.00154043	-0.602942	0.437	0.286	1
NPTX2	0.00160782	-1.97951	0.483	0.043	1
LCP1	0.00163088	-1.15175	0.506	0.207	1
UNC5C	0.00166604	-2.78061	0.908	0.429	1
CTHRC1	0.00167791	-2.23975	0.471	0.079	1
TEX13C	0.00168982	-4.97976	0.494	0.036	1
SLC5A3	0.00171264	-2.43108	1	0.964	1
MYH11	0.00172619	-4.94069	0.138	0.15	1
CHAC1	0.00177574	-1.29079	0.322	0.093	1
GPR153	0.00178833	-0.381384	0.276	0.143	1
FABP4	0.00180101	-0.532179	0.103	0.179	1
MCTP1	0.0018266	-0.750892	0.322	0.071	1
LRRC2	0.00183953	-0.514936	0.08	0.193	1
GLI1	0.00185253	-0.795093	0.287	0.043	1
CXCR5	0.00189205	-2.09071	0.391	0.029	1
C1QL3	0.00191883	-3.19032	0.402	0.064	1
TFAP2C	0.00195965	-3.33917	0.103	0.007	1
MKI67	0.00195966	-1.90373	0.333	0.021	1
CD68	0.00200127	-1.23976	0.184	0.336	1
COL5A1	0.00205803	0.604429	0.437	0.236	1
OXTR	0.00208695	-3.07912	0.379	0.057	1
PPP2R2C	0.00210155	-1.75473	0.448	0.043	1
KLF5	0.00211625	-0.722645	0.506	0.5	1
MATK	0.00213104	-0.550351	0.161	0.029	1
FCAR	0.00219116	-1.67708	0.483	0.057	1
CD9	0.00225282	0.461661	0.77	0.55	1
TACSTD2	0.00228425	-0.572273	0.713	0.464	1
CSF3R	0.00234831	-1.36446	0.322	0.064	1
TP63	0.002414	-2.67088	0.356	0.043	1
ITM2A	0.00241401	-2.33738	0.241	0.4	1
SLCO4A1	0.00241401	-0.298529	0.333	0.414	1
SLC26A8	0.00244748	-2.98069	0.368	0.043	1
HAPLN3	0.00246438	-3.49193	0.368	0.064	1
CDH3	0.00255048	0.348975	0.632	0.257	1
CLEC3B	0.00256803	0.625761	0.425	0.35	1
HSPB7	0.00258568	-2.59638	0.759	0.393	1
TPX2	0.00267564	-1.73139	0.264	0.057	1
GATA5	0.00267564	0.284662	0.253	0.093	1
KLF4	0.00267564	-0.90889	0.437	0.35	1
RAET1L	0.00271241	-4.85503	0.241	0.014	1
ITGA11	0.00271242	-0.431259	0.264	0.25	1
ADRB2	0.00273098	-0.499921	0.391	0.1	1
RELN	0.00274966	-0.792374	0.103	0.064	1
LCE1D	0.00274966	-2.38935	0.161	0.007	1
NPAS3	0.00280639	-0.411983	0.172	0.25	1
PTK7	0.00280639	-0.798333	0.678	0.493	1
TMCO2	0.00282554	-3.64961	0.264	0.014	1
GP2	0.00286413	-3.81407	0.31	0.293	1
DUSP5	0.0028642	-3.47748	0.31	0.193	1
CXCR3	0.00290333	-3.39961	0.161	0.021	1
DDI1	0.00292308	-3.76694	0.425	0.029	1
CYP26A1	0.00296295	-3.04546	0.23	0.057	1
ADAMTS4	0.00300333	-2.6543	0.356	0.093	1
ANO4	0.00304419	-2.80939	0.471	0.057	1
MAPK4	0.00312745	0.416921	0.598	0.421	1
CXCL6	0.00316985	-3.72967	0.195	0.043	1
SLC14A1	0.00316985	-2.06353	0.172	0.043	1
OR52N2	0.00321278	-1.60895	0.287	0.021	1
KLHL3	0.00322377	-1.5493	1	0.979	1
ITGAL	0.00323444	-1.64475	0.322	0.007	1
SEMA3C	0.00334475	0.433272	0.379	0.393	1
DHH	0.00338983	-1.05026	0.264	0.036	1
HABP2	0.00343546	0.253514	0.299	0	1
UCP2	0.00345849	-0.379463	0.448	0.321	1
GRIN2A	0.00350496	-3.43057	0.276	0.029	1
FFAR2	0.0036478	-2.19106	0.287	0.007	1
TM6SF1	0.00374594	-0.74841	0.264	0.129	1
MAL	0.00379561	-1.38612	0.92	0.771	1
MMRN1	0.00384648	-3.92607	0.356	0.057	1
NDNF	0.00384649	-3.13499	0.069	0.164	1
CALHM3	0.0039756	-4.41882	0.287	0.029	1
ESCO2	0.0040019	-1.54136	0.195	0.007	1
LILRA4	0.00410861	-5.13424	0.299	0.021	1
GLUL	0.00410866	-0.271887	0.437	0.271	1
SERPINA4	0.00413574	-2.2721	0.782	0.414	1
SAMD3	0.00416299	-0.941237	0.333	0.043	1
GPRC5A	0.0041904	0.557994	0.253	0.164	1
RFLNB	0.00421798	-1.10625	0.529	0.414	1
RIMBP2	0.00427363	-2.32054	0.345	0.107	1
AC007906.2	0.00427364	-0.655425	0.425	0.286	1
CR1	0.0043017	-1.21877	0.149	0.171	1
PDGFD	0.00444461	-0.339777	0.322	0.307	1
ELN	0.00447369	-3.9899	0.172	0.15	1
GABRA2	0.0044737	-2.10119	0.908	0.507	1
OR2B3	0.00453238	-2.33052	0.138	0.021	1
ITPKB	0.00460018	-2.15125	1	0.964	1
NT5DC3	0.00462175	-0.809747	0.632	0.343	1
HBG1	0.00468219	-2.8897	0.31	0.007	1
PADI2	0.00477411	-3.35312	0.793	0.636	1
HES4	0.00477421	0.259985	0.31	0.293	1
SLAMF7	0.00477421	0.63344	0.23	0	1
COL1A1	0.00486788	-0.893167	0.609	0.457	1
FPR3	0.00489945	-1.23672	0.356	0.093	1
LILRB4	0.00489945	0.454522	0.207	0	1
ANGPTL1	0.00499532	-0.537904	0.437	0.393	1
CEP55	0.00512579	-3.46334	0.287	0.029	1
PRAMEF19	0.00515889	-4.14033	0.437	0.021	1
PDE1A	0.00519219	-0.415925	0.345	0.179	1
TREM2	0.00522566	-4.4382	0.345	0.057	1
C16orf54	0.00522566	-2.52082	0.218	0.05	1
TUBB6	0.00522566	-1.41952	0.425	0.214	1
AFAP1L1	0.00539602	0.348505	0.437	0.371	1
HSPA1A	0.0054567	-7.61883	0.264	0.293	1
GJC1	0.00550061	-0.454421	0.46	0.207	1
IL31	0.00567903	-2.58037	0.218	0.014	1
PARVB	0.00571533	-0.497014	0.379	0.421	1
EDN2	0.00582549	-2.68938	0.494	0.029	1
VIM	0.00582551	-2.4832	0.023	0.114	1
CD38	0.0059	-3.08088	0.322	0.107	1
WFS1	0.00593758	-0.366912	0.379	0.407	1
DDR1	0.00605159	0.287105	0.598	0.45	1
PDLIM4	0.00605159	0.35482	0.402	0.286	1
FAM43A	0.0060516	-0.315823	0.241	0.293	1
TMEM272	0.00616757	-1.42056	0.23	0.043	1
SIX1	0.00624601	-1.83978	0.333	0.071	1
FAM110B	0.00636534	-0.310138	0.276	0.264	1
IGKC	0.00644597	-3.14689	0.379	0.057	1
ARHGAP25	0.00644603	-1.20321	0.425	0.314	1
CES4A	0.00644604	-0.545269	0.333	0.436	1
CORO1A	0.00648672	-2.2393	0.402	0.121	1
ACPP	0.00648672	-2.79331	0.575	0.429	1
CCNB1	0.00648673	-0.508519	0.368	0.186	1
S100A2	0.00669363	-3.5964	0.563	0.25	1
TNNT1	0.00669365	-4.22624	0.471	0.021	1
GP1BB	0.00673574	-0.513742	0.23	0.114	1
OR4C5	0.00677807	-2.78383	0.402	0.05	1
PNLDC1	0.00686345	-3.3716	0.322	0.136	1
SH2D1A	0.00699332	-4.51819	0.276	0.021	1
IL11	0.00708113	-1.02912	0.356	0.021	1
GPR37L1	0.0071254	-3.41901	0.172	0.021	1
TNFRSF8	0.0072147	-1.41628	0.414	0.043	1
ARL4D	0.00730501	-0.733289	0.598	0.407	1
PYGM	0.0073963	-0.487124	0.23	0.093	1
REG1B	0.00748863	-3.04814	0.345	0.05	1
ADH1B	0.0075352	-1.3284	0.471	0.25	1
BLK	0.00791704	-3.14129	0.218	0.064	1
SPECC1	0.00796599	-0.448565	0.609	0.507	1
FAM13C	0.00801519	0.25572	0.253	0.25	1
CASKIN2	0.00826529	-0.42951	0.563	0.379	1
RUNX3	0.00836728	-2.74816	0.345	0.05	1
CRYGB	0.00862716	-4.01633	0.448	0.014	1
CLEC20A	0.00862718	-2.94089	0.379	0.029	1
ADAM33	0.0086272	-4.65258	0.276	0.05	1
ROBO2	0.00878657	-0.660954	0.218	0.114	1
GPR20	0.00884028	-0.490432	0.218	0.1	1
DRD4	0.00884028	-0.999851	0.241	0.043	1
PAK3	0.00894858	-2.37261	0.264	0.029	1
FCMR	0.00900317	-2.93375	0.483	0.057	1
OR13J1	0.00905806	-1.82506	0.31	0.036	1
WNT7A	0.00911325	-2.35174	0.356	0.014	1
MT-ND1	0.00922455	-1.50942	0.885	0.757	1
FOXF1	0.00928062	-0.728535	0.299	0.164	1
TCF4	0.00928062	-1.1292	0.391	0.4	1
ITGA7	0.00997789	-0.91583	0.299	0.314	1
ADAMTSL1	0.0101593	-0.285153	0.264	0.329	1
TULP1	0.0102204	-4.98656	0.138	0.021	1
CXCL10	0.0102819	1.35476	0.184	0.021	1
CKAP2L	0.0102819	-3.17869	0.218	0.021	1
PDK1	0.0102819	-0.960719	0.563	0.443	1
COL22A1	0.0103437	-1.53639	0.184	0.1	1
MT-ND5	0.0103437	-0.636471	0.816	0.621	1
PHACTR1	0.0104058	-0.556416	0.368	0.271	1
ARRB1	0.0106576	-0.826394	0.264	0.293	1
KRTAP2-3	0.0107855	-1.78392	0.241	0.014	1
SPTBN2	0.0110455	0.973019	0.575	0.45	1
DPEP2	0.0114458	-2.38447	0.218	0.079	1
PRKAR2B	0.0115138	-0.538117	0.195	0.329	1
FAM71A	0.0115821	-2.06417	0.195	0.014	1
DSG2	0.0116508	-2.87845	0.713	0.557	1
EPHA2	0.0117893	-0.960568	0.414	0.2	1
JAM3	0.0117893	-0.735729	0.333	0.393	1
RAB27B	0.011859	-0.764975	0.207	0.021	1
MUC1	0.011859	-1.19629	0.931	0.743	1
ENTPD3	0.0120705	-0.567914	0.218	0.05	1
HSPA1B	0.0121324	-7.34086	0.414	0.343	1
ZAP70	0.0122854	-2.67761	0.425	0.043	1
TPPP3	0.0122854	-3.66373	0.115	0.136	1
CCL20	0.0125036	-0.622443	0.218	0.071	1
RHOBTB3	0.0127253	-1.23787	0.862	0.757	1
CDH1	0.012875	-0.263785	0.379	0.3	1
TLE2	0.0130262	-0.472473	0.322	0.429	1
PPP1R12B	0.013179	-0.300497	0.517	0.393	1
ACKR1	0.0132561	-1.80518	0.425	0.064	1
RXRG	0.0134112	-3.81479	0.115	0.029	1
FCGR2B	0.0134894	-3.35005	0.425	0.064	1
PDE2A	0.0134895	-0.405059	0.345	0.371	1
PLEKHA5	0.0134895	-0.640906	0.276	0.414	1
ADM	0.0138063	-2.40313	0.908	0.643	1
MUC20	0.0138865	-0.915078	0.517	0.4	1
BDKRB2	0.0138865	-1.85761	0.793	0.486	1
GLIPR2	0.0141297	-0.696618	0.448	0.171	1
RANBP3L	0.0142116	-2.57862	0.966	0.693	1
F3	0.0146273	-1.91462	0.184	0.193	1
LHFPL1	0.0147117	-1.41835	0.149	0.014	1
TSC22D3	0.0147966	0.25746	0.149	0.136	1
EYA4	0.0150537	-0.410826	0.207	0.157	1
FBP1	0.0151404	-0.600635	0.057	0.214	1
OR4K13	0.0153148	-3.41492	0.402	0.043	1
HSPA6	0.0158367	-7.47841	0.31	0.271	1
CP	0.015849	-1.10713	0.333	0.043	1
MMP25	0.015849	-2.97813	0.172	0.036	1
PTP4A3	0.015849	-1.11604	0.425	0.386	1
PTGS1	0.015849	-0.824792	0.264	0.093	1
SLC22A6	0.0160306	-0.253749	0.069	0.229	1
CSRP1	0.0163066	0.450799	0.287	0.243	1
IFITM10	0.0163994	-0.428326	0.563	0.479	1
CAPN2	0.0164928	-1.50607	0.908	0.679	1
TMSB15B.1	0.0167757	-1.73317	0.471	0.014	1
ATP6V0A4	0.0168708	-0.705296	0.977	0.793	1
KRT28	0.0168709	1.03361	0.207	0	1
SCIN	0.0169666	-1.03145	0.782	0.586	1
ZNF503	0.0170628	-0.588761	0.816	0.671	1
ARHGEF26	0.0170628	-1.3844	0.149	0.35	1
IGHG1	0.0171594	-3.44217	0.368	0.071	1
MAP1A	0.0171595	-1.37451	0.368	0.157	1
REPS2	0.0171595	-0.591786	0.345	0.271	1
CTXN3	0.0172567	-1.04318	0.149	0.286	1
LAMC3	0.0173543	-0.792516	0.506	0.5	1
ARHGEF10	0.0173543	-0.261757	0.448	0.429	1
SPEG	0.01765	-3.06221	0.184	0.029	1
POM121L2	0.0177496	-3.06716	0.126	0.007	1
REC8	0.0177496	-0.374973	0.322	0.407	1
COL6A1	0.0177497	-0.795586	0.908	0.707	1
FXYD2	0.0179315	-1.91024	1	0.957	1
TNNT2	0.0181529	-4.21236	0.092	0.15	1
KCTD12	0.0181529	-0.304117	0.276	0.257	1
IGF2BP3	0.0182549	-1.9467	0.356	0.043	1
ALS2CL	0.0184606	-3.56869	0.149	0.15	1
TRIM22	0.0186682	-0.529533	0.322	0.371	1
TGFBI	0.0187728	-1.33875	0.345	0.279	1
CD3E	0.0188779	-2.35949	0.253	0.029	1
TRIB2	0.0188779	-1.25588	0.506	0.414	1
PTGIR	0.0189835	-0.424573	0.529	0.207	1
MYC	0.0189835	-0.483808	0.402	0.321	1
MT-CYB	0.0194111	0.569332	0.563	0.414	1
DNAJB1	0.0196649	-7.51732	0.356	0.321	1
DMRT3	0.0198471	-2.515	0.402	0.05	1
UHRF1	0.0200683	-3.04498	0.356	0.029	1
TOX2	0.0202917	0.876694	0.253	0.171	1
MT-ND4L	0.0202917	0.863978	0.575	0.45	1
CNNM2	0.0207183	-1.8235	1	0.971	1
JAG1	0.0207449	-1.27917	0.816	0.593	1
ASB15	0.0208596	0.302388	0.207	0.343	1
TMEM176B	0.0208596	-0.454638	0.149	0.264	1
CNGB3	0.0209748	-2.96466	0.23	0.014	1
ALOX12B	0.0210906	-2.32653	0.103	0.007	1
MGP	0.0212069	-2.48877	0.195	0.171	1
SERPINA5	0.0212862	-0.76865	1	0.979	1
SLC4A4	0.0213238	-0.651793	0.103	0.243	1
HS3ST1	0.0213238	-2.59438	0.586	0.129	1
ECM1	0.0215593	-0.415669	0.437	0.35	1
REG1A	0.0216778	-3.4501	0.299	0.007	1
PHLDA2	0.021797	-0.484487	0.276	0.064	1
NKG7	0.021797	-3.59364	0.391	0.086	1
ITK	0.0222793	-3.93585	0.264	0.029	1
HHLA2	0.0222793	-1.18303	0.31	0.4	1
TFAP2B	0.0224013	-1.53209	0.701	0.536	1
SPAAR	0.0224013	-1.1461	0.138	0.221	1
CFAP77	0.0225239	1.01467	0.184	0	1
PDE5A	0.022524	-0.70724	0.529	0.421	1
KL	0.0226468	-1.91875	0.977	0.957	1
FABP3	0.022647	-3.11057	0.943	0.936	1
RAB31	0.0230202	-1.12167	0.506	0.35	1
SLC2A1	0.0231457	0.556957	0.54	0.4	1
EFHD2	0.0233986	-0.373973	0.644	0.436	1
WFDC10B	0.0235259	-4.56532	0.379	0.043	1
MILR1	0.0235259	-1.83978	0.31	0.036	1
IGFBP3	0.0236531	-2.22698	0.977	0.743	1
GIMAP5	0.0239115	-0.361706	0.368	0.429	1
ELAVL4	0.0243026	-4.11685	0.218	0.014	1
PCDH9	0.0243026	-0.550029	0.552	0.414	1
UCHL1	0.0244342	-2.20015	0.46	0.35	1
AXL	0.0245664	0.766003	0.414	0.357	1
DPYSL4	0.0251013	-3.35768	0.299	0.007	1
APOBEC3A	0.0255092	-3.30922	0.345	0.057	1
CFH	0.0260619	-3.42268	0.287	0.286	1
GCSAM	0.0260619	-2.55474	0.23	0.029	1
SPOCK2	0.0260619	-4.72388	0.092	0.171	1
HIST1H1A	0.0262017	0.290128	0.586	0.364	1
S100A9	0.0263421	-3.36184	0.379	0.114	1
SPRR2F	0.0264832	-3.17744	0.529	0.05	1
RASSF5	0.0266249	0.581748	0.241	0.086	1
LSP1	0.0267673	-0.39252	0.379	0.071	1
SCNN1A	0.0271984	-0.42455	0.92	0.8	1
EGR1	0.0272983	-4.98338	0.241	0.3	1
SYK	0.0273434	-0.767704	0.517	0.521	1
IGHG3	0.0279302	-2.30115	0.31	0.05	1
PODXL	0.0280787	-4.42218	0.069	0.136	1
ASF1B	0.0283774	-0.418932	0.356	0.057	1
COL1A2	0.0283775	-2.30327	0.552	0.436	1
IGFBP6	0.0285279	-1.53658	0.356	0.329	1
RASIP1	0.0285279	-0.437534	0.391	0.371	1
TNXB	0.028679	-1.88962	0.379	0.264	1
PRDM16	0.028679	-0.947183	0.782	0.729	1
APOC3	0.0289833	0.291381	0.126	0.364	1
ARHGEF2	0.0289833	0.26108	0.552	0.436	1
TTC9	0.0291365	-0.960492	0.425	0.179	1
ARHGAP30	0.0292904	-1.55251	0.345	0.05	1
ADAM22	0.0296002	-0.80762	0.379	0.357	1
ANKRD2	0.0297562	-3.42978	0.552	0.107	1
SMCP	0.0300703	-4.64761	0.391	0.021	1
EPHB2	0.0300703	-3.67863	0.471	0.157	1
TIMP3	0.0300704	-1.25059	0.31	0.286	1
TACC3	0.0300704	-2.66983	0.425	0.193	1
PROK2	0.0302285	-2.25268	0.138	0.036	1
FKBP10	0.0303873	-1.5739	0.414	0.364	1
SLC27A2	0.0303873	-0.441147	0.103	0.236	1
ATP6V0D2	0.0305468	-2.60432	0.828	0.564	1
PAPPA2	0.0307071	-1.50076	0.575	0.386	1
PCDH17	0.0307071	0.513074	0.322	0.114	1
FN1	0.0313555	-1.33902	0.46	0.357	1
COL16A1	0.0315193	-0.578982	0.437	0.343	1
GMFG	0.0325183	-1.21671	0.402	0.164	1
RGS4	0.0330278	-3.91463	0.287	0.021	1
KCNG4	0.0337178	-2.20176	0.333	0.043	1
C16orf89	0.0337178	-1.74647	0.701	0.6	1
NRARP	0.0340674	0.764207	0.402	0.214	1
ZYX	0.0342434	-1.04376	0.379	0.336	1
MAFF	0.0344196	-4.93578	0.437	0.371	1
DOC2B	0.0344201	-1.15899	0.253	0.114	1
TBX2	0.0344202	-1.00373	0.276	0.293	1
ARHGEF3	0.0344202	0.360101	0.264	0.45	1
CYP21A2	0.0345977	-2.285	0.391	0.243	1
TIMP2	0.034776	-0.538333	0.276	0.2	1
TRAF1	0.0360461	-1.74585	0.31	0.329	1
PDLIM1	0.0360462	-0.680528	0.241	0.379	1
CNRIP1	0.0360462	-1.16939	0.299	0.393	1
PRAM1	0.0364162	-0.965667	0.207	0.036	1
WNT2	0.0364162	-1.05341	0.161	0.043	1
CXCL9	0.0366025	-3.12721	0.299	0.057	1
FXYD4	0.0369774	-3.97036	0.494	0.4	1
SLPI	0.0371661	-1.06297	0.149	0.064	1
PCDHA10	0.0371661	-2.67876	0.471	0.079	1
SLC7A2	0.0373557	1.072	0.31	0.364	1
CHGB	0.037546	-0.986147	0.172	0.079	1
PRX	0.0377372	-0.464826	0.172	0.393	1
PARD3	0.038122	-0.540148	0.276	0.386	1
CSF2RA	0.0383156	-1.17412	0.379	0.157	1
LEFTY1	0.0385102	-1.79862	0.287	0.364	1
APBB1IP	0.0387055	-0.869485	0.264	0.107	1
WIPF3	0.0389016	-0.976167	0.264	0.143	1
IRX5	0.0389016	-0.346036	0.218	0.121	1
POGLUT3	0.0389016	-0.481562	0.897	0.643	1
TMEM51	0.0390987	-0.579902	0.713	0.5	1
CRABP2	0.0392965	-2.89016	0.586	0.429	1
FCGR3A	0.0392966	-1.27418	0.46	0.079	1
TBX3	0.0398952	-0.652518	0.23	0.143	1
ZDHHC6	0.0400965	-0.689938	0.195	0.264	1
IL4I1	0.0402986	-2.41704	0.23	0.043	1
CD72	0.0402987	-1.27513	0.345	0.157	1
HECW2	0.0405016	-0.677714	0.161	0.214	1
CIITA	0.0405016	-0.26945	0.402	0.436	1
OR10K1	0.0405016	-3.72966	0.264	0.021	1
MAN1C1	0.0409103	-0.694041	0.322	0.336	1
BAIAP2L1	0.0409103	-1.06275	0.655	0.536	1
CST5	0.0411159	-2.50848	0.218	0.021	1
MATN2	0.0411159	0.375787	0.437	0.521	1
GLYATL1	0.0411159	-0.549043	0.08	0.221	1
MYH1	0.0413223	-3.79841	0.345	0.014	1
COL6A3	0.041738	0.288066	0.54	0.429	1
CMTM2	0.041738	-2.24186	0.276	0.014	1
ABLIM2	0.041738	-1.35924	0.092	0.343	1
PTGS2	0.0425798	-1.43142	0.241	0.157	1
EMP3	0.0427925	0.259142	0.356	0.336	1
N4BP3	0.0427925	-1.21524	0.609	0.307	1
TMEM255B	0.0432206	-1.11601	0.356	0.336	1
SUSD4	0.0436522	-3.32449	0.793	0.55	1
CAV1	0.0436522	-1.82156	0.253	0.279	1
BBC3	0.0438694	-1.2292	0.425	0.2	1
ANGPTL4	0.0440876	-2.70006	0.184	0.214	1
ICAM1	0.0447474	-0.548854	0.437	0.236	1
CD8A	0.0447474	-2.59175	0.276	0.043	1
ADGRL4	0.0449692	-0.273793	0.299	0.364	1
DACT3	0.0449692	-1.54584	0.322	0.236	1
MTHFD2	0.0449693	-1.07071	0.345	0.379	1
CRLF1	0.0451919	-3.36522	0.31	0.014	1
GFOD1	0.0454156	-0.312868	0.31	0.271	1
SPIB	0.0456402	-3.48231	0.391	0.007	1
KCNT2	0.0458657	-2.61385	0.345	0.086	1
AFAP1L2	0.0460921	0.341544	0.253	0.143	1
SLC26A2	0.0463195	0.551846	0.483	0.314	1
ARHGAP8	0.0463195	-1.73181	0.862	0.671	1
LTB	0.0463196	-3.3526	0.379	0.114	1
HVCN1	0.0465479	-2.61362	0.425	0.164	1
MAP2	0.0467771	-0.436977	0.276	0.171	1
CACNA1C	0.0474707	-0.64886	0.276	0.193	1
NAT8	0.0477039	-0.806105	0.069	0.214	1
VMO1	0.0479379	-3.34263	0.241	0.136	1
AGTR1	0.0486459	-1.45031	0.276	0.45	1
CTTNBP2	0.0486459	-0.342292	0.184	0.229	1
KLK5	0.0491227	-1.77559	0.207	0.064	1
PLCB4	0.0493626	-1.16064	0.782	0.614	1
ABHD14A	0.0496035	-1.62465	0.322	0.3	1
TMEM211	0.0498453	-5.06336	0.253	0.029	1
OBSL1	0.0498454	-0.370694	0.736	0.571	1
FCER1G	0.0500882	-1.13305	0.448	0.264	1
F2R	0.0500882	-0.770369	0.356	0.264	1
EFCAB13	0.0500882	-1.64809	0.379	0.279	1
ISOC2	0.0500882	0.286819	0.287	0.221	1
SALL3	0.0505284	-0.988979	1	0.971	1
JCHAIN	0.0505769	-1.37867	0.345	0.036	1
WSCD2	0.0505769	-0.31076	0.23	0.029	1
TIAM1	0.0508227	-2.23476	0.184	0.214	1
TSC22D1	0.0510696	-0.253798	0.391	0.357	1
HK3	0.0513173	-0.56584	0.276	0.014	1
CFB	0.0513174	-1.03869	0.287	0.286	1
ASPG	0.0513174	-0.445517	0.356	0.329	1
WNK4	0.0519893	-1.52038	1	0.986	1
KCNK13	0.052067	-0.418423	0.172	0.164	1
MYRF	0.052067	-0.649476	0.575	0.521	1
RHOU	0.052067	-0.292286	0.253	0.4	1
GPSM3	0.0525717	-0.566928	0.414	0.171	1
IRF2BPL	0.0530805	-0.3783	0.586	0.443	1
AIF1	0.0535935	-0.530422	0.138	0.136	1
HK1	0.0535935	-1.26133	0.759	0.571	1
DCN	0.0543707	-3.61303	0.195	0.143	1
H2AFX	0.0551573	-0.459876	0.632	0.479	1
RSPH9	0.0556869	-1.03372	0.126	0.029	1
TRBC1	0.0559533	-1.03013	0.471	0.071	1
PVALB	0.0564127	-0.983145	1	0.979	1
ZNF705A	0.0570296	-4.44046	0.31	0.021	1
GPRC5B	0.0570296	-1.9572	0.977	0.814	1
CXCL2	0.0575741	-2.82378	0.241	0.064	1
XCR1	0.0575741	-2.62525	0.368	0.036	1
RTP2	0.0575741	-2.44212	0.195	0.021	1
COL3A1	0.0578478	-4.28175	0.483	0.379	1
SHISA2	0.057848	-0.293238	0.149	0.143	1
EMP1	0.057848	0.365038	0.391	0.379	1
WNT9B	0.0586762	-0.326468	0.126	0.043	1
SLC35F3	0.0586762	-0.982047	0.195	0.093	1
OGDHL	0.0589544	-0.294621	0.874	0.779	1
TMC8	0.0592338	-1.48843	0.391	0.071	1
RASSF9	0.0592338	-0.457301	0.253	0.136	1
MPC1	0.0592338	-2.1491	0.839	0.686	1
IL23A	0.0597957	-1.34087	0.184	0.014	1
CSGALNACT1	0.0609329	-0.641695	0.448	0.314	1
FAM3B	0.0612201	-1.4611	0.793	0.55	1
CD96	0.0615082	-1.86324	0.414	0.071	1
NAMPT	0.0629662	-0.348884	0.448	0.493	1
DOK7	0.0632611	-1.08186	0.172	0.079	1
PARVG	0.0635572	-2.8735	0.448	0.086	1
FLRT2	0.0635572	-2.79456	0.184	0.15	1
S100A10	0.0635573	-0.36041	0.621	0.457	1
RGS10	0.064153	-1.71003	0.448	0.307	1
HMGA1	0.0644525	-0.36074	0.448	0.214	1
CASR	0.0653582	-2.21579	0.839	0.75	1
ACVRL1	0.0656624	-0.274031	0.333	0.336	1
MRC2	0.0659677	-0.399819	0.345	0.386	1
SYNJ2	0.0659677	-0.904713	0.414	0.3	1
CCDC152	0.0665819	-1.88658	0.126	0.05	1
IGFBP2	0.0672008	-1.1283	0.092	0.15	1
TRAC	0.0675121	-1.27319	0.425	0.271	1
RGCC	0.0675121	-1.60025	0.586	0.45	1
CCL14	0.0681382	-0.350753	0.356	0.407	1
UMOD	0.0686595	-3.29268	0.253	0.336	1
FHL1	0.0687689	-0.44746	0.31	0.164	1
FAM228A	0.0687689	-0.497558	0.368	0.043	1
SMAD7	0.068769	-0.394633	0.632	0.493	1
SPARCL1	0.0694046	-1.06289	0.287	0.2	1
CD53	0.070045	-1.22185	0.356	0.129	1
SYTL2	0.070367	-0.498942	0.54	0.329	1
NRGN	0.0703671	-2.40245	0.138	0.179	1
C8orf58	0.0706903	-0.765892	0.391	0.314	1
FCGBP	0.0716672	-3.16797	0.598	0.457	1
CNKSR1	0.0716673	-1.79204	0.69	0.514	1
CRHBP	0.0729871	-1.02355	0.092	0.179	1
CFAP45	0.0729871	-1.07762	0.241	0.014	1
TNMD	0.0729871	-2.23151	0.218	0.021	1
KRT80	0.0729871	-3.43243	0.391	0.014	1
PRKG1	0.0733202	-0.501932	0.253	0.236	1
GTSF1L	0.0733202	-1.67586	0.379	0.014	1
MGAM	0.0733203	-0.336152	0.253	0.279	1
HIP1	0.0736546	-0.653013	0.598	0.557	1
LST1	0.0743268	-1.50503	0.448	0.079	1
EHD2	0.0746649	-0.416888	0.264	0.193	1
CD2	0.0746649	-0.355253	0.345	0.029	1
UGT8	0.0750043	0.623921	0.609	0.543	1
CNN1	0.0753447	-3.20749	0.276	0.114	1
PAMR1	0.0753447	0.876145	0.149	0.029	1
PTX3	0.0756866	-2.4138	0.287	0.029	1
RAB34	0.0760297	-0.493649	0.517	0.421	1
OLFML2B	0.076374	-0.817224	0.483	0.15	1
APOE	0.0763741	-0.811611	0.023	0.193	1
KCNH2	0.0767196	-0.569679	0.103	0.079	1
LGALS2	0.0767197	-0.760331	0.126	0.25	1
COL6A2	0.0770666	-0.624248	0.379	0.329	1
SFRP1	0.0776151	-1.85289	0.989	0.914	1
OR6C65	0.0781149	-3.15025	0.253	0.021	1
KLK7	0.0791749	-0.932821	0.046	0.164	1
PI15	0.0791749	-3.78234	0.471	0.064	1
EMID1	0.0791749	-0.855372	0.345	0.443	1
GPX3	0.0791749	-0.820977	0.023	0.114	1
MT-CO3	0.0791749	-0.674447	0.506	0.414	1
MECOM	0.0795309	-0.900955	0.851	0.686	1
AHNAK	0.0795309	-0.832678	0.667	0.493	1
MT2A	0.0802466	-2.59356	0.575	0.643	1
TMEM200C	0.0820587	0.957998	0.138	0.093	1
SOX4	0.0820587	-0.529209	0.54	0.471	1
SLC13A3	0.0820588	-0.563773	0.08	0.179	1
ADGRA2	0.0831619	-0.654009	0.287	0.293	1
CD40	0.0831619	-1.1112	0.322	0.3	1
ENPP2	0.0831619	-0.4171	0.172	0.25	1
S100A11	0.0842771	-0.62376	0.506	0.379	1
CFD	0.0850272	-1.86823	0.425	0.2	1
DUSP22	0.0857827	-0.799731	0.402	0.5	1
HRH1	0.0861624	-0.671399	0.345	0.064	1
ADCYAP1	0.0861625	-1.66822	0.333	0.064	1
CXCR1	0.0865436	-1.44692	0.184	0.007	1
HOXD10	0.0869262	-1.50723	0.897	0.743	1
CALHM5	0.08731	-1.51013	0.126	0.157	1
PPBP	0.0876952	-1.64039	0.31	0.029	1
PLA2R1	0.0876953	-3.96621	0.149	0.164	1
KRTCAP3	0.0884698	-0.667628	0.448	0.393	1
FAHD1	0.0888592	-0.429553	0.23	0.386	1
ITGB6	0.0892499	-3.73738	0.667	0.343	1
MMP19	0.0892499	-0.600502	0.264	0.129	1
CDH6	0.0896421	-1.66087	0.184	0.314	1
IQGAP3	0.0900355	-2.11024	0.345	0.05	1
TPM2	0.0904304	-3.26011	0.161	0.143	1
CFAP221	0.0904305	-1.28196	0.69	0.614	1
GRK3	0.0908267	-0.516373	0.333	0.379	1
ITGA4	0.0912244	-0.787738	0.345	0.1	1
NOTCH2	0.0912244	-0.914753	0.46	0.364	1
TMEM213	0.0916189	-1.03754	1	0.914	1
CLU	0.0916235	-1.98806	0.506	0.407	1
SLC39A5	0.0916235	-0.261764	0.161	0.221	1
DLGAP5	0.0924258	-3.40703	0.391	0.021	1
GSN	0.0924259	0.379824	0.667	0.529	1
SEZ6L	0.0936399	-3.16616	0.264	0.014	1
CYP7A1	0.0936399	-1.47691	0.287	0.007	1
TNFRSF6B	0.0944564	-0.413199	0.345	0.264	1
TGFB1	0.0944565	-0.630461	0.46	0.279	1
ANK3	0.0948668	-0.829848	0.621	0.679	1
SLC3A1	0.0952787	-0.292545	0.23	0.336	1
KRT6A	0.0956919	-1.89037	0.218	0.029	1
HIST1H1E	0.0961065	-2.06102	0.46	0.529	1
CTXN1	0.0965227	-0.492614	0.368	0.257	1
OCLN	0.0977797	-1.34774	0.862	0.636	1
CDC42EP1	0.0982016	-0.252528	0.322	0.336	1
PTGER3	0.0986246	-0.938476	0.977	0.9	1
KCNJ15	0.098625	0.352852	0.034	0.164	1
SEMA5A	0.098625	-0.965019	0.138	0.157	1
FIBIN	0.0999037	0.273337	0.322	0.271	1
HSPB1	0.100262	-6.86171	0.31	0.314	1
RASL11A	0.100333	-0.849593	0.494	0.307	1
PCOLCE	0.100764	-0.665558	0.517	0.464	1
GTSF1	0.100764	-4.33665	0.264	0.014	1
IER2	0.101195	-5.19698	0.54	0.457	1
C1QB	0.101629	-1.14867	0.425	0.343	1
LIM2	0.101629	-2.60467	0.299	0.007	1
RIPPLY1	0.102064	-0.782808	0.23	0.036	1
ADCY4	0.102501	-1.98967	0.241	0.25	1
RGS3	0.102501	-0.642379	0.782	0.707	1
PLN	0.102939	-4.48537	0.195	0.186	1
SLC17A1	0.102939	-0.739698	0.138	0.314	1
BMP6	0.102939	-0.29323	0.218	0.114	1
EMB	0.103378	-3.67103	0.333	0.029	1
SCARA3	0.104262	0.298602	0.241	0.093	1
SLC47A1	0.104262	-0.289419	0.115	0.186	1
NEBL	0.104262	0.396693	0.241	0.221	1
TRNP1	0.104706	-1.80534	0.77	0.543	1
HNF1A	0.104706	-0.632933	0.207	0.35	1
TMEM176A	0.105152	-0.502602	0.08	0.221	1
CCDC102B	0.105599	0.330097	0.552	0.493	1
MMP14	0.105599	-0.356334	0.713	0.586	1
EPS8L2	0.106047	0.259027	0.414	0.393	1
JUNB	0.106496	-5.3124	0.46	0.357	1
DEPP1	0.106497	-0.511652	0.483	0.386	1
ICAM2	0.107402	0.868108	0.368	0.421	1
IGFBP7	0.107856	-2.3919	0.839	0.6	1
CALHM2	0.107856	-1.16073	0.402	0.143	1
IAPP	0.10969	-2.61634	0.195	0.014	1
ADAM15	0.111081	-0.25973	0.356	0.3	1
CTSH	0.111081	-0.455917	0.069	0.221	1
MYH9	0.111548	-3.06712	0.425	0.379	1
ADAMTS19	0.112016	0.287633	0.103	0.057	1
TSPAN15	0.112486	-0.304762	0.356	0.286	1
PDGFA	0.112486	-0.447004	0.598	0.6	1
ASS1	0.112958	-0.686707	0.057	0.157	1
PREX1	0.112958	-0.640123	0.494	0.507	1
KCNC4	0.113431	-1.99262	0.828	0.614	1
FAM167B	0.113905	-0.299439	0.414	0.321	1
CCDC8	0.113905	-0.559644	0.678	0.557	1
LILRA6	0.114859	-3.9722	0.402	0.021	1
OLR1	0.115318	-3.21782	0.977	0.629	1
IL1R1	0.115339	-1.04024	0.747	0.586	1
ADCY1	0.11582	-0.35659	0.172	0.329	1
TENT5C	0.11582	-0.758919	0.241	0.329	1
S100A16	0.11582	-0.331263	0.23	0.414	1
CADM1	0.116282	-2.0567	1	0.95	1
CD79B	0.116786	-1.6898	0.172	0.129	1
SUCNR1	0.117272	0.731626	0.241	0.236	1
CHST11	0.117272	-0.669782	0.345	0.293	1
TNFRSF21	0.117272	-0.286839	0.172	0.35	1
ESRRB	0.117759	-2.16105	0.874	0.75	1
LOXL1	0.117759	-1.07135	0.391	0.329	1
BGN	0.118248	-0.277608	0.322	0.3	1
FLNA	0.118248	-0.693574	0.333	0.271	1
IFITM3	0.118248	-1.05728	0.207	0.357	1
S1PR1	0.118248	-1.05757	0.241	0.393	1
ANLN	0.118738	-2.17465	0.333	0.021	1
PCDH10	0.11923	-0.566801	0.46	0.179	1
TTYH3	0.119724	-0.453831	0.138	0.221	1
EMX1	0.120184	-1.62597	0.966	0.964	1
PTER	0.120219	-0.527953	0.333	0.329	1
SSC5D	0.120219	-0.540451	0.264	0.107	1
ANXA2	0.120716	-3.20281	0.138	0.2	1
CKB	0.121213	-1.52078	0.954	0.779	1
FXYD5	0.121214	0.27231	0.356	0.379	1
NIBAN2	0.121714	-0.641836	0.724	0.557	1
MFAP4	0.122215	-1.38287	0.322	0.371	1
STK17B	0.123223	-0.379135	0.425	0.364	1
COL13A1	0.123223	-0.755884	0.195	0.071	1
TAP1	0.12373	-0.306027	0.425	0.4	1
JUN	0.124184	-7.0078	0.437	0.364	1
CTSD	0.124748	-0.636805	0.701	0.643	1
ISG15	0.124748	0.369783	0.333	0.279	1
HCLS1	0.125259	-0.40878	0.483	0.464	1
CHRNA4	0.125259	-0.63826	0.069	0.343	1
MPEG1	0.126286	-1.49436	0.437	0.307	1
B2M	0.126803	-0.907658	0.253	0.314	1
GRAMD1B	0.126803	-1.09376	0.839	0.807	1
CX3CL1	0.127321	-0.368821	0.494	0.357	1
TUBB1	0.12784	-0.760346	0.161	0.029	1
CLEC11A	0.12784	-0.455678	0.632	0.586	1
ERI3	0.12784	-0.461654	0.31	0.443	1
CTSB	0.128361	-0.884111	0.092	0.257	1
STAT1	0.128361	-0.432695	0.448	0.393	1
TNFAIP2	0.128884	-1.08111	0.391	0.429	1
BATF	0.129408	-4.14111	0.149	0.021	1
DNASE1L3	0.129408	-0.579872	0.391	0.407	1
CDC42EP5	0.129408	-0.281037	0.391	0.179	1
STEAP3	0.129408	-2.09526	0.701	0.514	1
RNASE1	0.129934	-1.46939	0.172	0.307	1
ITGB2	0.130462	-0.468338	0.391	0.221	1
ADGRV1	0.130462	-0.407616	0.138	0.236	1
SGK1	0.131523	-0.488398	0.161	0.257	1
ABCC1	0.131523	-0.300721	0.471	0.486	1
FGB	0.13259	-3.65155	0.379	0.15	1
CD24	0.133664	-2.47592	0.954	0.8	1
TIE1	0.134203	-0.859441	0.356	0.471	1
CRIP1	0.135832	-1.00861	0.529	0.414	1
SPTB	0.136926	-1.62369	0.276	0.321	1
RAPH1	0.137475	-0.293	0.414	0.364	1
TM4SF1	0.137476	-1.6583	0.264	0.286	1
SLA	0.138027	-0.91387	0.276	0.25	1
SLC6A19	0.138027	-0.510465	0.092	0.193	1
CASZ1	0.138027	-1.54121	0.862	0.75	1
ELOVL4	0.13858	-2.50267	0.379	0.136	1
ERBB4	0.139134	-1.47549	0.805	0.736	1
CKMT2	0.139135	-0.300994	0.805	0.707	1
IQSEC1	0.139135	-0.613965	0.644	0.507	1
SFRP5	0.139691	-3.53087	0.287	0.036	1
PHGDH	0.139691	-0.437779	0.253	0.364	1
MS4A4A	0.140809	-0.50566	0.31	0.136	1
PPP1R18	0.140809	-0.307005	0.391	0.264	1
ITGA8	0.141934	-1.03381	0.195	0.293	1
EPAS1	0.141934	-0.742027	0.23	0.214	1
MAP3K6	0.143634	-0.389575	0.356	0.321	1
HDGFL3	0.143634	-0.674944	0.655	0.521	1
PKM	0.144204	-0.720706	0.977	0.786	1
PSD3	0.144776	-1.69657	0.345	0.221	1
KCTD1	0.144776	-1.07583	0.862	0.707	1
FCN3	0.14535	-0.335321	0.253	0.471	1
ASAP2	0.145925	-0.326137	0.736	0.607	1
MAFK	0.145925	-1.53224	0.609	0.5	1
LILRB2	0.146502	-0.876575	0.299	0.043	1
HAVCR2	0.146502	-0.684641	0.299	0.4	1
FCGR2A	0.146502	-0.450524	0.425	0.143	1
RAC2	0.147081	-1.53732	0.345	0.107	1
RACK1	0.147081	-0.435886	0.391	0.321	1
ADRA2A	0.147662	-1.41748	0.437	0.086	1
ENTPD5	0.148828	-0.287661	0.207	0.221	1
MCAM	0.148828	-2.48557	0.287	0.271	1
CXCL14	0.148828	-0.579097	0.126	0.257	1
ARHGEF37	0.149414	-1.00636	0.322	0.4	1
ITGBL1	0.150002	-0.70252	0.241	0.036	1
LAMC2	0.150591	-0.507278	0.448	0.05	1
OR4D6	0.150591	-3.49454	0.276	0.029	1
IRF4	0.151182	-5.27168	0.253	0.021	1
FOLR2	0.151182	-0.45886	0.31	0.2	1
HSPH1	0.151636	-6.92685	0.391	0.3	1
CLDN19	0.151775	-1.35598	0.586	0.571	1
ATP6V1B1	0.151775	-1.44887	0.782	0.521	1
TMEM38B	0.151775	-3.48624	0.885	0.85	1
HOXB9	0.152966	-1.98948	0.563	0.45	1
NRK	0.152966	-0.585879	0.759	0.65	1
SLC22A2	0.153565	-0.293985	0.08	0.236	1
TSPAN1	0.154165	-0.765752	0.207	0.321	1
SLC38A1	0.154766	-0.371954	0.598	0.479	1
TP53BP2	0.15537	-0.421895	0.506	0.4	1
HOXB4	0.15537	-0.541853	0.678	0.571	1
RHCG	0.156338	-2.23582	0.977	0.743	1
ATP10A	0.156583	-1.00818	0.161	0.136	1
CD4	0.156583	-0.53761	0.333	0.186	1
RASL12	0.157192	-1.73877	0.195	0.093	1
DIO2	0.157699	-4.12741	0.966	0.764	1
APOBR	0.157802	-1.67348	0.379	0.057	1
C5orf46	0.157802	-3.64827	0.333	0.05	1
CAPN8	0.157802	-2.61857	0.31	0.014	1
RNF144B	0.159029	-1.20248	0.379	0.471	1
ACAP1	0.160263	-2.81683	0.287	0.05	1
TBC1D1	0.161504	-0.820576	0.345	0.364	1
GZMB	0.162128	-3.67304	0.379	0.064	1
OR51E2	0.162128	-1.31855	0.184	0.014	1
TMEM158	0.162128	-3.6	0.356	0.107	1
ICA1	0.162747	-2.81044	0.966	0.886	1
EVA1B	0.162753	-0.40402	0.437	0.421	1
SP140	0.16338	-3.68986	0.253	0.029	1
KDR	0.16338	-0.527677	0.333	0.264	1
DCDC2	0.164639	-0.892593	0.828	0.679	1
ABCC3	0.164639	-0.45445	0.287	0.386	1
CSF1	0.16464	-0.87466	0.46	0.471	1
PTPN13	0.16464	-0.377486	0.517	0.443	1
GPAT3	0.165272	-0.365305	0.31	0.464	1
LITAF	0.165906	-1.02203	0.851	0.671	1
SLC29A1	0.165906	-1.72981	0.77	0.707	1
PTPN6	0.165906	-0.885601	0.563	0.486	1
PPP1R14C	0.166542	0.364321	0.241	0.257	1
PTPN7	0.16718	-0.613223	0.207	0.043	1
EPB41L2	0.16718	-0.728233	0.299	0.321	1
SULT1C4	0.16782	-0.758181	0.402	0.393	1
NRCAM	0.16782	-1.01008	0.253	0.157	1
NAV2	0.168462	-0.816059	0.885	0.757	1
TAGLN	0.168462	-3.20023	0.241	0.221	1
MDFIC	0.168462	-0.581146	0.425	0.35	1
IL1RL1	0.169105	-4.53584	0.08	0.121	1
PPP1R1B	0.16975	-2.33246	0.391	0.071	1
GALM	0.169751	-0.497614	0.172	0.293	1
IFI44	0.169751	0.440206	0.368	0.407	1
FAM89A	0.170398	0.573352	0.161	0.214	1
PDLIM7	0.170398	-0.29027	0.402	0.429	1
ANPEP	0.170398	-0.477001	0.092	0.15	1
GGT5	0.171047	-0.962062	0.448	0.471	1
CPA4	0.17235	1.19725	0.322	0	1
AEBP1	0.17235	-1.16337	0.333	0.257	1
Z82206.1	0.173005	-4.13309	0.103	0.021	1
MAP1B	0.173005	-0.826201	0.276	0.364	1
INAFM2	0.173661	-1.27481	0.414	0.236	1
KLRB1	0.175641	-3.55538	0.368	0.043	1
HGD	0.176305	-0.308972	0.126	0.214	1
KIF20A	0.178308	-0.781736	0.356	0.007	1
GATM	0.178308	-0.350531	0.138	0.121	1
PAPPA	0.17898	-0.382553	0.264	0.2	1
COL18A1	0.17898	-0.398084	0.563	0.471	1
FOS	0.179577	-5.17473	0.379	0.386	1
SNRK	0.179653	-0.557449	0.494	0.579	1
ARHGAP26	0.181005	-1.86078	0.31	0.379	1
GADD45B	0.181684	-0.803728	0.747	0.6	1
HSP90AA1	0.183006	-6.91941	0.402	0.336	1
DPEP1	0.183047	-0.711378	0.08	0.214	1
PLEKHG2	0.183047	-0.331854	0.333	0.186	1
CD19	0.183732	-1.20857	0.126	0.007	1
RASD1	0.183732	0.288177	0.448	0.371	1
PLOD2	0.184418	-0.696547	0.586	0.579	1
HS6ST2	0.185106	-2.02277	0.908	0.9	1
GZMA	0.185797	-2.35485	0.345	0.029	1
AMPD3	0.187183	-1.49431	0.828	0.707	1
NNMT	0.187879	-0.959082	0.379	0.414	1
CAPSL	0.187879	-0.71116	0.172	0.014	1
AC011195.2	0.188577	-2.71444	0.391	0.029	1
UPB1	0.189276	-0.492134	0.149	0.193	1
TNFRSF18	0.189978	-3.65589	0.31	0.036	1
CD276	0.189978	-0.265703	0.529	0.529	1
CD52	0.190682	-1.52246	0.379	0.043	1
PTGER2	0.190682	-2.90316	0.299	0.121	1
KLRG2	0.191387	-4.13413	0.241	0.093	1
CXCL12	0.191387	-0.952246	0.276	0.286	1
C3orf52	0.191387	-3.03536	0.805	0.829	1
A1CF	0.191387	-0.661435	0.184	0.336	1
CRIP2	0.192095	-0.790655	0.563	0.443	1
ITGA9	0.192095	-1.67892	0.506	0.55	1
PCP4	0.192804	-2.15414	0.908	0.75	1
COL4A6	0.194228	-4.05216	0.92	0.457	1
FOXC1	0.194943	-0.658843	0.057	0.157	1
MRC1	0.194944	-1.37938	0.276	0.393	1
SLC6A8	0.194944	-0.496323	0.529	0.643	1
GDF15	0.195657	-3.47742	0.828	0.65	1
HOXD3	0.195661	-0.82514	0.862	0.771	1
FTL	0.195661	-0.747108	0.034	0.15	1
DAG1	0.195661	-1.03635	0.552	0.464	1
MYO1E	0.19638	0.445195	0.287	0.25	1
UPP2	0.19638	-2.00392	0.241	0.371	1
AIF1L	0.19638	-0.632397	0.931	0.807	1
CCL5	0.19638	-2.14308	0.368	0.071	1
SAMD7	0.1971	-2.95471	0.414	0.036	1
NFIX	0.197823	-1.12789	0.391	0.321	1
C6orf141	0.198548	-2.61519	0.345	0.057	1
IGHD	0.200003	-3.85467	0.276	0.029	1
IL1RAP	0.200734	-0.710791	0.241	0.107	1
OSBPL3	0.200734	-2.2317	0.989	0.907	1
DDIT4	0.201467	0.617347	0.218	0.179	1
SLC6A20	0.202201	-1.36617	0.31	0.071	1
SLIT3	0.202201	-1.39022	0.241	0.3	1
FZD7	0.202201	-0.315315	0.264	0.393	1
NUSAP1	0.202938	-1.59114	0.368	0.143	1
WSB1	0.202938	-1.79784	0.966	0.836	1
TIMP1	0.204416	-3.14907	0.345	0.271	1
ZBTB46	0.204416	-0.50658	0.345	0.436	1
CLDN1	0.206649	-4.06527	0.299	0.15	1
CUBN	0.206649	-0.328169	0.057	0.107	1
NDRG1	0.206649	0.588828	0.31	0.25	1
CCDC28B	0.208896	-4.56767	0.966	0.564	1
CYBRD1	0.2089	-0.726653	0.333	0.321	1
MT1G	0.209654	-1.09336	0.322	0.35	1
CMBL	0.209654	-0.40937	0.092	0.15	1
ATP1B1	0.211012	-1.02343	1	0.986	1
FZD4	0.211168	-2.19834	0.989	0.893	1
UGT1A9	0.211928	-0.407326	0.103	0.214	1
LDB1	0.211928	-0.37945	0.724	0.643	1
ASPDH	0.213454	-0.431464	0.184	0.293	1
NEU1	0.213454	-2.0616	0.782	0.793	1
SLC7A8	0.21422	-1.0444	0.092	0.314	1
GYPC	0.21422	-1.11722	0.517	0.514	1
HR	0.214988	-0.679819	0.195	0.021	1
MARCKS	0.214988	-1.86709	0.46	0.5	1
ANXA3	0.215758	-1.12224	0.736	0.571	1
TOP2A	0.216529	-2.68857	0.425	0.043	1
CDK1	0.216529	-0.474859	0.322	0.086	1
SLC15A3	0.216529	-0.556234	0.333	0.243	1
PAH	0.217303	-0.389655	0.138	0.271	1
HJURP	0.218079	-1.47563	0.345	0.014	1
PYHIN1	0.218079	-2.76543	0.276	0.036	1
PWWP2B	0.218857	-0.384453	0.529	0.514	1
GABBR1	0.219637	-1.00125	0.31	0.479	1
KCNJ16	0.219637	-1.4015	0.966	0.993	1
CADPS2	0.220419	-0.427161	0.471	0.407	1
WTIP	0.221203	-0.452247	0.506	0.414	1
BIN1	0.221988	-0.337279	0.161	0.264	1
GRAP2	0.222776	-2.20752	0.218	0.029	1
UTRN	0.224358	0.512542	0.471	0.429	1
TCF21	0.225947	-1.47236	0.161	0.207	1
CLDN4	0.225947	-2.70085	0.805	0.629	1
CYP17A1	0.225947	-2.63511	0.149	0.307	1
KRTAP22-1	0.226745	-3.26323	0.264	0.036	1
ITGB3	0.227545	-3.96287	0.207	0.186	1
TYMS	0.227545	0.365796	0.391	0.429	1
PLCL1	0.227545	-0.622102	0.862	0.757	1
SELE	0.228347	-2.3978	0.356	0.029	1
CARD11	0.228347	-4.14976	0.356	0.057	1
MRVI1	0.229151	-0.692513	0.69	0.6	1
FGR	0.229956	-0.999453	0.264	0.093	1
EVI2B	0.231574	-3.58358	0.345	0.043	1
KANK4	0.231574	0.316709	0.253	0.1	1
BRCA2	0.232386	-2.98532	0.299	0.057	1
NBEAL2	0.2332	-0.732382	0.701	0.607	1
SH3PXD2A	0.234016	-0.462419	0.851	0.671	1
SLC44A2	0.234016	-0.511339	0.632	0.486	1
C2	0.235654	-0.634865	0.31	0.114	1
NAT8L	0.2373	-2.0656	0.862	0.8	1
ZEB2	0.238126	-0.269204	0.368	0.321	1
DAO	0.238954	-0.290768	0.138	0.214	1
SIM1	0.239784	-1.17091	0.851	0.821	1
HOXB3	0.239784	-1.53486	0.69	0.643	1
ADAMTSL2	0.240617	-1.38183	0.529	0.443	1
GLCCI1	0.240617	-0.673769	0.425	0.493	1
USP17L2	0.241451	-0.526636	0.138	0.057	1
ADH6	0.242287	-0.563962	0.161	0.229	1
SSX3	0.244808	-2.0534	0.299	0.014	1
MDK	0.244808	-0.295932	0.414	0.214	1
MYOM2	0.244808	0.659698	0.138	0.321	1
STEAP4	0.245652	-1.39122	0.31	0.214	1
BCL11A	0.24905	-1.08062	0.23	0.014	1
RND3	0.24905	-0.278507	0.402	0.429	1
AQP3	0.24905	-3.16595	0.103	0.107	1
GIMAP1	0.24905	-0.787829	0.31	0.257	1
PTPN21	0.249905	-0.540201	0.276	0.264	1
KHK	0.249905	-0.42251	0.092	0.15	1
ARAP3	0.249905	-1.2318	0.322	0.264	1
CLIC5	0.252481	-5.10443	0.08	0.179	1
TOX3	0.253343	-2.93776	0.92	0.707	1
VSIG4	0.254208	-3.86546	0.448	0.164	1
GCNT3	0.254208	-1.38434	0.333	0.05	1
GJA4	0.254208	-0.251568	0.149	0.164	1
ARHGAP18	0.254208	-1.35591	0.609	0.479	1
UBD	0.255075	-0.332288	0.184	0.05	1
HTRA1	0.255075	-4.6099	0.103	0.121	1
COL15A1	0.255075	-0.733184	0.483	0.307	1
ZNF681	0.255944	-0.973356	0.46	0.114	1
BICD1	0.255944	-0.307479	0.46	0.5	1
MX1	0.256815	-0.453304	0.448	0.507	1
SOCS3	0.257688	-3.69053	0.379	0.171	1
MARC2	0.257688	0.281918	0.253	0.207	1
THY1	0.258563	-0.6387	0.149	0.164	1
SERPINA9	0.258563	-2.0358	0.425	0.014	1
GIMAP6	0.258563	-0.648653	0.345	0.407	1
PMM1	0.25944	-0.282143	0.368	0.471	1
IFFO2	0.26032	-1.37307	0.31	0.436	1
RERG	0.26032	-0.466503	0.08	0.236	1
IFI44L	0.261201	0.314121	0.345	0.307	1
RBP4	0.262028	-4.58422	0.241	0.393	1
PTGIS	0.263857	-1.03141	0.184	0.071	1
PRM2	0.264746	-1.31808	0.207	0.014	1
CD44	0.264747	-0.45638	0.517	0.414	1
LIMCH1	0.265638	-1.15003	0.69	0.636	1
SLC22A8	0.266532	-0.754468	0.115	0.229	1
SLC34A1	0.266532	-0.25173	0.138	0.2	1
TYROBP	0.266532	-2.79394	0.414	0.286	1
NOTCH3	0.267428	-0.866043	0.391	0.336	1
CALD1	0.267428	-0.84214	0.149	0.143	1
MAP3K20	0.268325	-0.555332	0.299	0.293	1
PGAM2	0.270127	-3.54803	0.977	0.743	1
RCAN1	0.271937	-2.84533	0.31	0.379	1
TMEM173	0.272845	-0.609937	0.299	0.321	1
CCN3	0.273755	-3.31527	0.345	0.121	1
ELF3	0.274668	-1.88197	0.437	0.479	1
SUSD5	0.274668	-0.887777	0.207	0.086	1
KIFC1	0.274668	-2.04621	0.402	0.021	1
DAB2	0.275582	-0.393598	0.092	0.171	1
NR4A1	0.276358	-5.58427	0.69	0.536	1
GPRIN3	0.276499	-1.53769	0.828	0.657	1
SH2B3	0.277417	-0.54586	0.425	0.264	1
SOX17	0.278338	-2.23767	0.253	0.1	1
RAMP3	0.280185	-0.624687	0.345	0.343	1
SAMD9L	0.280185	-0.446895	0.31	0.314	1
SEMA6D	0.280185	-2.00704	0.874	0.786	1
ATP8B2	0.281112	-0.616006	0.46	0.421	1
TMEM37	0.281112	-0.721199	0.437	0.493	1
CSF1R	0.282041	-2.05087	0.448	0.357	1
RASSF3	0.282972	-1.96475	0.299	0.229	1
FMO4	0.283905	-0.388836	0.414	0.464	1
ACTA2	0.28484	-2.06564	0.322	0.207	1
DUSP23	0.28484	-0.524277	0.253	0.393	1
CALU	0.285777	-0.33504	0.506	0.471	1
PPP1R1A	0.286709	-2.65056	0.931	0.864	1
TP53I11	0.286716	0.343491	0.356	0.343	1
CLEC2D	0.286716	-1.66201	0.506	0.393	1
JAK3	0.287658	-0.586534	0.356	0.093	1
ETS2	0.287658	-0.627582	0.276	0.357	1
TTC29	0.288601	-1.08065	0.299	0.071	1
AOX1	0.288601	-0.952371	0.172	0.229	1
VWA3A	0.289547	-0.700969	0.195	0.029	1
SORCS1	0.289547	-0.356555	0.161	0.343	1
HSPB6	0.290494	-0.842969	0.414	0.229	1
DOCK6	0.290494	-0.712071	0.575	0.493	1
SPARC	0.291444	-1.21789	0.161	0.121	1
SERPINA1	0.294306	-0.754591	0.092	0.25	1
CLDN7	0.294306	-0.694862	0.805	0.671	1
STK10	0.295264	-0.333173	0.391	0.343	1
ABCB1	0.295264	0.284224	0.172	0.15	1
ADCY7	0.296224	-3.31195	0.356	0.079	1
ADA2	0.296224	-3.27977	0.713	0.414	1
NFE2L3	0.296224	-1.23237	0.149	0.079	1
NOS1AP	0.296224	-1.72822	0.678	0.693	1
PRDM5	0.297186	-0.470011	0.299	0.293	1
TFRC	0.298149	-3.37603	0.977	0.871	1
TMPRSS2	0.300075	-1.49017	1	0.914	1
IL1RN	0.301056	-3.86983	0.322	0.021	1
SCUBE3	0.301056	-2.03384	0.69	0.457	1
CES3	0.301056	-0.887386	0.253	0.35	1
CD247	0.303003	-3.30513	0.207	0.007	1
VNN1	0.303003	-0.411412	0.161	0.293	1
SERPINA3	0.30398	-1.33136	0.448	0.021	1
NPDC1	0.304959	-0.435853	0.241	0.307	1
UGT2A3	0.30594	-1.23076	0.149	0.293	1
PCDH20	0.307908	-0.996852	0.31	0.057	1
SGIP1	0.308896	-0.847899	0.529	0.464	1
PECAM1	0.309885	-0.563732	0.287	0.386	1
CTNNAL1	0.309885	-2.04631	0.77	0.75	1
SLC17A3	0.310877	-0.729852	0.172	0.271	1
RGS5	0.312865	-4.85868	0.425	0.479	1
TPST1	0.312866	-2.6439	0.678	0.55	1
MARCKSL1	0.313864	-0.259234	0.437	0.386	1
ADAM12	0.314863	-1.77427	0.368	0.057	1
ADGRB2	0.314863	-4.25847	0.241	0.079	1
RNF152	0.314863	-0.334263	0.126	0.207	1
IL2RA	0.315865	-1.2871	0.276	0.036	1
PLEKHD1	0.315865	-1.81817	0.943	0.607	1
OAS2	0.316869	-0.337828	0.322	0.129	1
SPOCD1	0.316869	-2.96561	0.379	0.021	1
HBB	0.317875	-2.61006	0.276	0.014	1
KCNN3	0.318884	-1.83794	0.977	0.657	1
ANTXR1	0.318884	-0.843483	0.368	0.407	1
CST7	0.319894	-1.48294	0.356	0.043	1
CDH11	0.320906	-0.499784	0.322	0.436	1
PLPPR1	0.323956	-1.85469	0.667	0.693	1
SLC25A48	0.323956	-0.308025	0.31	0.429	1
HBA2	0.324977	-3.66197	0.287	0.064	1
LTBP2	0.324977	-2.20998	0.885	0.786	1
NCF2	0.328052	-1.53148	0.322	0.107	1
TNFRSF1B	0.329081	-0.691138	0.333	0.221	1
DNER	0.330011	-2.8416	0.977	0.879	1
GDA	0.330112	-0.479644	0.149	0.279	1
GPC1	0.330112	-0.489338	0.586	0.429	1
PRIMA1	0.331145	-0.675959	0.161	0.036	1
CLCNKB	0.332178	-0.873484	1	0.9	1
TMEM30B	0.332181	-0.583436	0.69	0.793	1
STRIP2	0.334258	-2.38814	0.448	0.3	1
STAB1	0.335299	-1.7551	0.31	0.5	1
DBN1	0.335299	-1.67337	0.805	0.643	1
VAV3	0.335299	-1.50417	0.954	0.907	1
TUSC3	0.335299	-0.537087	0.736	0.579	1
MYO5B	0.335299	-0.277632	0.414	0.371	1
ATP1A1	0.337104	-1.37387	0.989	0.986	1
UACA	0.337389	0.665884	0.276	0.229	1
KLK6	0.338437	0.573721	0.253	0.157	1
MDGA2	0.339487	-0.252474	0.299	0.021	1
WNT2B	0.339487	0.627042	0.368	0.064	1
SLC16A7	0.340538	-2.86925	0.977	0.864	1
AQP9	0.340539	-2.49501	0.253	0.014	1
STX11	0.340539	-1.83896	0.23	0.1	1
SH3BP4	0.341592	-1.2566	0.931	0.843	1
TKT	0.341593	-0.797225	0.483	0.386	1
HOXD9	0.342649	-2.35647	0.874	0.736	1
CCL7	0.342649	-4.0068	0.103	0.021	1
HIF1A	0.343708	-0.802269	0.724	0.593	1
FGF18	0.343708	-0.723743	0.138	0.014	1
TREM1	0.344768	-1.98534	0.23	0.05	1
SLC17A9	0.344768	-1.32724	0.287	0.043	1
PDE3A	0.344768	-0.6292	0.23	0.35	1
MPST	0.344768	-0.651006	0.138	0.221	1
GMPR	0.344768	-0.409435	0.345	0.35	1
OXT	0.344768	-0.473377	0.184	0.393	1
CDS2	0.344768	-0.298955	0.46	0.429	1
LDLR	0.346895	-1.34049	0.471	0.414	1
DMKN	0.346895	-0.274295	0.701	0.579	1
THEMIS2	0.346895	-0.335917	0.31	0.121	1
ITPR1	0.347962	-2.18438	0.954	0.807	1
CMTM3	0.347962	-0.313085	0.253	0.336	1
PSMB9	0.347962	-1.0592	0.345	0.486	1
PLIN5	0.349031	-0.662948	0.529	0.457	1
ZDHHC14	0.349031	-1.9603	0.874	0.779	1
PRTN3	0.352249	-1.68738	0.172	0.007	1
GRK5	0.353326	0.251029	0.31	0.2	1
NRG3	0.355487	-0.285713	0.184	0.079	1
SLC9A3R1	0.355487	-0.793209	0.08	0.2	1
GNA14	0.35657	-0.28345	0.333	0.336	1
ARRB2	0.360924	-0.508331	0.368	0.314	1
SYNE1	0.360924	-0.452027	0.253	0.25	1
ADAMTS16	0.360924	-0.725438	0.782	0.764	1
BACE2	0.361878	-1.72883	1	0.957	1
MFGE8	0.362018	-0.282713	0.184	0.271	1
UGT1A1	0.364212	-0.583357	0.218	0.314	1
GRIK5	0.365312	-1.28646	0.609	0.471	1
SLC3A2	0.366414	-0.807313	0.149	0.336	1
SEPTIN4	0.366414	-0.983614	0.391	0.4	1
ALOX5	0.368624	-1.99745	0.414	0.236	1
RUNX1	0.368624	0.318966	0.437	0.086	1
PGGHG	0.368624	-1.51762	0.264	0.257	1
FLG	0.369732	-0.685053	0.103	0.064	1
C3	0.369732	-1.77576	0.437	0.293	1
DPYS	0.369732	-0.555804	0.138	0.236	1
SH2D3C	0.370842	-0.343032	0.379	0.414	1
SHC3	0.370842	-3.12273	0.908	0.586	1
CACNA1H	0.370842	0.419429	0.437	0.35	1
SHROOM3	0.370843	-1.1223	0.736	0.657	1
ATP1B2	0.370843	-1.48529	1	0.857	1
HIST1H1B	0.371955	-0.719363	0.356	0.036	1
HMMR	0.371955	0.364846	0.379	0.043	1
SPON2	0.371955	-1.06617	0.379	0.279	1
LGMN	0.371955	-0.698988	0.172	0.221	1
RRAD	0.371955	-3.30498	0.46	0.414	1
GAS6	0.373069	-1.2274	0.805	0.8	1
SPATA13	0.373069	-1.23307	0.471	0.493	1
MS4A1	0.374186	-2.37614	0.299	0.021	1
RIPOR3	0.374186	-0.884284	0.379	0.421	1
IYD	0.375304	-0.264923	0.253	0.386	1
GK5	0.375304	-0.628668	0.563	0.586	1
CADM4	0.376425	-1.49807	0.333	0.407	1
LYZ	0.377548	-3.13669	0.448	0.2	1
TACC1	0.377548	-1.00833	0.839	0.764	1
RIPOR1	0.378672	-0.380285	0.276	0.264	1
UNC5CL	0.378672	-0.390409	0.31	0.443	1
SLC22A3	0.378672	-1.98903	0.356	0.436	1
MSR1	0.379799	-1.13512	0.46	0.243	1
DOCK4	0.379799	-0.722591	0.368	0.436	1
UTP4	0.379799	-0.398558	0.31	0.357	1
CBLB	0.379799	-0.621541	0.655	0.521	1
MACC1	0.382059	-0.264155	0.333	0.264	1
ENAH	0.383192	-0.532203	0.494	0.436	1
TXNIP	0.384326	-2.22975	0.954	0.843	1
NMNAT2	0.384327	-0.457662	0.103	0.036	1
ATP2B4	0.384327	-1.02335	0.839	0.7	1
SNX30	0.384327	-0.774347	0.23	0.321	1
MS4A7	0.385464	-1.11005	0.276	0.464	1
CCSER1	0.385464	-0.928878	0.92	0.771	1
TLR2	0.385464	-0.511851	0.287	0.293	1
FAM83D	0.385464	0.906261	0.172	0.279	1
ADIRF	0.386603	-0.33791	0.092	0.157	1
BAIAP2L2	0.386603	-0.3802	0.184	0.307	1
PARD3B	0.386603	-0.699912	0.402	0.379	1
NAPSA	0.386603	-0.306221	0.31	0.371	1
SNAI2	0.386603	-0.260835	0.23	0.3	1
LUM	0.387744	-1.00337	0.494	0.436	1
SORCS3	0.388887	0.268235	0.368	0.043	1
AMN	0.388888	-0.286356	0.138	0.186	1
CYP4A11	0.390033	-0.520441	0.08	0.221	1
ZNF532	0.390033	-1.22377	0.448	0.507	1
TMEM86A	0.39118	-0.440947	0.586	0.45	1
PTPRE	0.393481	-0.829119	0.414	0.221	1
CCND1	0.393481	0.494291	0.368	0.329	1
DUSP7	0.393481	-0.252978	0.368	0.357	1
OR13C3	0.394634	-3.11306	0.368	0.014	1
C1S	0.394634	-0.659718	0.195	0.229	1
UNC5B	0.394634	-0.850775	0.736	0.671	1
CLEC4C	0.39579	-3.84345	0.207	0.014	1
SLCO2B1	0.39579	-0.278214	0.241	0.321	1
GJB1	0.39579	-0.391011	0.241	0.357	1
DAAM2	0.396948	-0.327916	0.264	0.386	1
SLC47A2	0.398107	-0.4532	0.161	0.264	1
APOC1	0.399269	-4.08369	0.241	0.071	1
FUT6	0.399269	-0.267307	0.161	0.229	1
GIMAP4	0.400432	-0.822742	0.333	0.293	1
SLC18A3	0.400432	-1.07337	0.218	0.014	1
ACE2	0.400432	-0.469358	0.184	0.329	1
SATB2	0.400432	-0.408204	0.299	0.393	1
ARNT2	0.401598	-1.9612	0.874	0.7	1
SLFN5	0.402766	-0.383065	0.287	0.364	1
ZBTB4	0.402766	-0.613268	0.471	0.457	1
IL32	0.403936	-1.06076	0.08	0.329	1
CACNA1D	0.403936	-1.7074	0.966	0.8	1
TMPRSS4	0.405107	-0.587327	0.218	0.229	1
WNT11	0.405107	-1.66278	0.437	0.093	1
DACH1	0.408635	-0.995732	0.667	0.579	1
CD37	0.412181	-1.66969	0.391	0.107	1
SRGN	0.412181	-0.389524	0.31	0.357	1
ACSL3	0.413367	-1.31244	0.885	0.714	1
CD244	0.414554	-4.4335	0.333	0.021	1
CACNB4	0.414555	-2.00992	0.931	0.871	1
TFAP2A	0.414555	-1.32105	0.874	0.714	1
C1orf198	0.415745	-0.346057	0.299	0.286	1
GASK1B	0.415745	-0.921649	0.345	0.4	1
LIPA	0.415745	-0.380133	0.448	0.586	1
ACSF2	0.416937	-0.33315	0.08	0.193	1
TSPAN8	0.416937	-1.9161	0.724	0.6	1
LRP2	0.419327	-0.485204	0.126	0.193	1
MEIS2	0.419327	0.499953	0.345	0.25	1
NUPR1	0.420525	-0.769182	0.092	0.15	1
GLIPR1	0.420525	-1.80419	0.391	0.2	1
BARX2	0.421725	-0.382917	0.471	0.479	1
APOBEC3C	0.422927	-0.857893	0.287	0.243	1
KCNJ13	0.422927	-0.901023	0.908	0.543	1
PIGR	0.424131	-0.835181	0.034	0.193	1
KCP	0.425337	-1.30247	0.195	0.264	1
NCAPG	0.427755	-1.64271	0.46	0.036	1
DPP6	0.427755	-0.794237	0.172	0.093	1
PTGFR	0.428968	-2.10665	0.897	0.693	1
CDKN2B	0.428968	-3.03546	0.402	0.064	1
CDC14A	0.428968	-1.01799	0.241	0.221	1
GSTP1	0.430182	-0.557598	0.609	0.629	1
PFKP	0.430182	-2.23503	0.931	0.779	1
CHI3L1	0.431398	-2.11806	0.126	0.157	1
EPCAM	0.432616	-0.43865	0.839	0.693	1
CXCR4	0.432616	-1.2197	0.379	0.293	1
AGRN	0.432616	-1.71733	0.885	0.736	1
RAP1GAP	0.432616	-1.22705	0.747	0.679	1
PROC	0.432616	-0.381575	0.195	0.271	1
GPT	0.433836	-0.939505	0.195	0.314	1
CRABP1	0.435004	-1.51151	0.989	0.936	1
ROBO4	0.435058	-0.742395	0.241	0.293	1
BIN2	0.435058	-1.36526	0.414	0.05	1
HNF4A	0.435058	-0.950971	0.115	0.243	1
ACSL4	0.437507	-1.17239	0.977	0.921	1
GOLIM4	0.437508	-0.566896	0.241	0.293	1
PLEC	0.437508	-2.06075	0.448	0.443	1
AGXT2	0.438736	-0.355442	0.103	0.171	1
CYBB	0.438736	-3.05556	0.414	0.221	1
EVL	0.438736	-0.720778	0.391	0.386	1
FMNL3	0.441198	0.2674	0.414	0.443	1
COL27A1	0.441198	-0.720621	0.506	0.543	1
PEPD	0.442432	-0.707514	0.115	0.121	1
GUCY1A1	0.442432	-0.436079	0.402	0.414	1
SHISA3	0.443654	-2.22938	0.977	0.893	1
DPYD	0.443667	-0.253033	0.391	0.386	1
CD180	0.443667	-2.43001	0.218	0.029	1
LAMP5	0.446145	-1.69764	0.276	0.043	1
IRF1	0.446145	0.745726	0.356	0.421	1
CYP24A1	0.446145	-0.966755	0.161	0.314	1
SLC22A18	0.447387	-0.541085	0.241	0.329	1
SORD	0.448631	-0.626893	0.08	0.243	1
TBC1D10C	0.449876	-3.14241	0.391	0.079	1
TAF11L6	0.449876	-1.69028	0.368	0.193	1
LYPD1	0.449877	-4.1594	0.701	0.35	1
TBC1D24	0.449877	-0.331795	0.839	0.736	1
TPST2	0.449877	-2.46549	0.989	0.886	1
GALNT14	0.451124	-0.585219	0.322	0.407	1
PGPEP1	0.451124	-0.304922	0.207	0.293	1
GPR132	0.451124	-1.39693	0.333	0.05	1
LMOD1	0.453625	-1.14158	0.23	0.157	1
DOCK2	0.453625	-0.784996	0.356	0.079	1
ATRNL1	0.454879	-0.419407	0.506	0.486	1
CYYR1	0.456134	-0.528338	0.322	0.529	1
PLA2G5	0.456134	-2.52809	0.253	0.021	1
MT1H	0.458651	-0.432651	0.287	0.379	1
TBC1D4	0.458651	-0.407609	0.701	0.593	1
GEM	0.459912	-3.77924	0.874	0.814	1
SLC1A3	0.462441	-2.09758	0.253	0.121	1
AKAP12	0.462441	-0.925032	0.184	0.25	1
GPD1	0.462441	-0.30769	0.161	0.214	1
SYNM	0.463708	-1.10128	0.218	0.371	1
MLXIPL	0.463708	-0.493603	0.149	0.293	1
SAT1	0.464977	-0.472846	0.851	0.864	1
AJUBA	0.464977	-0.365924	0.391	0.386	1
ABCA8	0.467521	-1.39948	0.471	0.443	1
MS4A6A	0.467521	-3.49515	0.54	0.5	1
ENPEP	0.470072	-0.551218	0.069	0.143	1
VASH1	0.471351	-0.940761	0.575	0.586	1
TGFBR2	0.471351	-1.61621	0.218	0.321	1
NID2	0.471351	-0.92466	0.322	0.457	1
LAIR1	0.472632	-2.7671	0.31	0.071	1
OPRL1	0.472632	-1.35843	0.138	0.021	1
TRIM17	0.473914	-3.35941	0.471	0.107	1
GNB4	0.475199	-0.45771	0.736	0.721	1
CD55	0.475199	-0.94051	0.483	0.45	1
MFSD4A	0.476334	-1.37535	0.989	0.986	1
PIK3C2G	0.477773	-1.53832	0.862	0.671	1
METTL7B	0.479063	-0.410297	0.172	0.286	1
HAO2	0.480355	-0.319271	0.207	0.243	1
KCTD15	0.480355	-1.99064	0.678	0.607	1
GALNT10	0.481649	-0.471833	0.92	0.757	1
HOXD4	0.484243	-1.31377	0.839	0.764	1
CYP8B1	0.484243	-0.407583	0.23	0.329	1
SCN3A	0.485542	-1.55349	0.207	0.043	1
DUSP9	0.488134	-1.84617	1	0.921	1
MARK1	0.488147	-0.991436	0.713	0.443	1
TMEM101	0.489452	-2.10445	0.908	0.75	1
RGS2	0.490759	-0.87077	0.218	0.45	1
BHLHE40	0.492068	-2.07724	0.862	0.693	1
FCRL1	0.492068	-3.5279	0.172	0.007	1
GIMAP8	0.493379	-1.2561	0.264	0.307	1
EFNA1	0.493379	-0.347924	0.31	0.314	1
MICAL2	0.496007	-0.437654	0.356	0.221	1
ITGA1	0.496007	0.437178	0.31	0.293	1
LMCD1	0.496007	-0.257046	0.345	0.271	1
FBLN5	0.496007	-0.269452	0.402	0.386	1
KLHDC7B	0.497323	-0.391397	0.264	0.1	1
CDH16	0.497323	-1.94378	0.989	0.871	1
PDZK1	0.497323	-0.494337	0.08	0.214	1
CRYAB	0.498641	-3.91947	0.08	0.3	1
VEGFA	0.498641	-1.51562	0.517	0.521	1
TEK	0.499962	-0.86681	0.322	0.379	1
PPT1	0.499962	-0.560882	0.793	0.664	1
SEMA7A	0.501284	-3.00823	0.356	0.05	1
FNBP1	0.502607	-0.362282	0.333	0.393	1
ARHGAP31	0.502607	-0.482003	0.23	0.343	1
ITGA3	0.503933	-1.75261	0.391	0.343	1
TMSB10	0.503933	-0.658563	0.253	0.321	1
SERPING1	0.503933	-0.88368	0.575	0.529	1
STON1	0.503933	-0.377736	0.529	0.493	1
NDN	0.505261	-0.505879	0.379	0.321	1
PRDM1	0.505261	-0.779426	0.356	0.279	1
RASSF2	0.507921	-0.490797	0.333	0.093	1
DCXR	0.507921	-1.00219	0.126	0.236	1
ABCC5	0.507921	-1.18	0.816	0.764	1
EXOC3L2	0.507921	-1.35721	0.253	0.436	1
C1orf61	0.509254	-3.1211	0.264	0.014	1
CALCR	0.510589	-3.68691	0.966	0.514	1
THEMIS	0.510589	-3.47801	0.287	0.036	1
HBM	0.510589	0.65779	0.149	0	1
RSPH10B2	0.511926	-3.47494	0.368	0.014	1
PLXND1	0.511926	-0.398402	0.287	0.35	1
BCL3	0.511926	-0.300569	0.46	0.493	1
AZGP1	0.511926	-0.314498	0.069	0.114	1
PLA2G4F	0.511926	-0.405268	0.851	0.65	1
CA10	0.511926	-0.275249	0.644	0.514	1
NKD2	0.513265	0.406749	0.414	0.157	1
ASRGL1	0.513265	-0.874248	0.31	0.421	1
CRYM	0.513265	-0.483991	0.195	0.279	1
PRAP1	0.514605	-1.05045	0.034	0.221	1
IFITM2	0.515947	-0.794819	0.356	0.371	1
HYAL2	0.515947	-0.521812	0.437	0.421	1
ITGAV	0.515947	-2.26116	0.529	0.536	1
PSAT1	0.517291	-2.39826	0.149	0.243	1
CDK6	0.517291	-0.45965	0.448	0.521	1
NAAA	0.517291	-1.02886	0.701	0.65	1
FOXD2	0.518637	-0.618376	0.184	0.2	1
SOGA3	0.519985	-1.55644	0.31	0.036	1
SYT13	0.519985	-1.66121	0.908	0.793	1
ST6GALNAC6	0.519985	-0.35593	0.287	0.321	1
LGR4	0.519985	-1.13023	0.931	0.843	1
IFFO1	0.519985	-0.337044	0.322	0.407	1
FCER1A	0.521334	-0.572401	0.345	0.071	1
SH3BGRL2	0.522685	-0.455306	0.218	0.257	1
PLPP1	0.522685	-0.649897	0.103	0.214	1
ALPK3	0.522685	-1.61536	0.874	0.829	1
FOXQ1	0.522685	-1.596	0.552	0.543	1
PIK3C2B	0.522685	-0.314513	0.322	0.3	1
KANK3	0.524038	-1.4022	0.391	0.4	1
EMILIN2	0.524038	-3.57254	0.379	0.086	1
IRF8	0.524038	-0.460961	0.333	0.107	1
ST14	0.524038	-0.679087	0.724	0.65	1
GLRX	0.525393	-0.384892	0.126	0.193	1
FERMT3	0.529468	-3.35715	0.322	0.186	1
SPC24	0.529468	0.290516	0.333	0.014	1
LRRTM4	0.529468	-0.640175	0.161	0.007	1
AFM	0.529468	-0.602278	0.069	0.229	1
RESF1	0.529468	-0.442127	0.494	0.507	1
NIBAN3	0.53083	-1.8304	0.218	0.036	1
DNAJA4	0.532135	-7.13415	0.448	0.414	1
PRSS53	0.532194	-0.846612	0.207	0.114	1
FLT4	0.532194	-1.83328	0.218	0.329	1
TRPC6	0.533559	0.502133	0.115	0.057	1
PAG1	0.533559	-0.472535	0.322	0.357	1
SEPTIN5	0.534927	-0.417946	0.379	0.393	1
CSF2RB	0.534927	-2.75107	0.299	0.029	1
CECR2	0.534927	-0.922635	0.598	0.514	1
ADAMTS1	0.536296	-0.410306	0.402	0.321	1
SLC28A1	0.536296	-0.455868	0.195	0.3	1
PLTP	0.537666	-1.37927	0.23	0.264	1
PERP	0.537666	-0.461272	0.678	0.55	1
RRAS	0.539039	-0.333185	0.207	0.214	1
FAM107B	0.539039	-0.670588	0.736	0.671	1
ETS1	0.539039	-0.4884	0.356	0.357	1
PMEPA1	0.540413	0.395733	0.31	0.3	1
IKZF1	0.540413	-1.60593	0.379	0.186	1
AK4	0.540413	-0.471276	0.103	0.15	1
ARHGDIB	0.540413	-0.476983	0.368	0.364	1
TLN2	0.540413	-0.51306	0.172	0.314	1
TRABD2B	0.540413	-1.09757	0.678	0.65	1
CD79A	0.541789	-3.51107	0.333	0.007	1
SLC1A1	0.541789	-0.298306	0.322	0.35	1
CLDN3	0.541789	-0.776795	0.529	0.6	1
TPM4	0.543167	0.273723	0.264	0.271	1
LRCH4	0.543167	-0.34712	0.586	0.536	1
ACP5	0.544547	-0.838595	0.172	0.307	1
TAPBP	0.544547	-1.59578	0.356	0.393	1
PKHD1	0.548696	-0.27211	0.655	0.65	1
PCDH1	0.550082	-1.92309	0.874	0.736	1
ABCA1	0.550082	-0.518653	0.31	0.386	1
INMT	0.55147	-0.543811	0.23	0.293	1
ARRDC2	0.55147	-0.562235	0.172	0.257	1
PTH1R	0.55147	0.2867	0.276	0.271	1
PPFIBP1	0.55147	-0.563281	0.437	0.457	1
CTSZ	0.55147	-0.41806	0.253	0.35	1
EFHD1	0.55147	-0.371957	0.839	0.786	1
PLPP3	0.55286	-0.314489	0.287	0.343	1
SUSD1	0.554252	-1.41913	0.609	0.543	1
C1QC	0.555645	-2.00021	0.46	0.5	1
PHLDA1	0.555645	-0.39516	0.345	0.329	1
ABCG1	0.555645	-1.57241	0.632	0.521	1
PKN1	0.555645	-0.315117	0.333	0.393	1
TNKS1BP1	0.55704	-0.465681	0.402	0.421	1
BBOX1	0.558437	-0.533293	0.126	0.214	1
SYNPO	0.558437	-3.02909	0.126	0.214	1
ALDOB	0.559836	0.829256	0.207	0.15	1
ST8SIA1	0.561236	-3.67523	0.218	0.043	1
SAMHD1	0.562638	-0.96061	0.391	0.4	1
CLDN10	0.562638	-0.418968	0.161	0.314	1
KIAA1217	0.564041	-0.953642	0.782	0.736	1
BMP1	0.564041	-0.877418	0.299	0.314	1
MDFIC2	0.565446	-1.15922	0.23	0.014	1
RENBP	0.565446	-0.404007	0.172	0.321	1
MYO10	0.566853	-2.00725	0.897	0.829	1
FABP1	0.566853	-0.837332	0.103	0.221	1
ALDH4A1	0.566853	-0.846601	0.08	0.171	1
NLRC4	0.568262	-0.825529	0.23	0.064	1
ARHGAP28	0.569672	-0.489669	0.23	0.429	1
SLC16A3	0.571084	-0.93374	0.345	0.314	1
SELENOM	0.571084	-2.04012	0.885	0.779	1
PRSS8	0.572498	-0.610298	0.701	0.686	1
SERPINA11	0.573913	0.975388	0.195	0	1
SLC2A9	0.573913	-0.968368	0.161	0.286	1
IER5	0.573913	-2.10077	0.287	0.457	1
HPD	0.57533	-0.541655	0.08	0.15	1
FAM107A	0.57533	-2.26343	0.632	0.657	1
TESC	0.57533	-2.33789	0.77	0.529	1
ALPL	0.57533	-0.666425	0.115	0.25	1
ARHGEF6	0.576748	-0.62998	0.437	0.479	1
C3orf70	0.576748	0.93413	0.253	0.107	1
HSPB8	0.578168	-3.25257	0.172	0.207	1
BHMT2	0.578168	-0.377408	0.069	0.171	1
TNFRSF12A	0.57959	-1.98373	0.379	0.471	1
ACO2	0.581014	0.286904	0.379	0.357	1
SNX10	0.582431	-3.04166	0.954	0.893	1
NFKBIZ	0.582439	-0.748012	0.402	0.421	1
CARHSP1	0.582439	-0.63355	0.161	0.264	1
SLC5A2	0.583865	-1.21118	0.161	0.264	1
VDR	0.583865	-2.10803	0.954	0.864	1
GPR4	0.585294	-0.559139	0.23	0.129	1
ADAMTS9	0.585294	-0.963288	0.621	0.621	1
COL7A1	0.586724	-1.11437	0.506	0.25	1
ITM2C	0.588155	-1.0063	0.724	0.721	1
SHMT1	0.588155	-0.339562	0.057	0.114	1
NABP1	0.588155	-0.439477	0.425	0.479	1
SLC25A25	0.589589	-1.71184	0.678	0.686	1
WIPI1	0.591023	-0.343549	0.276	0.35	1
ARHGAP17	0.595337	-0.479949	0.379	0.443	1
ARHGAP45	0.596779	-0.700564	0.322	0.2	1
ATF3	0.59822	-5.55234	0.345	0.421	1
ISYNA1	0.598221	-3.31359	0.966	0.793	1
CA4	0.598221	0.749431	0.218	0.343	1
FOLR1	0.598221	-0.257663	0.241	0.3	1
SULF2	0.598221	-0.715538	0.287	0.343	1
NHEJ1	0.598221	-0.435103	0.333	0.386	1
LRMP	0.601112	-0.805438	0.241	0.493	1
CD22	0.602559	-0.297682	0.195	0.021	1
AGT	0.602559	-0.74499	0.138	0.293	1
CA12	0.606789	-1.29149	1	0.943	1
PLEKHO1	0.606911	-0.281109	0.345	0.371	1
HOXD8	0.608323	-1.43726	0.977	0.943	1
ESM1	0.608365	-1.55839	0.379	0.429	1
SPOCK1	0.608365	-2.1923	0.333	0.414	1
NDRG2	0.608365	-1.19859	0.862	0.821	1
MT1E	0.608365	-0.444654	0.575	0.529	1
RARRES2	0.608365	-3.24349	0.851	0.729	1
G0S2	0.60982	-0.38818	0.379	0.379	1
PGF	0.60982	0.320184	0.276	0.107	1
ANXA4	0.611277	-0.360017	0.448	0.464	1
TRBC2	0.611277	-2.17043	0.391	0.043	1
ABCA10	0.611277	-2.1211	0.736	0.693	1
FMO1	0.612735	-0.528313	0.172	0.229	1
TMC6	0.612735	-0.649162	0.379	0.329	1
LHX1	0.612736	-2.20204	0.874	0.836	1
LCN2	0.615657	-2.82304	0.437	0.043	1
PTGR1	0.615657	0.313061	0.264	0.236	1
AC008397.1	0.618584	-3.64247	0.264	0.05	1
FLT1	0.618584	-0.639753	0.356	0.307	1
VSTM4	0.618584	-0.300843	0.184	0.25	1
CAV2	0.62005	-0.760874	0.46	0.35	1
FBLN2	0.621518	-0.920693	0.161	0.064	1
GATA3	0.621518	-1.51238	0.966	0.85	1
BCL2A1	0.621518	-3.63062	0.207	0.036	1
FBLIM1	0.621518	-1.12954	0.333	0.257	1
MUCL3	0.621518	-2.96719	0.149	0.021	1
DNM3	0.621518	-1.4569	0.655	0.607	1
AOAH	0.622987	-1.58636	0.368	0.086	1
C5orf60	0.622987	-3.03366	0.287	0.007	1
NLRC5	0.622987	-0.716785	0.345	0.321	1
PRELP	0.62593	-0.276636	0.276	0.479	1
DLGAP1	0.62593	-0.668626	0.471	0.086	1
TENM3	0.62593	-1.4447	0.149	0.071	1
ARHGAP15	0.627403	-1.53393	0.345	0.05	1
CLEC10A	0.627403	-1.72417	0.356	0.114	1
EFNA5	0.630355	-0.816353	0.747	0.729	1
AHR	0.630355	-0.508054	0.264	0.386	1
KCNK5	0.631833	-0.364055	0.161	0.257	1
FGA	0.633312	-0.556471	0.276	0.021	1
PLVAP	0.633312	-2.79291	0.575	0.6	1
MT1F	0.633312	-0.40706	0.241	0.386	1
FAM118A	0.633312	-0.591442	0.425	0.557	1
STK4	0.634793	-0.357214	0.414	0.407	1
OTOGL	0.634793	0.504055	0.161	0.329	1
DEFB119	0.636275	-2.14466	0.161	0.036	1
LRP1	0.636275	-1.14922	0.287	0.35	1
PTBP3	0.637759	-0.479246	0.425	0.393	1
DOCK10	0.637759	0.461515	0.299	0.221	1
PLG	0.637759	-2.90097	0.092	0.286	1
INF2	0.640731	-0.334492	0.092	0.214	1
PARP8	0.640731	-1.24417	0.379	0.3	1
SOD3	0.643709	-0.503278	0.115	0.229	1
PLEK	0.643709	-2.43763	0.299	0.071	1
RASGRP2	0.643709	-0.699207	0.345	0.35	1
ARHGAP23	0.643709	-1.06141	0.103	0.236	1
PRF1	0.648187	-4.45617	0.299	0.071	1
RASSF4	0.648187	-0.266248	0.126	0.243	1
SVIL	0.648187	-0.902371	0.724	0.621	1
IDH2	0.64968	-1.23836	1	0.964	1
LAPTM5	0.649682	-1.84081	0.425	0.443	1
GOLM1	0.651174	-2.17509	0.977	0.936	1
ENG	0.651179	-0.863025	0.138	0.286	1
MYO1B	0.651179	-1.01947	0.782	0.721	1
LRRC32	0.651179	-0.560355	0.253	0.45	1
GJA1	0.654176	-1.04561	0.31	0.386	1
HAS1	0.654176	-4.92761	0.276	0.029	1
IL17RB	0.654176	-0.863443	0.287	0.336	1
DYSF	0.654176	-1.02247	0.356	0.529	1
APBB2	0.655677	-2.37986	0.828	0.671	1
TMEM130	0.655677	-2.83054	0.149	0.107	1
MAPRE2	0.655677	-0.490334	0.379	0.507	1
CD163	0.655677	-3.14374	0.322	0.486	1
MMP2	0.655677	-0.911766	0.345	0.343	1
ACSL1	0.655677	-0.415642	0.46	0.493	1
SELENOP	0.65718	0.264468	0.207	0.164	1
SCN2A	0.658683	0.363894	0.69	0.757	1
RAP1GAP2	0.658683	-1.26179	0.851	0.807	1
TMEM72	0.660187	-1.94003	0.989	0.907	1
GNAI2	0.660189	-0.671451	0.276	0.371	1
LRRC4B	0.661695	-0.350337	0.103	0.007	1
ABCC9	0.661695	-1.12282	0.368	0.543	1
ARHGAP9	0.661695	-1.68291	0.379	0.05	1
ALKAL2	0.661695	-0.414665	0.218	0.279	1
C2CD4A	0.663203	-0.342148	0.414	0.021	1
EDNRB	0.666223	-1.0493	0.414	0.5	1
NES	0.667735	-1.61321	0.218	0.171	1
KCNQ1	0.667735	-0.632102	0.816	0.7	1
EDIL3	0.670762	-0.674134	0.207	0.157	1
HMGB2	0.670763	-0.495324	0.621	0.521	1
ATP9A	0.670763	-0.742782	0.621	0.514	1
AQP1	0.672278	-0.756678	0.046	0.1	1
MT1M	0.672278	-0.809923	0.241	0.171	1
SLC4A11	0.673796	-4.09097	0.207	0.221	1
FMO3	0.675314	-0.655513	0.46	0.371	1
PROZ	0.676834	-0.539894	0.069	0.314	1
SLC13A2	0.676834	-0.355427	0.218	0.293	1
KCNJ10	0.678236	-0.757652	1	0.971	1
RYR3	0.678356	-3.23905	0.184	0.05	1
SKAP1	0.678356	-0.326359	0.621	0.636	1
PXMP2	0.678356	-0.6103	0.264	0.321	1
CD14	0.679878	-0.355238	0.287	0.314	1
TSPAN14	0.679878	0.372134	0.368	0.35	1
THBD	0.681402	-0.79974	0.322	0.25	1
LY6E	0.681402	-0.282824	0.115	0.25	1
SMAD6	0.682927	-0.852243	0.241	0.264	1
SMARCD3	0.685982	-0.786424	0.494	0.479	1
PTPRB	0.690573	-0.724378	0.23	0.307	1
[truncated: 393 more rows]

## Sheet: cluster_Endothelial_cells
	p_val	avg_log2FC	pct.1	pct.2	p_val_adj
HSPA1B	1.27526e-21	-3.90224	1	0.986	3.82579e-18
HSPA1A	1.03502e-20	-3.8441	1	0.986	3.10507e-17
DNAJB1	1.66535e-16	-2.9421	1	0.986	4.99606e-13
BTNL8	5.36966e-15	0.440045	0.513	0.027	1.6109e-11
SYCP1	5.36966e-15	2.3705	0.436	0	1.6109e-11
DPYSL4	7.87214e-15	0.319528	0.769	0	2.36164e-11
APOBEC1	2.94945e-14	-3.92486	0.872	0.014	8.84836e-11
BFSP2	3.5538e-14	-2.85083	0.615	0.041	1.06614e-10
SLC25A18	6.4873e-14	-1.38874	0.231	0.041	1.94619e-10
COLGALT2	1.77167e-13	0.756304	0.538	0.054	5.31502e-10
OR52E5	2.22073e-13	-3.07312	0.359	0.027	6.66219e-10
TP63	4.54819e-13	-2.39002	0.179	0.041	1.36446e-09
ZNF781	6.20579e-13	0.298342	0.821	0.041	1.86174e-09
RXRG	8.83288e-13	-5.09249	0.641	0.041	2.64986e-09
RSPH9	8.83288e-13	-0.797177	0.769	0.041	2.64986e-09
RGS1	1.55991e-12	-0.565157	0.846	0.095	4.67972e-09
KIRREL3	3.39433e-12	-2.47261	0.231	0.027	1.0183e-08
CUZD1	3.69794e-12	0.773269	0.513	0.054	1.10938e-08
IFNB1	4.02813e-12	-1.13205	0.667	0.027	1.20844e-08
MPP4	4.38718e-12	-3.89724	0.744	0.054	1.31615e-08
COL26A1	6.16441e-12	-0.925773	0.487	0.095	1.84932e-08
OR2K2	8.64176e-12	-4.64433	0.923	0.108	2.59253e-08
DPF1	9.39993e-12	-4.04898	0.795	0.014	2.81998e-08
ABCB5	1.9101e-11	0.258147	0.564	0.014	5.7303e-08
GRID2	2.2535e-11	-2.58367	0.667	0.027	6.76051e-08
SLC26A8	2.44718e-11	-4.33856	0.692	0.054	7.34154e-08
MYOCD	3.26215e-11	-2.25484	0.615	0.027	9.78646e-08
JAM2	4.34093e-11	-0.429716	0.179	0.122	1.30228e-07
NUDT10	5.5377e-11	-1.13717	0.513	0.122	1.66131e-07
TNNT1	6.50905e-11	-4.79845	0.462	0.014	1.95272e-07
ABCC8	7.34507e-11	-2.23379	0.795	0.054	2.20352e-07
CCR4	7.95983e-11	-1.32775	0.103	0.014	2.38795e-07
SFRP4	8.62481e-11	0.363132	0.385	0.135	2.58744e-07
CACNA2D2	1.09626e-10	-1.49516	0.487	0.095	3.28879e-07
AC008397.1	1.09626e-10	-4.46224	0.538	0.081	3.28879e-07
ATP12A	1.28543e-10	-0.397997	0.359	0.108	3.85628e-07
ROBO2	1.28543e-10	0.702343	0.231	0.081	3.85628e-07
NOS1	2.06519e-10	-0.865542	0.205	0.135	6.19556e-07
KBTBD12	2.32321e-10	0.321066	0.513	0.108	6.96963e-07
HSPH1	2.36187e-10	-3.94684	1	0.973	7.08561e-07
NMNAT2	2.82484e-10	-2.97978	0.462	0.081	8.47452e-07
SST	3.05385e-10	-2.31106	0.462	0.041	9.16155e-07
TMEM272	4.00726e-10	-1.96166	0.641	0.095	1.20218e-06
IFNW1	4.16527e-10	-4.24952	0.564	0.054	1.24958e-06
TLDC2	5.66823e-10	1.5558	0.231	0.108	1.70047e-06
CDH19	5.88983e-10	-1.03295	0.333	0.014	1.76695e-06
NTNG1	6.86391e-10	0.462206	0.103	0.095	2.05917e-06
SCUBE3	9.30606e-10	-1.26011	0.641	0.149	2.79182e-06
VAT1L	1.08266e-09	-0.476519	0.487	0.081	3.24798e-06
C11orf86	1.30708e-09	-3.80755	0.41	0.027	3.92123e-06
PRIMA1	1.30708e-09	-1.49651	0.487	0.081	3.92123e-06
TSHB	1.63667e-09	-2.07484	0.59	0.041	4.91001e-06
NCAPG	1.63667e-09	1.62137	0.128	0	4.91001e-06
ITIH2	2.28775e-09	0.277402	0.128	0	6.86325e-06
KLK7	2.65246e-09	0.499479	0.077	0.108	7.95739e-06
ZNF80	3.18862e-09	-4.56853	0.103	0.027	9.56587e-06
SLC5A1	4.11993e-09	-0.472976	0.128	0.095	1.23598e-05
C5orf60	4.59435e-09	-6.34191	0.564	0.041	1.37831e-05
HSP90AA1	4.75505e-09	-3.44533	1	0.973	1.42651e-05
TMEM132B	5.31397e-09	-4.0043	0.282	0.054	1.59419e-05
SYT17	9.11423e-09	0.45626	0.333	0.068	2.73427e-05
EDARADD	1.12841e-08	-1.05707	0.359	0.095	3.38524e-05
KCNA5	1.66366e-08	-1.07401	0.231	0.095	4.99098e-05
DNAJB8	1.7845e-08	-2.72944	0.564	0.027	5.35351e-05
MROH2B	1.7845e-08	-5.03091	0.462	0.027	5.35351e-05
MARK1	1.91386e-08	-0.593574	0.359	0.149	5.74157e-05
CCDC114	1.9819e-08	-4.12089	0.385	0.027	5.9457e-05
ESCO2	2.35893e-08	0.863429	0.154	0	7.07678e-05
FBXO2	2.35893e-08	0.316392	0.513	0.189	7.07678e-05
HBM	3.33291e-08	-2.25692	0.179	0.014	9.99873e-05
TCEAL2	3.44945e-08	-0.551143	0.077	0.149	0.000103484
APLP1	5.02252e-08	-0.839824	0.359	0.095	0.000150676
PRAMEF19	5.56032e-08	-6.17618	0.179	0.041	0.00016681
HSPB1	6.45537e-08	-3.73203	1	0.986	0.000193661
TOX2	6.58298e-08	-0.542773	0.179	0.135	0.000197489
ATOH1	6.80833e-08	-0.914771	0.487	0.014	0.00020425
SLC3A1	8.32583e-08	-1.91113	0.359	0.811	0.000249775
IGFBP1	8.60871e-08	0.681757	0.231	0.027	0.000258261
LHFPL1	9.83619e-08	-2.24238	0.154	0.014	0.000295086
HSPA6	9.95572e-08	-3.41065	0.974	0.946	0.000298672
GRIP2	1.01686e-07	-0.946014	0.154	0.135	0.000305058
LINGO3	1.41499e-07	-3.69397	0.436	0.027	0.000424497
AQP1	1.51101e-07	-1.86425	0.385	0.865	0.000453303
LRP2	1.51101e-07	-2.29008	0.487	0.878	0.000453303
COL13A1	1.51101e-07	-0.642785	0.128	0.027	0.000453303
SLC28A2	1.51101e-07	1.19601	0.564	0.216	0.000453303
IGHD	1.66695e-07	-3.78119	0.179	0.027	0.000500086
LEF1	1.66695e-07	-0.565337	0.41	0.135	0.000500086
PAK3	1.66695e-07	-3.06751	0.128	0.027	0.000500086
SOX17	1.89925e-07	-0.632284	0.128	0.095	0.000569776
LCE3D	1.89925e-07	-0.972648	0.179	0.014	0.000569776
SCYGR8	1.96205e-07	-5.26101	0.41	0.027	0.000588614
MUCL3	2.02684e-07	-3.33622	0.41	0.027	0.000608053
CALCR	2.1627e-07	-1.12979	0.077	0.108	0.00064881
SPTB	2.1627e-07	0.254057	0.128	0.149	0.00064881
OR2F2	2.1627e-07	2.16795	0.333	0	0.00064881
KCNH3	2.23389e-07	-2.28759	0.615	0.162	0.000670166
KANK4	2.54196e-07	-0.442599	0.41	0.081	0.000762587
SRPX2	2.62516e-07	0.981775	0.59	0.095	0.000787549
LRRC38	2.711e-07	-2.40665	0.205	0.027	0.0008133
OR51F1	2.98508e-07	2.57092	0.128	0	0.000895524
HMX2	3.08225e-07	-3.81723	0.256	0.189	0.000924675
MPIG6B	3.28583e-07	-1.59667	0.41	0.041	0.000985748
MARCO	3.97748e-07	2.22239	0.154	0	0.00119324
CLEC4C	4.80598e-07	-6.12544	0.718	0.068	0.00144179
TEX45	5.62696e-07	-3.85837	0.103	0.041	0.00168809
OR4K13	5.80602e-07	-1.21609	0.667	0.014	0.00174181
CSPG4	5.99057e-07	-1.31315	0.205	0.176	0.00179717
PTPRR	6.18077e-07	-0.80253	0.564	0.027	0.00185423
GP2	7.22244e-07	-3.44553	0.256	0.189	0.00216673
NOS1AP	7.22244e-07	0.283676	0.282	0.23	0.00216673
SCN3A	7.22244e-07	-1.84832	0.564	0.054	0.00216673
CR1L	7.22244e-07	-1.19787	0.538	0.135	0.00216673
KRT13	7.22244e-07	-2.65458	0.487	0.014	0.00216673
MYCT1	7.68482e-07	0.254865	0.308	0.203	0.00230545
PRSS22	7.92657e-07	-1.16653	0.667	0.122	0.00237797
CYP26A1	8.43224e-07	-2.41671	0.154	0.014	0.00252967
TRIM29	8.69658e-07	-0.967672	0.308	0.041	0.00260897
CACNA2D3	8.69658e-07	-0.845803	0.179	0.162	0.00260897
PHACTR3	9.53837e-07	1.10809	0.103	0.108	0.00286151
SLC1A3	1.01426e-06	-0.967391	0.462	0.108	0.00304277
NPAS3	1.21844e-06	-0.944141	0.103	0.216	0.00365531
CPNE5	1.2561e-06	-2.37622	0.385	0.162	0.0037683
SLC34A1	1.29489e-06	-2.96612	0.615	0.892	0.00388466
CDH3	1.29489e-06	-4.06857	0.231	0.122	0.00388466
VAX1	1.29489e-06	0.298682	0.487	0.014	0.00388466
KIAA1549L	1.46186e-06	-1.74152	0.385	0.027	0.00438558
ZBTB7C	1.46186e-06	0.462413	0.282	0.041	0.00438558
CDC6	1.60049e-06	-2.37918	0.179	0.027	0.00480146
LRRC4B	1.64944e-06	-0.691776	0.308	0.014	0.00494832
DUOX2	1.64944e-06	1.62772	0.359	0.054	0.00494832
FLRT1	1.64944e-06	-0.545968	0.385	0.135	0.00494832
OR4C5	2.09634e-06	-3.23163	0.179	0.027	0.00628903
TRPV5	2.15978e-06	-3.12434	0.744	0.23	0.00647934
TRAT1	2.15978e-06	-2.98416	0.205	0.014	0.00647934
DOC2B	2.43246e-06	-0.396944	0.538	0.149	0.00729737
TMCO2	2.5809e-06	-5.4522	0.538	0.054	0.0077427
RERGL	2.81998e-06	-3.20598	0.077	0.176	0.00845994
CYP2E1	2.81998e-06	1.3335	0.564	0.122	0.00845994
SCUBE1	2.81998e-06	0.827875	0.487	0.054	0.00845994
GPR37L1	2.81998e-06	-2.21659	0.103	0.014	0.00845994
FRMD7	3.26637e-06	-0.96945	0.103	0.095	0.00979911
HDAC9	3.26637e-06	-1.16599	0.462	0.095	0.00979911
GRIK2	3.36344e-06	-0.384521	0.154	0.041	0.0100903
TCF23	3.46327e-06	-4.02225	0.487	0.027	0.0103898
WDR38	3.46327e-06	1.03178	0.179	0	0.0103898
AVPR2	3.7801e-06	-1.23875	0.333	0.176	0.0113403
ABCA4	3.7801e-06	-0.585814	0.436	0.068	0.0113403
ARG2	3.89175e-06	0.828859	0.641	0.284	0.0116752
KCNK13	4.12461e-06	-0.474144	0.436	0.149	0.0123738
RBP2	4.49909e-06	-1.41453	0.282	0.081	0.0134973
HMCN2	4.76662e-06	-4.06249	0.744	0.041	0.0142999
DUSP2	5.19666e-06	-0.385437	0.821	0.257	0.01559
PLEKHF1	5.50373e-06	-0.39387	0.692	0.135	0.0165112
RAC2	6.17078e-06	-3.34842	0.641	0.135	0.0185123
ALDOB	6.53266e-06	-1.0938	0.667	0.838	0.019598
PLA2G5	6.53266e-06	-2.79834	0.538	0.014	0.019598
WNT9B	7.1138e-06	0.288115	0.154	0.081	0.0213414
TREM2	7.31826e-06	-3.73687	0.256	0.054	0.0219548
SLAMF1	7.31826e-06	-1.5406	0.205	0.027	0.0219548
GRIK5	7.96593e-06	-0.749355	0.538	0.203	0.0238978
CA10	8.19374e-06	-0.518126	0.128	0.23	0.0245812
TSACC	8.42777e-06	-0.572574	0.205	0.014	0.0252833
VWA5B1	9.1688e-06	-1.77074	0.205	0.23	0.0275064
TNFRSF8	9.1688e-06	0.579955	0.103	0	0.0275064
OGN	9.69698e-06	-0.744108	0.103	0.095	0.029091
PI16	9.69698e-06	-1.78433	0.333	0.081	0.029091
MIOX	1.05441e-05	-2.81184	0.41	0.797	0.0316322
VNN1	1.11476e-05	0.893292	0.795	0.284	0.0334427
CLDN1	1.11476e-05	-1.40282	0.692	0.149	0.0334427
TMEM130	1.14616e-05	0.640693	0.385	0.081	0.0343847
SFRP2	1.1784e-05	-3.35302	0.308	0.041	0.0353519
ELOVL4	1.2115e-05	1.49088	0.385	0.054	0.0363451
JUN	1.2176e-05	-2.90714	0.949	0.946	0.0365279
POU2F2	1.2804e-05	-2.94982	0.231	0.027	0.0384119
STC1	1.35246e-05	-4.95673	0.615	0.216	0.0405738
ACPP	1.35302e-05	-3.1116	0.205	0.149	0.0405906
DGKI	1.39079e-05	0.736376	0.231	0.095	0.0417236
LIX1	1.55216e-05	-1.67958	0.308	0.081	0.0465647
RTP2	1.68474e-05	-1.0024	0.103	0.014	0.0505422
FGF18	1.77905e-05	1.94594	0.436	0	0.0533715
HIF3A	1.87838e-05	-0.253092	0.077	0.216	0.0563514
MMP19	1.93e-05	-1.3038	0.59	0.122	0.0579001
NTSR2	2.03733e-05	-2.94364	0.103	0.014	0.0611199
TRIM17	2.15033e-05	-0.503979	0.282	0.027	0.0645098
RASD1	2.20904e-05	2.07142	0.641	0.27	0.0662712
DLGAP5	2.20904e-05	1.01858	0.154	0	0.0662712
KCNJ4	2.20904e-05	1.28252	0.103	0	0.0662712
UBD	2.26927e-05	-1.49717	0.513	0.081	0.0680782
MARCOL	2.26927e-05	-1.2695	0.359	0.014	0.0680782
NTNG2	2.39447e-05	1.60512	0.205	0	0.071834
MFAP5	2.39447e-05	0.389879	0.359	0.027	0.071834
PIEZO2	2.66483e-05	-1.09394	0.154	0.135	0.079945
ACSL6	2.73683e-05	-4.67194	0.487	0.135	0.0821049
SHOC1	2.73683e-05	-0.477209	0.462	0.23	0.0821049
DIO2	2.81067e-05	-4.28656	0.205	0.23	0.0843201
NECTIN4	2.88641e-05	0.497682	0.256	0	0.0865922
PHOSPHO1	2.88641e-05	-1.37862	0.41	0.027	0.0865922
GPR132	3.04373e-05	-0.263125	0.462	0.027	0.0913119
HEY1	3.04373e-05	1.88415	0.179	0.081	0.0913119
TREM1	3.29508e-05	-2.68439	0.308	0.041	0.0988524
SIGLEC12	3.38303e-05	-3.7656	0.641	0.041	0.101491
FAM107A	3.38316e-05	-0.397227	0.667	0.324	0.101495
OR51F2	3.38316e-05	-1.63207	0.256	0.041	0.101495
GRIN2A	3.47347e-05	-1.86958	0.282	0.054	0.104204
FABP4	3.56607e-05	-1.35868	0.026	0.216	0.106982
GLYAT	3.75834e-05	-1.28895	0.538	0.838	0.11275
GALNT11	3.85813e-05	-2.33386	0.487	0.757	0.115744
CA8	3.85813e-05	0.645059	0.282	0.23	0.115744
NRG4	3.96043e-05	-1.53055	0.333	0.014	0.118813
IL31	3.96043e-05	-3.18754	0.128	0.014	0.118813
HBB	4.39595e-05	2.06205	0.128	0	0.131879
CGNL1	4.39595e-05	-1.10444	0.462	0.757	0.131879
FAM110B	4.51173e-05	-1.05362	0.692	0.297	0.135352
CCDC152	4.75201e-05	-1.57201	0.333	0.014	0.14256
GDF15	5.00439e-05	-2.46742	0.769	0.338	0.150132
OLR1	5.00439e-05	-3.68011	0.179	0.216	0.150132
PDK4	5.13529e-05	1.04642	0.692	0.297	0.154059
SUSD5	5.4069e-05	-1.02106	0.231	0.054	0.162207
SAMD14	5.4069e-05	-1.88222	0.256	0.054	0.162207
CD36	5.69208e-05	-2.2861	0.564	0.054	0.170762
EHF	5.69208e-05	-0.594626	0.41	0.23	0.170762
TERB1	5.69208e-05	-3.15491	0.385	0.054	0.170762
CPA3	6.1467e-05	-2.79252	0.487	0.054	0.184401
KLK6	6.30573e-05	0.462429	0.128	0.068	0.189172
MS4A7	6.30573e-05	0.499146	0.615	0.338	0.189172
FGG	6.46865e-05	-4.9427	0.256	0.041	0.194059
TNNI3K	6.46865e-05	0.273122	0.154	0.135	0.194059
RIMS4	6.63555e-05	-3.01358	0.103	0.027	0.199066
GEM	6.63555e-05	-1.29262	0.846	0.459	0.199066
ATP1B2	6.63555e-05	-0.283649	0.59	0.324	0.199066
CTSG	6.80651e-05	-3.67469	0.564	0.041	0.204195
DNAJA4	6.97857e-05	-3.76001	1	0.946	0.209357
GRHL2	6.98164e-05	-0.395128	0.231	0.27	0.209449
SLC22A12	7.16103e-05	-0.872219	0.385	0.73	0.214831
VAV1	7.34477e-05	-3.06355	0.615	0.054	0.220343
COL21A1	7.53297e-05	-0.744863	0.41	0.068	0.225989
NELL1	7.72572e-05	-1.2243	0.359	0.284	0.231771
CARD11	8.76144e-05	-1.00232	0.256	0.027	0.262843
CLEC5A	8.76144e-05	-1.60708	0.256	0.041	0.262843
CDK1	8.98375e-05	-0.735594	0.128	0.122	0.269512
EGR1	9.10808e-05	-2.29435	0.974	0.905	0.273242
GAS2	9.21138e-05	-0.60121	0.103	0.284	0.276341
ASF1B	9.68308e-05	-0.379396	0.231	0.041	0.290492
EPHA2	9.9274e-05	1.33572	0.667	0.243	0.297822
ARMC4	9.9274e-05	-1.22971	0.487	0.027	0.297822
CYP4B1	0.000101775	-0.760863	0.308	0.135	0.305326
COL4A3	0.000106957	0.751149	0.154	0.081	0.320872
PRDM16	0.000106957	0.499624	0.308	0.351	0.320872
CHI3L1	0.000109641	0.536559	0.179	0.068	0.328922
SLC52A3	0.000109641	-1.64539	0.103	0.27	0.328922
SYT12	0.000112388	0.621407	0.333	0	0.337163
FOSL2	0.000115199	1.42859	0.615	0.257	0.345598
OR56A1	0.000118077	-2.91782	0.41	0.027	0.354232
GZMA	0.000118077	-2.12694	0.256	0.014	0.354232
MXRA5	0.000121023	0.345903	0.282	0.216	0.363069
SLC6A13	0.000124038	-1.32927	0.333	0.716	0.372113
DYNC1I1	0.000124038	-0.376718	0.179	0.135	0.372113
RAB25	0.000133513	0.283591	0.462	0.365	0.400538
NAMPT	0.00014721	1.66303	0.667	0.432	0.441629
CENPF	0.00014721	1.21295	0.256	0	0.441629
GREB1L	0.00014721	-2.0507	0.128	0.027	0.441629
MZB1	0.000150835	1.19962	0.179	0	0.452505
HOPX	0.000150835	0.469059	0.487	0.054	0.452505
AZGP1	0.000154544	-2.45641	0.462	0.743	0.463633
CCL5	0.000154544	-2.16609	0.59	0.068	0.463633
FSTL3	0.000162222	1.72378	0.718	0.284	0.486666
SEPTIN1	0.000162222	-1.23525	0.487	0.23	0.486666
DHH	0.000166194	-0.73544	0.256	0.027	0.498582
OR51E2	0.000174414	-2.4181	0.41	0.027	0.523242
RS1	0.000174414	1.14545	0.538	0	0.523242
PPP2R2C	0.000174414	-0.861561	0.231	0.014	0.523242
MYH11	0.000187459	-5.87244	0.333	0.257	0.562376
BMF	0.000187464	-0.323245	0.41	0.189	0.562393
RUNX1	0.000196668	0.760615	0.667	0.095	0.590005
PPFIA2	0.000201428	-0.681539	0.128	0.041	0.604285
CST8	0.000206296	-0.718352	0.385	0.014	0.618888
CCNI2	0.000211274	-1.44897	0.103	0.108	0.633822
SERPINH1	0.000211275	-3.43085	1	0.932	0.633824
CCDC28B	0.000221571	-1.31736	0.231	0.23	0.664712
KCNIP1	0.000221571	0.355988	0.436	0.095	0.664712
CACNA1C	0.000226894	-0.905746	0.308	0.189	0.680682
ADCYAP1	0.000226894	0.949672	0.513	0.014	0.680682
KIAA1210	0.000237902	-2.46038	0.103	0.014	0.713707
PLEKHA5	0.000243593	-1.4272	0.487	0.73	0.730778
FAM228A	0.000243593	-0.774	0.308	0.027	0.730778
APBB1IP	0.000249411	-1.2614	0.538	0.135	0.748232
WT1	0.000261439	0.694937	0.103	0.108	0.784318
BCL6B	0.000280506	-0.492895	0.436	0.216	0.841519
RIPPLY1	0.000293933	0.619297	0.154	0	0.8818
KRT25	0.000293933	-3.89472	0.564	0.041	0.8818
TMEM207	0.000300861	-6.1678	0.026	0.257	0.902584
IFI30	0.00030087	0.59117	0.487	0.284	0.902611
CXCR3	0.00030087	-4.18658	0.179	0.054	0.902611
HBG1	0.00030087	-4.23861	0.154	0.014	0.902611
FCMR	0.00030796	-1.78106	0.282	0.014	0.923881
CST5	0.00030796	-1.73834	0.333	0.014	0.923881
PADI2	0.000315207	-1.5946	0.487	0.324	0.94562
SRARP	0.000322612	-2.83064	0.128	0.176	0.967837
SLC26A4	0.000330181	-2.69489	0.103	0.176	0.990542
SLC22A6	0.000337915	-1.21871	0.513	0.784	1
TNNI1	0.000337915	-0.975874	0.103	0.095	1
GPC1	0.000337915	0.724398	0.436	0.189	1
SLC7A13	0.000345818	-2.95781	0.128	0.189	1
GABRA2	0.000345818	-0.32382	0.436	0.216	1
UMOD	0.000350253	-5.54408	0.154	0.216	1
LILRA6	0.000362147	-3.78756	0.205	0.041	1
SEMA3G	0.000370579	-0.49826	0.077	0.189	1
TNFRSF12A	0.000370579	-0.739703	0.769	0.568	1
PARM1	0.000379194	-0.638937	0.436	0.77	1
SEMA6D	0.000387996	0.346169	0.436	0.324	1
MT-CO3	0.000396989	0.701871	0.051	0.122	1
CCL20	0.000396989	-2.05149	0.692	0.054	1
PDZK1IP1	0.000415562	-1.12791	0.59	0.824	1
CMBL	0.000415562	-1.3123	0.641	0.824	1
SLC25A47	0.000425149	-0.911261	0.282	0.081	1
C2CD4A	0.000434943	-1.00717	0.538	0.027	1
HK1	0.000434943	0.663592	0.538	0.351	1
C1QTNF3	0.000444948	-0.753934	0.308	0.135	1
FBN3	0.000444948	-0.770264	0.026	0.203	1
ADIRF	0.000455166	-1.51426	0.308	0.662	1
ADGRF1	0.000465604	0.348012	0.359	0.203	1
HS3ST3B1	0.000476264	-0.767909	0.077	0.149	1
CFAP157	0.000476264	-4.01996	0.308	0.027	1
AOC1	0.000509627	-1.37844	0.564	0.811	1
ITPKB	0.000521224	-0.607931	0.462	0.162	1
GPRC5A	0.000545159	-0.464067	0.436	0.149	1
TLR8	0.000545159	-4.41134	0.462	0.027	1
ARL4C	0.000557506	0.765521	0.641	0.095	1
PLAUR	0.00059613	1.46204	0.564	0.027	1
IAPP	0.00059613	-0.800307	0.128	0.014	1
SLC45A1	0.000623247	-0.678716	0.051	0.149	1
CD300C	0.000623247	-3.9035	0.256	0.014	1
GATM	0.000637232	-1.40876	0.667	0.919	1
CFTR	0.000637232	-5.01528	0.154	0.054	1
PTGDS	0.000666082	-0.763237	0.128	0.149	1
PLG	0.000666082	-0.478492	0.333	0.73	1
EGR2	0.000666082	-2.82722	0.692	0.243	1
ID1	0.000680958	-0.746877	0.462	0.23	1
SPRR2F	0.000680958	-0.360042	0.205	0.014	1
GRIA4	0.000696143	0.724647	0.308	0.068	1
TRGC1	0.000696143	-2.78822	0.231	0.041	1
NRG3	0.000711642	-0.893379	0.103	0.027	1
WNK4	0.00072746	-0.548472	0.462	0.189	1
HTR1E	0.00072746	-0.532259	0.128	0.014	1
MT1G	0.000743605	-2.91595	0.462	0.77	1
COMP	0.000776898	-3.48244	0.256	0.041	1
GCSAM	0.000794058	-3.06905	0.41	0.054	1
PTPRQ	0.00081157	0.395579	0.128	0.23	1
LGMN	0.00081157	0.598762	0.667	0.432	1
BDKRB2	0.00081157	-1.21976	0.538	0.216	1
ZSCAN4	0.00081157	1.80364	0.359	0	1
MYBL2	0.00081157	0.356494	0.308	0	1
TMEM61	0.000829439	-1.34817	0.128	0.27	1
ARAP3	0.000829439	-0.367543	0.359	0.284	1
CCM2L	0.000829439	1.71034	0.359	0.284	1
GIMAP8	0.000847673	-0.592731	0.333	0.284	1
LAMP3	0.000847673	-3.10522	0.231	0.027	1
RANBP3L	0.000866278	-0.533819	0.282	0.257	1
FBLN7	0.000866278	-0.833417	0.154	0.081	1
CRYAB	0.000884493	-3.1875	0.821	0.892	1
ROBO1	0.000885261	-1.54215	0.513	0.189	1
ECHS1	0.000944549	-1.87982	0.462	0.757	1
FAM71D	0.000965115	-2.60433	0.436	0.054	1
EXOC3L1	0.000965115	-0.638529	0.154	0.176	1
OR1N1	0.000965115	-3.47044	0.308	0.054	1
NPR3	0.000986095	-0.929602	0.282	0.581	1
FLRT2	0.000986095	0.667062	0.359	0.149	1
APOE	0.0010075	-1.30169	0.846	0.892	1
TMEM200C	0.0010075	0.9051	0.179	0.081	1
TRDC	0.0010075	-4.28878	0.564	0.041	1
S100P	0.00102933	-0.34592	0.103	0.014	1
CACNA1D	0.00102933	0.749437	0.795	0.459	1
PDLIM3	0.0010516	0.419877	0.385	0.149	1
ADAM12	0.0010516	-1.3731	0.205	0.027	1
PODN	0.0010516	-0.348599	0.436	0.068	1
GTSF1L	0.00107431	-3.26495	0.462	0.014	1
HAS1	0.00107431	-4.17656	0.231	0.027	1
ALDH6A1	0.0011211	-0.863029	0.641	0.811	1
CUBN	0.0011452	-1.48526	0.667	0.865	1
MT1F	0.00116977	-0.9997	0.436	0.797	1
MLXIPL	0.00116977	-1.47236	0.385	0.716	1
PEPD	0.00119484	-1.25486	0.641	0.878	1
HEPACAM2	0.00119484	-0.341034	0.128	0.162	1
ARHGEF38	0.00119484	-3.06343	0.538	0.257	1
USP17L2	0.00119484	-0.836012	0.154	0.068	1
CLDN16	0.00124645	-5.97071	0.205	0.203	1
THY1	0.00124645	-1.58447	0.667	0.824	1
ITGA7	0.00124645	-0.420056	0.538	0.311	1
ANKRD55	0.00124645	-0.505879	0.231	0.243	1
S100A1	0.00130012	0.637061	0.538	0.297	1
SELE	0.00130012	-2.58288	0.308	0.054	1
CD22	0.00130012	-1.25158	0.385	0.068	1
IGFBP2	0.00132775	-1.02461	0.154	0.149	1
WNT10A	0.00132775	-0.838844	0.231	0.014	1
RGS16	0.00135592	-1.99917	0.205	0.054	1
PPEF2	0.00141392	-4.28196	0.641	0.054	1
EMILIN2	0.00141392	-3.52042	0.641	0.081	1
PLA2R1	0.00144376	0.250404	0.205	0.108	1
MICAL2	0.00144376	1.4135	0.436	0.135	1
MTHFD2	0.00147419	0.450166	0.385	0.203	1
CLDN4	0.00150521	-2.03069	0.692	0.405	1
RASGRP2	0.00150521	-0.552237	0.436	0.257	1
PLEK	0.00153683	0.8365	0.59	0.027	1
ARHGEF26	0.00153683	-0.674605	0.128	0.23	1
SPINK13	0.00156906	-1.84557	0.179	0.014	1
SLC29A1	0.00156906	0.43043	0.359	0.378	1
GSTM3	0.00163539	-3.74839	0.385	0.203	1
MAFF	0.00166948	-1.1176	0.846	0.405	1
HECW2	0.00166952	-0.657131	0.103	0.257	1
SLC20A1	0.00166952	-2.35271	0.615	0.365	1
NRN1	0.00166952	-0.537047	0.231	0.216	1
DEFA4	0.00166952	1.16304	0.154	0	1
PCDHA1	0.00170429	-1.90726	0.154	0.014	1
AQP6	0.0017397	-5.22831	0.564	0.351	1
GCGR	0.00173974	-0.891985	0.538	0.284	1
CP	0.00173974	-1.49438	0.359	0.027	1
BCL3	0.00173974	1.16986	0.667	0.365	1
TGFB1	0.00173974	0.403686	0.462	0.216	1
GPIHBP1	0.00177586	-1.38284	0.41	0.122	1
BARX2	0.00177586	-1.47279	0.333	0.311	1
G0S2	0.00181267	0.611531	0.538	0.243	1
CKB	0.00181267	-0.783762	0.41	0.162	1
CCL23	0.00185018	-1.85166	0.205	0.041	1
GLYATL1	0.0018884	-0.990336	0.538	0.784	1
GAD1	0.00192735	0.925034	0.154	0.297	1
SYK	0.00192735	0.372783	0.436	0.311	1
KLHDC7B	0.00196703	-4.27634	0.513	0.149	1
FIBIN	0.00196703	-0.802392	0.462	0.27	1
BHMT	0.00200746	-1.50208	0.564	0.77	1
TCIM	0.00200746	-3.16878	0.487	0.216	1
DEPDC1B	0.00200746	-0.930483	0.128	0.311	1
SLC12A1	0.00204336	-6.3566	0.128	0.203	1
CLTRN	0.00204865	-1.32734	0.462	0.743	1
DDIT4	0.00204865	0.722808	0.462	0.284	1
INSRR	0.00204865	0.359894	0.154	0.122	1
CCNO	0.00204865	-1.09943	0.282	0.041	1
ASS1	0.00209062	-0.880296	0.718	0.851	1
STAC2	0.00217693	-0.569095	0.282	0.27	1
ANKRD34B	0.00217693	-1.03714	0.231	0.054	1
SOCS3	0.00222125	-1.32989	0.744	0.446	1
MID1	0.00226649	-0.383964	0.59	0.365	1
DACT3	0.00226649	-2.24934	0.462	0.257	1
LOXHD1	0.00226649	-2.22592	0.256	0.027	1
TSPAN15	0.00226649	0.805924	0.513	0.311	1
MMP7	0.00231252	-0.603796	0.692	0.351	1
OLIG1	0.00231252	-0.880877	0.205	0.108	1
HAPLN3	0.00240717	-0.817542	0.41	0.041	1
NHLRC4	0.00240717	-2.66642	0.282	0.324	1
MB	0.00245582	-3.69152	0.154	0.027	1
IL33	0.00245582	-1.40739	0.615	0.203	1
TNFRSF1B	0.00245582	0.42948	0.615	0.162	1
KCNK5	0.00245582	-1.4793	0.41	0.622	1
SLC22A3	0.00260719	2.05816	0.41	0.189	1
SOST	0.0027128	-1.05094	0.103	0.176	1
PTGIS	0.0027128	1.03122	0.154	0.041	1
RRAD	0.0027128	-1.44049	0.641	0.338	1
APOC1	0.00276706	-0.293192	0.308	0.041	1
SPARCL1	0.00276706	-0.480294	0.462	0.27	1
PIEZO1	0.00276706	0.409434	0.564	0.311	1
THSD7A	0.0028223	-0.355997	0.333	0.27	1
CCL7	0.00287855	-1.78046	0.282	0.014	1
DUSP6	0.00293582	0.875867	0.667	0.432	1
CARD16	0.00293582	-0.48169	0.308	0.014	1
ECEL1	0.00299414	-2.51355	0.385	0.041	1
GPR152	0.00299414	-1.97731	0.256	0.027	1
FAM227B	0.00311394	-0.797552	0.179	0.27	1
IL2RG	0.00317546	-2.85071	0.538	0.068	1
ACTB	0.00317546	0.462452	0.667	0.378	1
OPRL1	0.00317546	-0.580546	0.128	0.041	1
FREM2	0.00317546	-1.0894	0.462	0.689	1
ZNF764	0.00317546	-1.02582	0.538	0.351	1
NRP2	0.0032381	-0.375744	0.41	0.189	1
DCHS2	0.0032381	-0.702489	0.179	0.027	1
LHFPL2	0.0032381	-1.01905	0.462	0.216	1
ABAT	0.00330185	-0.812456	0.487	0.743	1
FABP1	0.00336675	-1.43853	0.718	0.838	1
LYZ	0.00350004	-2.88073	0.59	0.176	1
SLC28A1	0.00356847	-1.32973	0.436	0.608	1
PGF	0.00363811	-1.51711	0.154	0.135	1
GABRP	0.00370899	0.894061	0.308	0	1
C3orf70	0.00370899	-0.829636	0.41	0.095	1
CPA4	0.00378112	1.11211	0.256	0	1
ALDH2	0.00378112	-0.250412	0.487	0.77	1
CLIC5	0.00385453	-4.65399	0.077	0.216	1
SLC13A3	0.00385453	-1.59989	0.744	0.824	1
OBP2A	0.00385453	-2.31623	0.179	0.014	1
NFKB2	0.00385453	1.29781	0.667	0.459	1
C11orf54	0.00400523	-1.11017	0.487	0.703	1
SUCLG1	0.00400523	-0.626667	0.692	0.851	1
CMKLR1	0.00400523	-0.460773	0.256	0.122	1
PCK1	0.00408258	-1.90059	0.462	0.703	1
GALNT14	0.00408258	-0.811207	0.41	0.676	1
ETV4	0.00408258	0.524318	0.256	0.014	1
XBP1	0.00416127	0.679856	0.641	0.378	1
NBL1	0.00424134	-0.781098	0.59	0.23	1
GLI1	0.00424134	-1.18307	0.487	0.041	1
APOM	0.0043228	-0.928316	0.667	0.784	1
FAM81A	0.0043228	-1.25331	0.308	0.23	1
MC4R	0.0043228	-2.53458	0.205	0.027	1
HSPB8	0.00440568	-1.71009	0.59	0.243	1
ACY1	0.00449	-1.50687	0.487	0.662	1
PDPN	0.00449	1.41828	0.205	0.014	1
KCNMB1	0.00449	0.685962	0.359	0.027	1
NT5DC3	0.00449	0.628859	0.487	0.189	1
BTG2	0.00457578	-2.17849	0.692	0.365	1
UGT1A9	0.00466304	-0.497726	0.513	0.784	1
TSPAN8	0.00466304	-2.84328	0.205	0.23	1
NPL	0.0047518	-0.923083	0.718	0.378	1
FAM167B	0.0047518	0.27464	0.41	0.243	1
THEMIS	0.0047518	-2.35522	0.179	0.027	1
IYD	0.0047518	-1.39112	0.462	0.689	1
HAO2	0.00484209	-1.69838	0.487	0.77	1
OR4D6	0.00484209	-4.27649	0.513	0.027	1
CACNB4	0.00484209	-0.653376	0.462	0.351	1
GAS6	0.00502734	-0.363907	0.282	0.257	1
AFAP1L2	0.00512234	-0.30238	0.282	0.149	1
ADH1C	0.00512234	0.486371	0.282	0.176	1
FTCD	0.00521897	-0.710076	0.513	0.662	1
KRTAP2-3	0.00521897	-2.79879	0.436	0.041	1
ESRRB	0.00521897	-0.95778	0.256	0.351	1
SLC3A2	0.00531724	0.503887	0.846	0.581	1
CRB2	0.00541718	0.470154	0.154	0.203	1
NFKBIZ	0.00541718	-2.06892	0.795	0.595	1
SLC9A2	0.00541718	-0.748614	0.179	0.365	1
PCDH12	0.00541718	-0.705112	0.359	0.257	1
VGLL1	0.00551881	-4.3114	0.103	0.027	1
COL1A2	0.00562216	-0.277993	0.462	0.311	1
PLA2G4F	0.00562216	-0.695595	0.103	0.216	1
FGF1	0.00572725	-1.00221	0.128	0.176	1
SMOC2	0.00572725	-1.93696	0.385	0.257	1
CPS1	0.00572725	-0.282239	0.385	0.27	1
ICAM1	0.00583411	-0.555276	0.692	0.378	1
TFAP2B	0.00583411	-0.381321	0.128	0.189	1
BICDL1	0.00583411	-1.05226	0.308	0.608	1
TNFRSF6B	0.00583411	0.415078	0.487	0.324	1
TNFRSF17	0.00594276	-3.73437	0.513	0.014	1
GAS1	0.00605324	0.662664	0.231	0.162	1
C1S	0.00605324	-0.269437	0.385	0.257	1
PROK2	0.00605324	-1.91466	0.359	0.014	1
CYP7A1	0.00605324	-3.78639	0.282	0.014	1
CRIP3	0.00616556	-2.06908	0.41	0.108	1
WNT2B	0.00616556	0.553589	0.462	0.027	1
TMOD1	0.00627975	-0.530068	0.128	0.189	1
LIF	0.00627975	-1.40677	0.667	0.189	1
FOS	0.00636756	-2.43448	0.974	0.892	1
NRK	0.00651387	-3.95331	0.359	0.23	1
CHDH	0.00651387	-0.698462	0.538	0.757	1
BCL2A1	0.00651387	-1.61041	0.487	0.027	1
NELL2	0.00651387	-0.720837	0.103	0.027	1
RP1L1	0.00663385	1.42871	0.103	0	1
SLC6A18	0.00675581	-0.605398	0.282	0.351	1
PLCB2	0.00675581	-0.27525	0.564	0.068	1
AC011195.2	0.00675581	-2.77851	0.128	0.041	1
CEP55	0.00675581	-5.19246	0.282	0.041	1
COL9A2	0.00687978	-2.56021	0.308	0.311	1
SLC22A5	0.00687978	0.590422	0.615	0.365	1
PGAM2	0.00700579	0.324129	0.205	0.27	1
ARHGAP30	0.00700579	-1.46654	0.538	0.054	1
PYGM	0.00700579	-1.58205	0.487	0.149	1
IRF1	0.00713387	0.288935	0.564	0.419	1
SHC3	0.00713387	-0.341747	0.256	0.122	1
USHBP1	0.00713387	-0.889579	0.179	0.108	1
SORCS3	0.00713387	-1.74849	0.103	0.068	1
OLFML2A	0.00726405	-0.748111	0.051	0.243	1
CD81	0.00726405	0.74711	0.41	0.203	1
ERP27	0.00739636	1.09547	0.513	0.392	1
HNF4A	0.00766748	-2.7789	0.359	0.595	1
HMMR	0.00766748	-1.56996	0.256	0.054	1
LAPTM5	0.00780635	0.529498	0.436	0.27	1
ACO2	0.00780635	-1.2248	0.513	0.676	1
KCTD17	0.00780635	-0.967263	0.436	0.149	1
GRM1	0.00780635	-0.489451	0.282	0.041	1
SSX3	0.00780635	-4.75168	0.41	0.027	1
NPHS1	0.00794747	0.348321	0.205	0.149	1
NRGN	0.00809087	-0.514733	0.128	0.135	1
HPD	0.00809087	0.319488	0.795	0.905	1
SALL3	0.00809087	-0.328018	0.487	0.284	1
DOCK10	0.00809087	0.291644	0.462	0.189	1
IL1RN	0.00823658	1.95937	0.103	0	1
BRCA2	0.00823658	-1.07601	0.154	0.027	1
AMPD3	0.00823658	-0.331676	0.385	0.351	1
AGMAT	0.00838464	-1.37492	0.513	0.757	1
CD248	0.00838464	0.674848	0.436	0.176	1
WAC	0.00838464	-0.644059	0.179	0.257	1
NDNF	0.00853507	-2.84323	0.179	0.189	1
IRX2	0.00853507	-2.91855	0.333	0.122	1
NFKBIA	0.00853507	0.995472	0.385	0.243	1
AIF1L	0.00868791	-0.38475	0.282	0.203	1
PRAP1	0.00868791	-0.488236	0.718	0.446	1
SPIB	0.00868791	-5.50736	0.103	0.027	1
BATF	0.00868791	-2.33439	0.256	0.027	1
AGAP2	0.00868791	-1.19106	0.231	0.014	1
PTPRO	0.0088432	-2.35414	0.103	0.081	1
OR13J1	0.0088432	-1.23759	0.179	0.027	1
SCNN1B	0.00900095	-3.69272	0.41	0.338	1
FOXF1	0.00900095	-4.48098	0.231	0.135	1
MYL9	0.00916122	-0.417449	0.231	0.135	1
SHCBP1	0.00916122	-1.13489	0.333	0.189	1
LGALS9	0.00916122	0.356836	0.487	0.122	1
AGTR1	0.00932403	-0.714488	0.051	0.338	1
CALHM3	0.00932403	1.18967	0.103	0	1
PAH	0.00948941	-1.02762	0.615	0.784	1
LILRB4	0.00948941	2.32688	0.282	0	1
BANK1	0.00948941	-0.858095	0.231	0.162	1
CST2	0.00965726	-3.40676	0.487	0.027	1
FAHD1	0.00965741	-1.00173	0.385	0.608	1
SGCG	0.00965741	0.898457	0.256	0	1
HSPB6	0.00982805	0.630886	0.385	0.135	1
MYOM1	0.00982805	-0.688043	0.256	0.162	1
TNNT2	0.0100014	0.457322	0.154	0.149	1
FOLR2	0.0100014	-0.553277	0.538	0.257	1
CCND1	0.0101774	0.718918	0.59	0.419	1
ARHGAP4	0.0101774	0.461857	0.615	0.432	1
CNKSR1	0.0101774	-0.638623	0.41	0.297	1
SHISA3	0.0103562	-0.677477	0.359	0.23	1
CPN1	0.0103562	1.19086	0.128	0	1
GOLM1	0.0105378	0.604664	0.41	0.203	1
EGR3	0.0107222	-1.93474	0.744	0.216	1
LST1	0.0107222	-1.33509	0.359	0.081	1
HS6ST2	0.0109095	-0.646924	0.103	0.311	1
SMCO3	0.0109095	-0.294688	0.179	0.135	1
CD244	0.0109095	0.740616	0.333	0	1
ACSF2	0.0110997	-1.2184	0.641	0.743	1
PLA2G7	0.0110997	-1.20411	0.205	0.014	1
LCK	0.0110997	-3.01802	0.308	0.014	1
CD180	0.0110997	-1.32544	0.308	0.014	1
TNMD	0.0110997	-1.08655	0.308	0.014	1
SLC22A2	0.0112928	-0.498025	0.487	0.73	1
IRF4	0.0112928	-4.21623	0.256	0.014	1
CDHR5	0.0112928	-1.02315	0.513	0.743	1
INAFM2	0.0112928	0.425783	0.564	0.149	1
PIK3C2G	0.0114889	-0.860661	0.436	0.23	1
KCNJ10	0.0114889	-1.69669	0.385	0.27	1
CABP1	0.0114889	0.318264	0.205	0.135	1
SLCO4A1	0.0114889	-2.21609	0.487	0.419	1
SH2B3	0.0114889	-0.633415	0.538	0.203	1
CD8A	0.011688	-0.857109	0.256	0.014	1
SHMT1	0.0118901	-0.418655	0.513	0.838	1
KRTCAP3	0.0118901	-0.665189	0.231	0.284	1
TMEM158	0.0118901	0.285221	0.538	0.108	1
SLC22A8	0.0120954	-1.02802	0.795	0.851	1
BLK	0.0120954	0.412774	0.103	0	1
SUSD4	0.0120954	-0.564134	0.205	0.27	1
MAP1A	0.0120954	-1.11518	0.256	0.162	1
ARHGEF15	0.0123038	1.92913	0.256	0.324	1
ALPL	0.0125154	-0.780765	0.667	0.73	1
MCAM	0.0127301	-2.19228	0.462	0.284	1
ADRB2	0.0127301	1.10304	0.385	0.108	1
AQP2	0.0129444	-4.55489	0.308	0.297	1
HRG	0.0129482	-1.93092	0.385	0.676	1
NEU4	0.0131695	1.25091	0.128	0.081	1
CD40	0.0131695	0.353713	0.59	0.311	1
SFMBT2	0.0131695	-0.441337	0.462	0.378	1
CSF2RA	0.0133942	-1.83338	0.538	0.108	1
FNDC4	0.0133942	0.364238	0.41	0.014	1
SBNO2	0.0133942	0.647949	0.718	0.486	1
TIFAB	0.0133942	1.86046	0.205	0	1
LRRTM4	0.0133942	-1.70823	0.436	0.014	1
SLC18A3	0.0133942	-2.32607	0.385	0.041	1
NPR1	0.0136222	0.707231	0.436	0.23	1
TMEM178A	0.0136222	-1.62318	0.282	0.243	1
ACTG1	0.0136222	0.278023	0.487	0.324	1
SIPA1L2	0.0136222	0.974172	0.538	0.338	1
S100A6	0.0138537	0.311552	0.308	0.135	1
BHMT2	0.0138537	-0.712454	0.667	0.757	1
MT1H	0.0140887	-1.82203	0.359	0.703	1
FOXJ1	0.0140887	0.487485	0.282	0.027	1
VGF	0.0140887	1.60007	0.282	0	1
CCN3	0.0140887	-0.332096	0.282	0.068	1
TCF7L1	0.0140887	-0.521325	0.385	0.378	1
DOK7	0.0140887	-3.46577	0.103	0.068	1
IGF1	0.0140887	0.710073	0.359	0.095	1
SERPINB9	0.0143271	1.04839	0.462	0.257	1
MPC1	0.0143271	-0.609167	0.128	0.351	1
CLU	0.0148147	-3.44034	0.615	0.311	1
INPP5J	0.0148147	-0.281057	0.513	0.338	1
NQO2	0.0148147	-0.845281	0.692	0.689	1
SPC24	0.015064	-2.60898	0.282	0.041	1
MTMR7	0.015064	-0.632768	0.154	0.027	1
OXTR	0.015064	-0.270952	0.385	0.041	1
OR5AC2	0.015064	-2.95238	0.538	0.041	1
ALB	0.0153148	-2.35779	0.795	0.838	1
KRT28	0.0153169	-4.0657	0.538	0.041	1
SORT1	0.0153169	0.28071	0.385	0.311	1
KLK5	0.0153169	-3.69905	0.179	0.027	1
SPOCK2	0.0155736	0.908108	0.179	0.162	1
TUBB2B	0.015834	0.943302	0.359	0.324	1
ACAT1	0.015834	-0.522287	0.487	0.716	1
TSPAN14	0.015834	-0.594155	0.487	0.311	1
ZPLD1	0.015834	1.93937	0.308	0	1
SCIN	0.0160983	-2.37055	0.564	0.338	1
CBLN4	0.0160983	-1.26354	0.231	0.122	1
F3	0.0163664	0.387627	0.103	0.122	1
VSIG4	0.0163664	-2.15375	0.513	0.108	1
CNDP2	0.0166384	-0.923217	0.538	0.73	1
UCHL1	0.0169145	-1.85119	0.359	0.216	1
EFNA5	0.0169145	-0.328617	0.205	0.324	1
GJB1	0.0169145	-0.54843	0.308	0.568	1
ADCY3	0.0171945	-0.554415	0.282	0.257	1
TRIM2	0.0171945	-0.843093	0.462	0.297	1
CADM1	0.0171945	-2.24216	0.513	0.311	1
TRPM3	0.0174786	-0.669317	0.41	0.581	1
PVALB	0.0177667	-0.655596	0.487	0.284	1
CYP3A5	0.0177667	1.35214	0.436	0.311	1
HLX	0.0177667	-0.416847	0.231	0.054	1
SLC5A12	0.0180591	-1.14195	0.538	0.676	1
GPD1	0.0180591	0.477712	0.487	0.676	1
LGI2	0.0180591	-0.627587	0.128	0.054	1
DENND3	0.0180591	-1.1328	0.462	0.351	1
JUNB	0.0183471	-2.15241	0.846	0.662	1
AMACR	0.0183556	-0.793758	0.436	0.662	1
MS4A4A	0.0183556	-0.337932	0.538	0.176	1
SERPINE1	0.0186564	-1.27575	0.923	0.676	1
PTGES	0.0186564	-1.18273	0.487	0.122	1
NPHS2	0.0189615	-0.65629	0.128	0.135	1
VTCN1	0.0189615	-3.97074	0.564	0.324	1
FAM20A	0.0189615	0.766923	0.692	0.351	1
CXCL14	0.019271	-1.83433	0.923	0.865	1
FAM107B	0.019271	-0.560788	0.333	0.595	1
LIMD2	0.019271	-0.476729	0.615	0.176	1
LCNL1	0.019271	-0.830472	0.154	0.054	1
NRARP	0.019271	-0.680398	0.487	0.149	1
ITGAX	0.0199032	-4.03939	0.333	0.054	1
PCSK1N	0.0199032	-1.05902	0.897	0.932	1
LY96	0.0199032	-0.414192	0.359	0.108	1
CXCL16	0.020226	1.10844	0.513	0.432	1
FLG	0.0205534	-1.67046	0.282	0.081	1
ATF3	0.0208761	-2.04701	0.974	0.77	1
HAVCR1	0.0208854	-1.75673	0.359	0.108	1
CES3	0.0208854	-0.745852	0.41	0.649	1
PCDH7	0.0208854	-0.736045	0.128	0.162	1
IL7R	0.021222	0.482096	0.385	0.027	1
RCSD1	0.021222	-0.808538	0.308	0.338	1
SLC30A2	0.021222	-0.717044	0.385	0.676	1
LYPD6B	0.0215634	-0.596379	0.128	0.054	1
SGIP1	0.0215634	0.484278	0.359	0.189	1
SLC9A4	0.0219095	-0.591345	0.256	0.324	1
NIT2	0.0222605	-0.578101	0.462	0.622	1
PKIA	0.0222605	-0.955221	0.282	0.054	1
SLC22A7	0.0226164	-0.881157	0.205	0.568	1
AQP9	0.0226164	-3.8897	0.308	0.041	1
LITAF	0.0226164	-0.996734	0.513	0.324	1
CSF3R	0.0226164	-1.73188	0.256	0.041	1
CADM4	0.0226164	0.516854	0.667	0.446	1
EVI2B	0.0229771	-1.05397	0.41	0.054	1
ITPR1	0.0229771	-0.669368	0.256	0.297	1
CST7	0.0229771	-1.65291	0.538	0.054	1
MDGA2	0.0229771	-0.642151	0.205	0.014	1
SRGN	0.0233429	-3.05753	0.538	0.446	1
KCNAB1	0.0233429	0.840452	0.308	0	1
PLCH2	0.0233429	-0.43384	0.051	0.338	1
PDZK1	0.0237137	-0.921653	0.692	0.797	1
PBLD	0.0240897	-0.291921	0.564	0.757	1
NDUFA4L2	0.0240897	-1.42062	0.205	0.23	1
CD7	0.0240897	-2.40655	0.154	0.027	1
PLCD3	0.0244707	-0.743494	0.385	0.216	1
DSG2	0.0244707	-0.473634	0.462	0.297	1
EXOC3L2	0.0244707	-0.665277	0.564	0.392	1
KCNT2	0.0244707	-0.328467	0.487	0.095	1
ITGB6	0.024857	-0.986099	0.487	0.23	1
IGFBP7	0.024857	-2.64977	0.41	0.203	1
FOXI2	0.024857	-3.12362	0.282	0.122	1
SLC25A25	0.024857	-0.829632	0.692	0.527	1
MFSD4A	0.0252486	-1.17921	0.154	0.311	1
2025-03-02	0.0252486	-1.2133	0.718	0.784	1
TMEM45B	0.0252486	-0.29937	0.154	0.176	1
NR4A3	0.0256393	-2.39884	1	0.554	1
SLC26A7	0.0256454	-3.71652	0.333	0.297	1
PMEPA1	0.0256454	-0.623428	0.359	0.324	1
ARHGAP23	0.0256454	0.441894	0.308	0.135	1
INHBA	0.0256454	0.687017	0.462	0.135	1
WDFY4	0.0256454	0.56774	0.359	0.081	1
RHBG	0.0256454	-0.968537	0.205	0.284	1
SLC5A10	0.0260477	-0.4976	0.462	0.608	1
LPL	0.0260477	-1.85487	0.282	0.27	1
GJC1	0.0260477	-0.258507	0.308	0.203	1
MAGI2	0.0264554	-1.40054	0.103	0.378	1
RAMP3	0.0264554	0.67477	0.359	0.284	1
TMEM176A	0.0264554	-0.997744	0.641	0.716	1
TMEM132C	0.0264554	0.540852	0.103	0	1
SEPTIN5	0.0268686	-0.697041	0.179	0.365	1
NCKAP1L	0.0268686	-0.315576	0.667	0.095	1
CTNNAL1	0.0268686	0.473961	0.564	0.405	1
MT1M	0.0268686	0.976694	0.256	0.135	1
EPS8L2	0.0268686	-0.849059	0.59	0.73	1
VWF	0.0272874	-0.67416	0.308	0.23	1
GABBR1	0.0272874	0.710466	0.282	0.297	1
DNM3	0.0272874	-1.09731	0.154	0.243	1
SMAD7	0.0272874	-0.39139	0.641	0.378	1
CYB5A	0.0277118	-0.605246	0.59	0.784	1
RIPOR2	0.0277118	0.374845	0.385	0.122	1
REG1B	0.0281419	-3.29134	0.205	0.027	1
NEDD9	0.0281419	0.78382	0.41	0.324	1
MUC1	0.0285777	-0.914687	0.282	0.257	1
ABCC2	0.0285777	-1.50167	0.385	0.541	1
A1CF	0.0285777	-0.739155	0.41	0.622	1
PRAM1	0.0285777	-2.1461	0.282	0.027	1
SLAMF6	0.0285777	-1.56793	0.256	0.027	1
LAMC3	0.0285777	-2.49726	0.667	0.581	1
PGM5	0.0285777	-0.570892	0.538	0.459	1
MEFV	0.0285777	-2.95269	0.333	0.027	1
PRM2	0.0285777	-1.74004	0.103	0.014	1
CFAP77	0.029016	-5.90981	0.308	0.054	1
WDR72	0.0290193	-0.868525	0.564	0.676	1
PPP1R12B	0.0290193	0.258154	0.41	0.203	1
HJURP	0.0290193	-2.17951	0.256	0.014	1
MAP1B	0.0290193	0.967632	0.41	0.297	1
CYSLTR1	0.0290193	-1.64731	0.179	0.041	1
ACSM2B	0.0294668	-1.44985	0.692	0.77	1
TRAF1	0.0294668	1.17775	0.538	0.432	1
COL25A1	0.0294668	-3.52232	0.077	0.122	1
LZTS1	0.0294668	-0.329417	0.385	0.095	1
ANPEP	0.0299202	-1.18757	0.564	0.797	1
GIMAP7	0.0299202	0.404552	0.282	0.203	1
CEBPD	0.0299202	0.463839	0.59	0.446	1
TFAP2A	0.0303796	0.742943	0.231	0.23	1
FCGR3A	0.0303796	-0.843374	0.256	0.054	1
TMEM52B	0.030845	-4.10168	0.385	0.297	1
ENTPD5	0.030845	-0.599835	0.333	0.595	1
RAB31	0.0313165	0.435728	0.462	0.216	1
MUC15	0.0313165	-0.70115	0.128	0.203	1
REN	0.0317928	-4.93676	0.256	0.324	1
SLC27A2	0.0317942	-1.24663	0.564	0.757	1
GRHPR	0.0317942	-1.15001	0.41	0.649	1
ARSB	0.0317942	-1.37827	0.487	0.635	1
C11orf96	0.0322782	-2.60889	0.641	0.338	1
CDCP2	0.0322782	-3.64423	0.41	0.041	1
GPX3	0.0327684	-0.7332	0.846	0.892	1
HK3	0.0327684	-4.31776	0.41	0.081	1
RNF152	0.0327684	-0.605534	0.513	0.743	1
SGK2	0.0327684	-0.548395	0.282	0.405	1
PHLDA3	0.0327684	0.850216	0.41	0.324	1
L1CAM	0.033265	-1.30456	0.359	0.365	1
MEIS1	0.033768	0.323065	0.385	0.243	1
MARVELD1	0.033768	0.409708	0.436	0.189	1
SPINT1	0.033768	0.555511	0.462	0.324	1
TRPM6	0.0342772	-3.88521	0.462	0.365	1
PAPPA2	0.0347936	-1.28903	0.333	0.284	1
APOC3	0.0347936	0.663982	0.41	0.459	1
TBC1D4	0.0347936	-1.21826	0.436	0.338	1
MAOB	0.0347936	-0.461451	0.538	0.703	1
THEMIS2	0.0347936	-0.442654	0.564	0.122	1
KLF6	0.0353163	0.281561	0.667	0.514	1
CDC42EP1	0.0353163	0.668917	0.513	0.365	1
SERPINA1	0.0358457	-1.10239	0.641	0.757	1
CCL19	0.0358457	-1.22272	0.282	0.014	1
PLAU	0.0358457	0.751574	0.513	0.284	1
GPNMB	0.0358457	1.6198	0.205	0.189	1
AGT	0.0358457	-1.19453	0.436	0.622	1
LRRC75B	0.0358457	-1.39886	0.308	0.527	1
DDC	0.0358457	-0.77366	0.744	0.703	1
C2orf91	0.0358457	-2.44664	0.205	0.014	1
ITGA3	0.0363818	1.31571	0.385	0.149	1
INSYN1	0.0363818	-0.418777	0.231	0.216	1
F13A1	0.0363818	0.49349	0.692	0.432	1
OR52N2	0.0363818	-1.66086	0.205	0.014	1
PIM2	0.0369248	-0.374617	0.282	0.378	1
CYP4F2	0.0369248	0.291812	0.641	0.405	1
DAB2	0.0369248	-1.35324	0.487	0.622	1
SPOCD1	0.0369248	-1.94797	0.231	0.014	1
CCDC3	0.0374746	-4.34167	0.359	0.095	1
NTRK3	0.0380314	-1.53864	0.333	0.203	1
ARRDC2	0.0380314	-0.47091	0.179	0.162	1
MGAM	0.0380314	-0.486025	0.487	0.635	1
RGL1	0.0380314	-1.13929	0.282	0.514	1
ADAMTSL4	0.0385952	0.465632	0.41	0.095	1
ARHGDIB	0.0391661	0.649625	0.513	0.378	1
MFAP4	0.0391661	-0.680929	0.308	0.311	1
TMEM176B	0.0391661	-0.598085	0.667	0.73	1
KIF20A	0.0391661	0.598586	0.282	0	1
TUBA1C	0.0391661	1.65582	0.718	0.5	1
ATP6V1B1	0.0391661	-2.68847	0.436	0.365	1
SYTL1	0.0391661	-0.69883	0.179	0.068	1
KHK	0.0403295	-0.768848	0.59	0.73	1
FYB2	0.0403295	-0.271549	0.462	0.216	1
PCDH9	0.0403295	-1.0166	0.333	0.351	1
TM7SF3	0.0403295	-1.24571	0.436	0.649	1
FXYD7	0.0403295	-4.2933	0.333	0.014	1
SAT2	0.0403295	-0.643255	0.564	0.689	1
BBOX1	0.040922	-1.94323	0.513	0.622	1
CHST11	0.040922	0.366198	0.462	0.284	1
RGMA	0.040922	-0.593718	0.231	0.135	1
ABCA8	0.040922	-2.20437	0.308	0.459	1
AGR2	0.041522	-4.40524	0.436	0.054	1
SNX10	0.041522	-1.00953	0.59	0.351	1
NETO1	0.0421289	-5.48032	0.487	0.054	1
KLK1	0.04272	-6.38996	0.282	0.338	1
KLK15	0.0427442	-0.948871	0.128	0.014	1
SH3BP1	0.0427442	-0.940078	0.282	0.068	1
GDNF	0.0427442	-2.68754	0.256	0.392	1
WFS1	0.0427442	-0.430511	0.333	0.419	1
CECR2	0.0427442	0.998527	0.385	0.162	1
SRF	0.0427442	0.472192	0.641	0.419	1
FGB	0.0433666	-2.35325	0.487	0.081	1
TJP1	0.0433666	0.422417	0.205	0.176	1
LTBP1	0.0433666	-0.351011	0.359	0.162	1
ADI1	0.0433666	-0.908658	0.692	0.77	1
ENTPD3	0.0433666	0.566865	0.462	0.041	1
TREML1	0.0433666	0.320012	0.103	0	1
BOC	0.0433666	-0.645992	0.308	0.338	1
MAF	0.0439967	-1.32664	0.821	0.784	1
SCN2A	0.0439967	-0.517877	0.333	0.432	1
UBASH3B	0.0439967	0.485964	0.513	0.081	1
MINDY1	0.0439967	0.565555	0.41	0.338	1
LCN2	0.0446345	2.6527	0.513	0	1
RAB3B	0.0446345	-1.46534	0.179	0.135	1
TSPAN1	0.0446345	-0.631328	0.538	0.716	1
XAF1	0.0446345	-0.468407	0.385	0.324	1
PSTPIP1	0.0446345	0.522202	0.282	0	1
CHD3	0.0446345	0.312672	0.333	0.23	1
ITK	0.0446345	0.36699	0.179	0	1
TMSB4X	0.04528	-0.501086	0.205	0.135	1
FBLN2	0.04528	-2.18483	0.154	0.041	1
PIGR	0.04528	-0.792046	0.564	0.703	1
EGF	0.04528	-3.27392	0.359	0.297	1
SKI	0.04528	0.980217	0.462	0.27	1
EPGN	0.04528	-0.734716	0.256	0.027	1
RBP5	0.0459334	-0.510272	0.641	0.77	1
SLCO2A1	0.0459334	1.87402	0.462	0.405	1
PKHD1	0.0459334	-0.691642	0.308	0.527	1
GLYCTK	0.0459334	-1.40883	0.359	0.486	1
EPHX2	0.0465948	-0.62994	0.41	0.608	1
MATK	0.0465948	-1.09912	0.385	0.054	1
ALDH8A1	0.0472641	-0.635477	0.436	0.703	1
IFITM10	0.0472641	-0.843637	0.385	0.365	1
RAB27B	0.0472641	-1.28045	0.256	0.027	1
NUAK2	0.0472641	0.644361	0.718	0.635	1
KIF12	0.0472641	-0.821647	0.205	0.446	1
HMGCS2	0.0479415	-4.68523	0.282	0.311	1
ATP1A1	0.0479415	-1.21765	0.385	0.27	1
PLCG2	0.0479415	0.280625	0.359	0.311	1
TNFAIP3	0.0486271	-2.59392	0.718	0.527	1
ITGA5	0.0486271	-0.913428	0.513	0.203	1
CLEC10A	0.0486271	1.24901	0.487	0.027	1
TBC1D2B	0.0486271	0.307906	0.333	0.351	1
MRC2	0.0493208	-0.280551	0.436	0.392	1
ARRDC4	0.0500229	0.250809	0.308	0.162	1
S1PR3	0.0500229	0.401651	0.513	0.486	1
PPM1F	0.0500229	-0.48184	0.513	0.338	1
AMN	0.0507333	-1.31226	0.59	0.716	1
TUBB4B	0.0507333	-0.931741	0.359	0.432	1
IL17RB	0.0514521	-1.39644	0.667	0.662	1
TNNC1	0.0514521	-3.03189	0.436	0.324	1
ARL4D	0.0514521	-0.634699	0.333	0.203	1
FABP5	0.0521795	-0.745623	0.462	0.081	1
OR6C74	0.0521795	-3.58932	0.103	0.027	1
SLC47A1	0.0529154	-0.919557	0.59	0.703	1
EMP1	0.0529154	-0.880175	0.359	0.365	1
ADAMTSL1	0.0529154	-4.61983	0.256	0.378	1
GADD45B	0.0529154	0.435227	0.821	0.581	1
KCNH2	0.0529154	0.860197	0.179	0.027	1
SLC25A48	0.0529154	-0.605111	0.333	0.486	1
KCNJ15	0.0536599	-1.0524	0.667	0.743	1
CLDN8	0.0536599	-0.448353	0.359	0.27	1
ADGRL3	0.0536599	-0.474307	0.154	0.068	1
WDR86	0.0536599	0.264915	0.231	0.081	1
TUSC3	0.0536599	0.364359	0.513	0.216	1
MGP	0.0544132	0.619333	0.256	0.135	1
PRSS23	0.0544132	-2.86309	0.462	0.324	1
ESAM	0.0544132	-0.324278	0.436	0.405	1
FBLN5	0.0544132	-1.55282	0.462	0.608	1
TBC1D9	0.0544132	-0.535857	0.385	0.284	1
TIMD4	0.0544132	-1.07842	0.282	0.189	1
ATP6V0A4	0.0551753	-2.8655	0.205	0.203	1
GAS7	0.0551753	-1.12233	0.41	0.135	1
LIMS2	0.0559463	0.598087	0.205	0.176	1
PDE1B	0.0559463	-0.541578	0.128	0.027	1
AKR1A1	0.0567263	-0.528004	0.59	0.77	1
ADCY4	0.0567263	1.50883	0.333	0.203	1
SNCG	0.0575152	-0.986954	0.282	0.284	1
LGI4	0.0575152	-0.61282	0.205	0.095	1
KCNJ13	0.0575152	-0.736715	0.128	0.203	1
PCDHB8	0.0575152	-2.61549	0.128	0.027	1
TBX2	0.0583133	-0.317447	0.41	0.284	1
PPIF	0.0583133	0.758471	0.513	0.459	1
ABLIM2	0.0583133	0.538392	0.385	0.257	1
C3	0.0591205	-0.763665	0.615	0.203	1
TPST2	0.0591205	-0.404752	0.564	0.419	1
BICD1	0.0591205	1.80568	0.487	0.351	1
BIN1	0.0591205	-0.49865	0.538	0.649	1
COL3A1	0.059937	-0.277248	0.359	0.297	1
ADAMTS9	0.059937	0.694325	0.487	0.405	1
RAET1L	0.059937	-3.82291	0.41	0.014	1
GRAP2	0.059937	-2.28639	0.231	0.014	1
ABI3BP	0.059937	-0.792021	0.256	0.392	1
OR2T33	0.059937	-4.62124	0.487	0.027	1
FTL	0.0607628	-0.813741	0.846	0.892	1
NAV2	0.0607628	-3.02794	0.359	0.324	1
RCAN2	0.0607628	-1.6294	0.282	0.27	1
CRABP1	0.0607628	-2.11585	0.41	0.284	1
TTR	0.0607628	0.333516	0.128	0.108	1
ANXA2	0.061598	0.416067	0.205	0.122	1
DNER	0.061598	-2.81705	0.359	0.419	1
ARNT2	0.061598	0.326284	0.385	0.297	1
OLFML2B	0.061598	-0.332615	0.41	0.054	1
PBX1	0.061598	-0.482643	0.308	0.581	1
CALD1	0.0624427	-0.354999	0.103	0.338	1
EFHD2	0.0624427	0.452425	0.513	0.392	1
CDC42EP2	0.0624427	0.533015	0.487	0.365	1
PRX	0.063297	-0.864887	0.128	0.351	1
ACAA1	0.063297	-0.988382	0.667	0.743	1
PRKCB	0.063297	-0.804856	0.436	0.054	1
HSDL2	0.063297	-0.8927	0.385	0.581	1
SLC17A1	0.0641609	-1.14082	0.667	0.811	1
EDN2	0.0641609	-3.76883	0.308	0.041	1
CYP2B6	0.0641609	0.271538	0.974	0.554	1
TRIM6	0.0641609	-1.25992	0.436	0.622	1
FXYD4	0.065034	-3.70581	0.333	0.27	1
CDC14A	0.0650345	-0.513473	0.308	0.23	1
TM6SF1	0.0650345	-0.888277	0.436	0.068	1
CCL2	0.0659179	-0.615692	0.718	0.23	1
C7	0.0659179	-3.8533	0.359	0.541	1
NAV1	0.0659179	0.579917	0.487	0.324	1
CCN4	0.0659179	1.10011	0.564	0.189	1
SCRN2	0.0659179	-0.588832	0.41	0.527	1
TMPRSS2	0.0668112	-3.26055	0.333	0.365	1
NPTX1	0.0677144	-3.60134	0.179	0.041	1
PODXL	0.0686276	0.704132	0.154	0.162	1
HNF1A	0.0686276	-0.848972	0.41	0.608	1
AQP3	0.069551	-1.22476	0.436	0.324	1
CDH2	0.069551	0.563365	0.641	0.541	1
TFF3	0.0704845	0.628355	0.308	0.041	1
TRAF3IP3	0.0714076	-5.36937	0.872	0.473	1
FCER1A	0.0714276	-4.96615	0.462	0.095	1
TGFBR2	0.0714282	0.65839	0.359	0.176	1
SLC6A19	0.0714282	-1.07154	0.641	0.77	1
PTGER4	0.0714282	-0.782839	0.154	0.311	1
HEG1	0.0714282	-0.624048	0.282	0.311	1
FAM83D	0.0714282	-0.95086	0.359	0.635	1
CLNK	0.0723823	-1.06068	0.179	0.243	1
CLDN10	0.0723823	-1.60697	0.333	0.581	1
RAB11FIP3	0.0723823	-0.683982	0.538	0.662	1
VIM	0.0733468	-1.60595	0.205	0.162	1
GSTA2	0.0733468	0.335228	0.641	0.459	1
ASPG	0.0733468	-0.690546	0.333	0.446	1
PRKG1	0.0743218	-0.47249	0.333	0.297	1
RFLNB	0.0753073	-0.433778	0.333	0.311	1
EDNRA	0.0753073	-0.496635	0.385	0.243	1
ROBO4	0.0753073	0.868501	0.385	0.365	1
ATP6V1G3	0.0763035	-3.43223	0.154	0.297	1
PCDH20	0.0763035	-1.09299	0.103	0.041	1
SBSPON	0.0773105	1.12979	0.308	0.216	1
ARHGAP26	0.0773105	1.02605	0.513	0.378	1
ACTA2	0.0783282	-1.97299	0.359	0.189	1
FMNL3	0.0783282	-0.553224	0.359	0.338	1
TCIRG1	0.0783282	0.359636	0.41	0.203	1
HADH	0.0783282	-0.323522	0.462	0.703	1
IGHM	0.0793568	-0.998519	0.308	0.027	1
HGD	0.0793568	-0.90775	0.487	0.635	1
DMGDH	0.0793568	-0.770892	0.513	0.676	1
WFDC10B	0.0803963	2.63966	0.179	0	1
AKNA	0.0814469	0.605949	0.462	0.338	1
MT1X	0.0814469	-0.287012	0.513	0.649	1
CSRP1	0.0846657	0.317756	0.333	0.176	1
CYP4A11	0.0846657	-0.670786	0.41	0.608	1
CASR	0.0846657	-2.33705	0.128	0.365	1
FGF7	0.0846657	0.800254	0.564	0.243	1
MTMR10	0.0846657	-0.265898	0.462	0.338	1
VCAM1	0.0857612	-0.555519	0.692	0.635	1
TINAG	0.0857612	-0.927431	0.538	0.649	1
CYBB	0.0857612	-0.460306	0.538	0.189	1
ADAMTS8	0.0857612	-1.27993	0.128	0.027	1
SCTR	0.0868681	-0.438949	0.462	0.068	1
RESF1	0.0868681	0.330783	0.538	0.297	1
IER3	0.0868681	-0.857871	0.513	0.392	1
ADAMTS4	0.0868681	1.7933	0.538	0.041	1
RAPGEF3	0.0868681	-0.344065	0.308	0.243	1
GGH	0.0868681	-0.599986	0.487	0.662	1
ZEB2	0.0868681	-0.784302	0.205	0.5	1
MYO10	0.0868681	-1.19286	0.487	0.338	1
TAF11L6	0.0868681	-0.658723	0.256	0.162	1
CLDN5	0.0879865	-0.29996	0.256	0.338	1
PDE1A	0.0879865	-1.22441	0.282	0.23	1
MKI67	0.0879865	-2.17976	0.282	0.027	1
APOL3	0.0879865	-0.732873	0.256	0.419	1
SATB2	0.0879865	-1.11354	0.538	0.459	1
ICA1	0.0879865	-0.526021	0.487	0.297	1
IKZF1	0.0891166	-0.4152	0.513	0.108	1
ERBB4	0.0891166	-0.309734	0.256	0.311	1
ZNF703	0.0891166	-0.793185	0.385	0.257	1
CLCN5	0.0891166	-1.0332	0.256	0.405	1
GCNT3	0.0891166	0.721312	0.462	0.014	1
ACSM2A	0.0902582	-0.783363	0.667	0.757	1
USP53	0.0902582	-0.62371	0.333	0.216	1
PRELP	0.0914117	-0.721722	0.256	0.378	1
AGXT	0.0914117	-3.46838	0.282	0.432	1
SLC1A1	0.0925769	-0.540129	0.538	0.689	1
MAPK4	0.0937541	-1.07213	0.333	0.297	1
RIMKLB	0.0949432	0.337081	0.41	0.257	1
SLC8A1	0.0961056	-2.42386	0.538	0.405	1
SPTBN2	0.0961443	-2.86166	0.462	0.324	1
ACE2	0.0961443	-1.58624	0.615	0.743	1
ALDH1L1	0.0961443	-0.296704	0.513	0.662	1
PDE3A	0.0961443	-0.370569	0.308	0.405	1
PGGHG	0.0961443	-0.454574	0.487	0.297	1
CXCL10	0.0973577	-0.743384	0.282	0.027	1
ZBTB46	0.0973577	0.592225	0.436	0.324	1
SPNS2	0.0973577	-0.554092	0.615	0.716	1
ABCG1	0.0973577	1.38012	0.487	0.378	1
MAFK	0.0973577	0.615953	0.385	0.216	1
P2RY10	0.0985832	-2.93613	0.282	0.014	1
ALDH1A3	0.0985832	0.299736	0.564	0.176	1
SLC22A18	0.0985832	-0.779076	0.487	0.581	1
ZFP36L2	0.0985832	0.310648	0.333	0.351	1
TAGLN	0.099821	-0.25018	0.256	0.257	1
IGFBP4	0.099821	-0.301467	0.487	0.622	1
FAM118A	0.099821	0.367841	0.308	0.473	1
HMCN1	0.099821	-0.906836	0.282	0.162	1
KCTD15	0.099821	-0.901679	0.564	0.338	1
CALB1	0.100954	-4.56469	0.59	0.365	1
TACC3	0.10107	-5.55748	0.667	0.365	1
ADH1B	0.101071	-0.875181	0.333	0.243	1
LCE2A	0.102333	-6.02863	0.487	0.041	1
NNMT	0.102334	-2.52925	0.744	0.635	1
PPP1R1A	0.102334	0.45851	0.385	0.338	1
CLCNKB	0.102334	-1.94695	0.385	0.284	1
IMPA2	0.102334	-0.371715	0.564	0.716	1
SLCO4C1	0.102334	-1.73405	0.41	0.541	1
QDPR	0.102334	-0.898324	0.641	0.703	1
CD226	0.102334	-0.430086	0.282	0.378	1
SLAMF7	0.103608	-4.85875	0.333	0.027	1
JCHAIN	0.103609	-3.27217	0.462	0.054	1
TOP2A	0.103609	-1.89091	0.41	0.068	1
IVNS1ABP	0.103609	-1.19677	0.564	0.378	1
GNLY	0.103609	-1.29775	0.231	0.054	1
CCR7	0.103609	-1.82863	0.333	0.027	1
CTSZ	0.103609	-0.30189	0.692	0.541	1
CCDC81	0.103609	-1.30077	0.154	0.041	1
ABCC1	0.103609	1.35425	0.436	0.351	1
TRIM50	0.104897	-2.64985	0.487	0.392	1
PFKP	0.106197	0.325335	0.385	0.243	1
B2M	0.106197	-0.618376	0.256	0.176	1
NDRG1	0.106197	-0.659918	0.436	0.5	1
PTN	0.106197	-0.283271	0.308	0.378	1
SFRP1	0.10751	-4.17446	0.385	0.284	1
SLC4A9	0.10751	-2.23926	0.256	0.23	1
AIF1	0.10751	0.811425	0.282	0.095	1
SHROOM3	0.10751	0.30174	0.538	0.419	1
ITIH5	0.10751	0.993485	0.308	0.216	1
LAMA4	0.10751	-0.683804	0.462	0.23	1
TST	0.10751	-0.713997	0.59	0.649	1
APOL2	0.10751	0.476739	0.385	0.243	1
SMIM32	0.108836	-1.84813	0.615	0.73	1
CPE	0.108836	-0.541338	0.282	0.351	1
KRTAP13-4	0.108836	-4.63472	0.256	0.041	1
CD53	0.110175	0.848144	0.487	0.081	1
CD79B	0.110175	-0.923026	0.308	0.054	1
PTER	0.111527	-1.50743	0.41	0.514	1
SLC16A5	0.111527	-0.357011	0.385	0.23	1
KRTAP22-1	0.111527	-2.44195	0.128	0.027	1
PLCB4	0.112892	1.06828	0.385	0.419	1
PTGR1	0.112892	-0.930576	0.487	0.608	1
CD19	0.112892	-2.99113	0.282	0.014	1
S100A8	0.11427	-3.22099	0.513	0.041	1
ADAMTSL2	0.11427	-1.13467	0.308	0.514	1
CCL21	0.115661	-4.19044	0.436	0.041	1
TMEM213	0.115661	-1.91302	0.179	0.216	1
GPT	0.115661	-1.13945	0.282	0.527	1
PTX3	0.115661	-1.79052	0.308	0.027	1
USH1C	0.115661	-0.450868	0.59	0.662	1
CD3D	0.115661	-3.09219	0.513	0.041	1
SERPINA5	0.117065	-4.15134	0.462	0.311	1
TSPAN5	0.117065	0.793494	0.128	0.108	1
AKR1B1	0.117065	1.06753	0.487	0.27	1
CLEC2D	0.117065	-0.971777	0.333	0.23	1
C1QC	0.118483	-0.688522	0.564	0.554	1
CD70	0.118483	1.48285	0.41	0	1
PKP3	0.118483	1.2329	0.154	0	1
CCL24	0.118483	2.22789	0.179	0	1
RGL3	0.118483	-0.870968	0.359	0.297	1
EVI2A	0.118483	0.43471	0.436	0	1
TGFB1I1	0.118483	-0.759311	0.359	0.284	1
CDC42EP5	0.118483	-1.21691	0.308	0.243	1
ALOX5	0.119915	-0.655169	0.538	0.189	1
ITGBL1	0.119915	-0.585033	0.128	0.027	1
PEBP1	0.119915	-1.10135	0.538	0.581	1
NAT8	0.121359	-0.651892	0.641	0.73	1
HAVCR2	0.121359	0.601393	0.667	0.554	1
IGFBP6	0.121359	-0.473075	0.41	0.27	1
PEA15	0.121359	-0.573613	0.385	0.257	1
ME3	0.121359	1.13165	0.282	0.23	1
NEBL	0.121359	-0.653472	0.077	0.176	1
IQGAP3	0.121359	0.318748	0.205	0.014	1
DPEP1	0.122818	-0.288191	0.718	0.851	1
EMP3	0.122818	-0.955224	0.462	0.405	1
SLA	0.122818	0.321487	0.205	0.095	1
CEBPB	0.122818	0.43589	0.487	0.432	1
CDH13	0.122818	-0.86193	0.256	0.189	1
KLHL3	0.122818	-2.68975	0.308	0.351	1
KRT19	0.12429	-0.976846	0.436	0.23	1
UPP2	0.12429	-2.57518	0.41	0.541	1
CLDN19	0.125776	-1.44893	0.359	0.432	1
KCNQ1	0.125776	-1.89212	0.205	0.216	1
HDGFL3	0.125776	0.492009	0.41	0.338	1
IRF2BPL	0.127275	-0.374938	0.436	0.324	1
CXCL2	0.128789	-1.93913	0.564	0.068	1
PAG1	0.128789	0.836731	0.462	0.311	1
KIAA1191	0.130316	-0.507255	0.692	0.757	1
GGT5	0.130316	-1.06169	0.41	0.351	1
SCD5	0.130316	-0.34507	0.513	0.419	1
FOXI1	0.131858	-0.491788	0.231	0.297	1
CPXM2	0.131858	-2.24547	0.282	0.311	1
NET1	0.131858	-1.04091	0.564	0.595	1
PIPOX	0.131858	-0.506922	0.487	0.622	1
TSGA10IP	0.131858	2.15805	0.308	0	1
ENC1	0.133413	0.536962	0.487	0.311	1
PAPPA	0.133413	0.639876	0.41	0.257	1
OTOGL	0.133413	-0.634999	0.308	0.5	1
TLN2	0.133413	-0.615545	0.615	0.676	1
VSTM4	0.133413	-1.00701	0.41	0.541	1
EPO	0.134983	-1.20327	0.308	0.027	1
CYP26B1	0.134983	-0.648543	0.487	0.432	1
GCHFR	0.134983	-0.744161	0.385	0.527	1
CNRIP1	0.134983	-0.671484	0.308	0.365	1
GLRX	0.134983	-0.457252	0.692	0.743	1
WFDC2	0.136567	-3.77944	0.179	0.257	1
SLC39A5	0.138165	-0.664156	0.513	0.622	1
SLC44A2	0.138165	-0.251744	0.179	0.176	1
PDK1	0.138165	-1.14961	0.385	0.284	1
PCSK6	0.138165	1.40393	0.359	0.284	1
ACKR1	0.141404	-1.40303	0.436	0.054	1
NCAM1	0.141404	-1.30684	0.179	0.014	1
FLT4	0.143046	-0.509057	0.359	0.365	1
TMEM106A	0.143046	-0.667776	0.538	0.541	1
STEAP4	0.143046	-0.633029	0.436	0.23	1
MSRB1	0.143046	-0.611762	0.487	0.541	1
CYP17A1	0.144702	-1.62814	0.179	0.351	1
CDH5	0.144702	-0.418774	0.359	0.378	1
MRC1	0.144702	0.806313	0.513	0.473	1
GALM	0.144702	-0.753834	0.615	0.676	1
CTSH	0.144702	-0.615964	0.538	0.608	1
CLDN7	0.146373	0.356453	0.487	0.378	1
CCDC102B	0.146373	-1.65082	0.538	0.486	1
RCAN1	0.146373	0.38855	0.795	0.581	1
NFIX	0.146373	0.91943	0.436	0.378	1
PARP8	0.148058	-2.6508	0.256	0.351	1
SCNN1G	0.149759	-2.83538	0.256	0.297	1
MGST1	0.149759	-0.571652	0.641	0.689	1
ARHGEF28	0.149759	-1.10399	0.538	0.622	1
DCXR	0.151474	-1.06495	0.462	0.554	1
TBC1D10C	0.153204	-1.86916	0.308	0.054	1
ABCC3	0.153204	-1.18731	0.41	0.405	1
HPCAL4	0.153204	-2.8711	0.231	0.162	1
CALHM2	0.153204	-0.450966	0.256	0.095	1
PLTP	0.154949	0.323471	0.41	0.257	1
CSF2RB	0.154949	-1.27311	0.256	0.041	1
CKAP2L	0.154949	-3.81236	0.41	0.041	1
CPA1	0.154949	0.585475	0.282	0.014	1
ITGA2	0.156709	0.8184	0.487	0.338	1
LGALS3	0.158484	-0.471308	0.385	0.27	1
TBC1D1	0.16208	0.321262	0.436	0.338	1
FMO3	0.16208	-0.79394	0.282	0.27	1
RBM5	0.16208	0.67212	0.333	0.324	1
SPHK1	0.16208	-1.75748	0.564	0.095	1
SELPLG	0.16208	-0.969823	0.462	0.054	1
RBMS3	0.163901	-0.818742	0.436	0.338	1
TMEM54	0.163901	-0.252612	0.487	0.27	1
LIME1	0.163901	-0.873531	0.487	0.649	1
KRT7	0.165738	-4.44707	0.154	0.27	1
KIFC1	0.165738	-1.73056	0.41	0.041	1
HECW1	0.167589	-0.328414	0.538	0.649	1
SELENOP	0.167589	-0.95799	0.436	0.595	1
SLC16A4	0.167589	-0.576186	0.513	0.662	1
RAP1GAP	0.167589	-0.47104	0.538	0.419	1
LYVE1	0.167589	-0.412389	0.231	0.365	1
CDA	0.167589	-0.308591	0.333	0.486	1
UNC13A	0.169457	1.37267	0.333	0	1
MME	0.17134	-0.832915	0.385	0.554	1
S100A9	0.17134	0.537173	0.41	0.068	1
CDKN1C	0.17134	-0.857575	0.179	0.216	1
SORL1	0.17134	-0.360839	0.308	0.257	1
C11orf80	0.17134	-0.501461	0.462	0.419	1
RASSF9	0.17134	-0.727366	0.487	0.203	1
SPARC	0.173238	-1.25555	0.128	0.23	1
UNC5B	0.173238	-0.377247	0.385	0.446	1
PC	0.173238	-0.901566	0.462	0.554	1
EAF2	0.173238	-0.604474	0.513	0.635	1
UACA	0.175152	-0.72259	0.205	0.324	1
DKK3	0.175152	-0.339721	0.333	0.257	1
ARHGAP9	0.175152	-0.255517	0.333	0.041	1
DUSP9	0.177082	-0.272178	0.128	0.27	1
LUM	0.177082	-0.893483	0.59	0.5	1
COL14A1	0.177082	-0.681735	0.308	0.257	1
DNASE1L3	0.177082	-1.40901	0.282	0.5	1
FILIP1L	0.177082	0.420335	0.385	0.324	1
NAAA	0.177082	0.315886	0.436	0.378	1
SIPA1	0.177082	-0.570977	0.333	0.351	1
SPOCK1	0.179028	-0.268793	0.256	0.189	1
RAMP2	0.179028	0.450006	0.256	0.324	1
EHHADH	0.179028	-0.949765	0.564	0.635	1
CDH1	0.179028	-0.39268	0.308	0.27	1
RASL11A	0.179028	-1.02889	0.154	0.23	1
SNX8	0.179028	-0.35939	0.59	0.5	1
HSPA4L	0.180988	-3.93029	0.949	0.851	1
HOXB6	0.180989	-0.322722	0.205	0.189	1
ELF3	0.180989	-2.7547	0.718	0.568	1
TMEM47	0.180989	0.45712	0.256	0.122	1
PLK3	0.180989	1.07521	0.538	0.162	1
HBD	0.180989	-1.53961	0.231	0.027	1
CTSB	0.182967	0.462186	0.846	0.811	1
TMEM204	0.182967	0.328347	0.333	0.189	1
INF2	0.182967	0.585373	0.256	0.189	1
ITGA4	0.182967	-2.01129	0.359	0.122	1
YBX2	0.182967	-2.00823	0.154	0.027	1
HBA2	0.18496	-0.359365	0.103	0.014	1
SVEP1	0.18496	-1.03739	0.231	0.392	1
CD3E	0.18496	-3.95433	0.282	0.054	1
HOXD8	0.186969	-0.759313	0.41	0.324	1
SFN	0.186969	-3.78986	0.385	0.027	1
DNAH5	0.186969	-1.80996	0.462	0.297	1
CD27	0.186969	-3.76606	0.256	0.027	1
PTGS1	0.186969	-2.44969	0.333	0.081	1
AFAP1L1	0.186969	-0.735145	0.256	0.297	1
SORD	0.186969	-0.857206	0.615	0.676	1
TRPC6	0.188995	0.474064	0.179	0.054	1
DHRS2	0.188995	-0.314207	0.154	0.014	1
CCSER1	0.188995	-0.571528	0.231	0.297	1
ACTN1	0.188995	0.423102	0.538	0.297	1
PPP1R15A	0.188995	0.641295	0.744	0.703	1
MMRN2	0.191037	-0.776624	0.282	0.432	1
MAP2	0.191037	-0.366127	0.128	0.149	1
FOXD1	0.191037	0.966506	0.282	0.135	1
SLC6A20	0.191037	0.696132	0.333	0.027	1
LRRC74B	0.191037	-3.17974	0.128	0.014	1
PTK7	0.191037	-0.333549	0.359	0.324	1
RIMBP2	0.191037	-0.298754	0.154	0.054	1
ARHGAP17	0.191037	0.577812	0.359	0.378	1
CA2	0.193094	-0.371388	0.769	0.581	1
HOGA1	0.193094	0.432129	0.462	0.662	1
CD163	0.195168	-1.88195	0.487	0.486	1
FXYD5	0.197259	0.360132	0.359	0.216	1
CD4	0.197259	-0.492478	0.436	0.216	1
TTC29	0.197259	-2.51111	0.256	0.081	1
DLG4	0.197259	-0.350244	0.513	0.365	1
MFRP	0.199365	-1.10638	0.462	0.027	1
KCNJ1	0.201489	-0.989061	0.205	0.23	1
ANGPTL4	0.201489	1.53904	0.462	0.216	1
CTSA	0.201489	-0.406393	0.41	0.554	1
IL6	0.201489	-3.02409	0.359	0.027	1
S100A10	0.201489	-0.468741	0.436	0.311	1
LILRA4	0.203628	1.4096	0.41	0	1
GPSM3	0.203628	-1.26448	0.564	0.176	1
SP140	0.203628	-0.755736	0.179	0.068	1
PTGER2	0.203628	-1.44102	0.282	0.176	1
SLIT2	0.203628	-0.639021	0.487	0.527	1
SPON2	0.205784	-0.710951	0.462	0.338	1
ST6GAL1	0.205784	-0.998124	0.179	0.243	1
ALDH1A1	0.205784	-0.74389	0.41	0.514	1
MPST	0.207957	-0.820499	0.615	0.649	1
CLDN3	0.207957	0.263983	0.513	0.486	1
NR4A1	0.208221	-1.96244	0.949	0.797	1
FUT6	0.210146	-1.29388	0.59	0.635	1
FAM89A	0.210146	0.349093	0.231	0.257	1
RHOB	0.212352	0.311732	0.615	0.473	1
RSPO1	0.212352	-1.81553	0.359	0.041	1
CX3CL1	0.212352	1.23662	0.487	0.338	1
TFPI2	0.214574	0.549794	0.487	0.068	1
HMGB2	0.214574	-0.253258	0.308	0.23	1
SAMD9L	0.214574	-0.418413	0.385	0.392	1
CCDC198	0.214574	-0.40365	0.641	0.554	1
TBC1D24	0.216813	-0.329425	0.308	0.284	1
PTGS2	0.216813	-1.10102	0.308	0.135	1
EVX1	0.216813	2.09684	0.128	0	1
ITM2C	0.219069	-0.524395	0.128	0.216	1
KLRB1	0.219069	-2.44121	0.436	0.081	1
CAPS	0.219069	-0.378625	0.385	0.243	1
MILR1	0.219069	-2.52359	0.359	0.068	1
THBS1	0.221342	-0.273246	0.59	0.514	1
ADM	0.221342	-1.68181	0.538	0.405	1
CDH11	0.221342	-0.282613	0.564	0.446	1
RNF186	0.221342	-0.728248	0.205	0.392	1
ADGRB2	0.221342	0.501323	0.282	0.041	1
IGHA1	0.223631	-2.68134	0.436	0.014	1
TEK	0.223631	-0.266938	0.385	0.378	1
CCL22	0.223631	-1.67369	0.205	0.014	1
PDGFRB	0.225938	-1.15651	0.256	0.284	1
SPI1	0.225938	1.20919	0.538	0.297	1
AEBP1	0.225938	0.391906	0.359	0.311	1
TSPAN7	0.225938	-0.919041	0.333	0.351	1
PLD4	0.225938	-0.42775	0.179	0.068	1
NUSAP1	0.225938	-3.76439	0.641	0.203	1
LHX6	0.225938	-1.24446	0.282	0.014	1
ATP1B1	0.228261	-2.03451	0.538	0.351	1
MARCKSL1	0.228261	0.691095	0.487	0.405	1
NQO1	0.228261	1.04621	0.385	0.311	1
KCTD12	0.230602	-2.211	0.564	0.446	1
HOXB3	0.230602	-1.70878	0.128	0.203	1
PDE2A	0.230602	-0.539216	0.179	0.446	1
NABP1	0.230602	0.251812	0.538	0.432	1
HIST1H3H	0.230602	0.94876	0.359	0.014	1
CDH16	0.232959	-2.29346	0.41	0.351	1
C1orf21	0.232959	-0.364127	0.179	0.284	1
SLC7A5	0.232959	-0.855195	0.231	0.081	1
EDNRB	0.235333	-1.22124	0.487	0.446	1
MCM6	0.235333	-0.803702	0.308	0.432	1
NKD2	0.235333	0.896742	0.462	0.216	1
APCDD1	0.237725	-0.291529	0.41	0.122	1
HR	0.240134	-1.75164	0.179	0.041	1
MAOA	0.240134	1.20726	0.615	0.473	1
IGFN1	0.242559	-0.69654	0.154	0.014	1
FAM102A	0.242559	0.369688	0.513	0.459	1
GALNT10	0.245002	0.331665	0.333	0.324	1
NR3C2	0.245002	-0.407704	0.462	0.432	1
INSR	0.245002	-0.742385	0.59	0.635	1
PTPN1	0.247462	0.601703	0.564	0.432	1
GNA14	0.247462	0.936899	0.308	0.473	1
KNG1	0.249939	-4.4812	0.436	0.365	1
CD38	0.24994	-2.43286	0.436	0.122	1
MPPED2	0.24994	-0.371404	0.231	0.243	1
ID4	0.24994	-0.777979	0.615	0.5	1
S1PR1	0.24994	-2.70069	0.359	0.365	1
HS3ST1	0.252434	0.327549	0.513	0.041	1
PTGFR	0.252434	-1.18357	0.205	0.338	1
FRZB	0.254946	-1.62892	0.333	0.135	1
ADGRE5	0.254946	-0.384476	0.308	0.23	1
FCGR2A	0.254946	-0.323597	0.564	0.135	1
TNFRSF11B	0.254946	0.268383	0.641	0.514	1
TBXA2R	0.257476	-0.422192	0.179	0.324	1
JCAD	0.257476	-0.75983	0.487	0.459	1
MAP4K4	0.257476	0.340274	0.436	0.351	1
SLC4A1	0.260022	-3.84598	0.359	0.405	1
C1orf198	0.260022	-0.493075	0.385	0.284	1
PRUNE2	0.260022	0.301407	0.385	0.432	1
ACE	0.260022	-0.335798	0.359	0.554	1
CD6	0.260022	-0.80556	0.385	0.014	1
BNC2	0.260022	-0.944504	0.667	0.608	1
SERPINA4	0.260022	-1.32922	0.205	0.189	1
CPT1A	0.260022	-0.375033	0.436	0.392	1
CHRDL1	0.262586	1.30878	0.256	0.311	1
CR1	0.262586	0.270652	0.256	0.203	1
SLC14A1	0.262586	1.53401	0.179	0.027	1
TNFRSF18	0.262586	-1.87212	0.231	0.041	1
CD247	0.262586	-4.26469	0.359	0.027	1
NSMF	0.262586	-0.42392	0.538	0.405	1
BASP1	0.262586	-0.324671	0.538	0.243	1
AGXT2	0.265168	-0.543203	0.538	0.649	1
CLEC20A	0.265168	0.823614	0.282	0	1
IGFBP5	0.267767	0.65254	0.231	0.176	1
FERMT3	0.270382	-3.8478	0.923	0.527	1
EHD3	0.270383	-0.525048	0.051	0.23	1
ST5	0.270383	-0.751939	0.308	0.378	1
SERPINA11	0.270383	-4.15118	0.256	0.027	1
CXCR5	0.270383	-2.95013	0.256	0.054	1
FOXD2	0.270383	-0.263684	0.103	0.149	1
BAIAP2L1	0.270383	0.454299	0.385	0.27	1
PHLDA2	0.270383	0.500865	0.462	0.068	1
SLC39A6	0.270383	-0.442057	0.41	0.311	1
DTNA	0.270383	0.813348	0.385	0.257	1
SERPING1	0.273017	-0.732248	0.436	0.338	1
PSD3	0.273017	-0.398825	0.385	0.149	1
RERG	0.273017	0.332025	0.41	0.432	1
ERRFI1	0.275668	-0.413377	0.795	0.77	1
STEAP1B	0.275668	0.925045	0.333	0	1
ATP2B4	0.275668	0.29654	0.231	0.324	1
NOTCH3	0.278337	-0.382544	0.231	0.216	1
PAX2	0.278337	-0.601656	0.59	0.581	1
MICALL2	0.278337	-0.356906	0.564	0.27	1
ECM1	0.281023	-1.9069	0.308	0.284	1
S100A16	0.281023	0.908442	0.308	0.284	1
ABCC9	0.283727	-1.09396	0.538	0.378	1
ACMSD	0.286449	-1.28796	0.59	0.689	1
PLVAP	0.286449	-1.08556	0.385	0.514	1
LDLR	0.286449	-1.19869	0.564	0.473	1
PTP4A3	0.289188	-3.48984	0.308	0.243	1
PDLIM4	0.289188	1.07829	0.256	0.135	1
IGF2BP3	0.289188	-1.21598	0.179	0.014	1
RHCG	0.291943	-3.98683	0.231	0.365	1
IFI6	0.291944	-0.510735	0.359	0.338	1
HIST1H1A	0.291944	-0.556843	0.282	0.149	1
TSPAN18	0.291944	0.823985	0.667	0.473	1
AJUBA	0.291944	-1.35189	0.333	0.527	1
PPFIBP1	0.294718	-0.503048	0.487	0.527	1
XPNPEP2	0.294718	-0.903494	0.795	0.784	1
SLC9A3R2	0.29751	-0.96682	0.282	0.203	1
CD74	0.29751	-0.403841	0.41	0.392	1
LTK	0.29751	-0.987001	0.179	0.041	1
FRMPD3	0.29751	-4.231	0.103	0.014	1
COBLL1	0.30032	-0.921819	0.256	0.297	1
RASSF4	0.30032	-0.5214	0.487	0.514	1
SOCS1	0.30032	-1.05265	0.359	0.297	1
ASAH1	0.30032	-0.717051	0.41	0.527	1
SNX30	0.30032	-1.52793	0.538	0.527	1
GRAMD1B	0.30032	-0.808692	0.308	0.514	1
LYPD1	0.303147	-0.569533	0.513	0.054	1
GATA2	0.303147	-0.659031	0.308	0.311	1
DPP4	0.303147	-0.787078	0.615	0.662	1
MGLL	0.303147	-0.365163	0.385	0.378	1
REPS2	0.303147	-0.762265	0.41	0.473	1
DEFB1	0.305956	-3.3336	0.41	0.378	1
TPPP3	0.305991	0.809746	0.179	0.162	1
IFITM3	0.305991	-0.688956	0.231	0.27	1
SDC3	0.305991	0.938264	0.333	0.27	1
SLC2A2	0.305991	0.396088	0.667	0.568	1
ADCY7	0.305991	-1.08388	0.385	0.095	1
OOEP	0.305991	-3.45065	0.359	0.041	1
CLIC3	0.305991	0.749943	0.231	0.027	1
SPP1	0.30885	-3.3226	0.564	0.514	1
PTGER3	0.308854	-3.66547	0.308	0.27	1
RIPOR1	0.308854	-1.38618	0.41	0.284	1
FXYD6	0.308854	-0.890286	0.308	0.432	1
LRRC26	0.308854	-4.12056	0.231	0.068	1
PLPP1	0.311734	-0.418589	0.231	0.297	1
FGA	0.311734	-0.531687	0.564	0.068	1
ACAA2	0.311734	-1.16796	0.41	0.662	1
ANO1	0.311734	-1.57458	0.179	0.203	1
TNIK	0.311734	0.493898	0.538	0.446	1
TNKS1BP1	0.311734	0.692212	0.436	0.378	1
NFAT5	0.311734	0.336887	0.462	0.392	1
CTXN1	0.311734	-0.45051	0.462	0.203	1
HSPG2	0.314631	-0.788418	0.41	0.446	1
NLRP1	0.314631	-1.56791	0.231	0.23	1
TRABD2B	0.314631	-0.278589	0.641	0.5	1
ALPK3	0.317547	-0.955923	0.487	0.405	1
POU3F4	0.317547	0.738033	0.154	0.014	1
DMRT2	0.32048	-1.33168	0.256	0.338	1
CD37	0.32048	-0.369086	0.333	0.041	1
MAP4K1	0.32048	-1.96094	0.564	0.095	1
CD5	0.32048	-2.15002	0.41	0.041	1
C1orf61	0.32343	-3.57662	0.359	0.014	1
MMP9	0.326398	-4.19991	0.513	0.014	1
CCN1	0.326398	-1.99926	0.872	0.892	1
SYT13	0.326398	-1.01763	0.513	0.446	1
REG1A	0.326398	-2.79565	0.564	0.014	1
TM4SF19	0.326398	-2.37044	0.436	0.014	1
COL22A1	0.329384	-1.0508	0.256	0.068	1
RFPL4A	0.329384	-5.21024	0.231	0.054	1
CKMT2	0.332388	-0.905708	0.256	0.459	1
EFHD1	0.332388	-0.417609	0.385	0.5	1
CA12	0.335408	-4.45431	0.359	0.297	1
SYNPO	0.335409	-0.51453	0.154	0.149	1
CD52	0.335409	-1.55702	0.462	0.041	1
FAM30A	0.335409	-0.754132	0.205	0.054	1
HSD11B2	0.338448	-4.20126	0.359	0.378	1
GSN	0.338448	-0.440378	0.359	0.311	1
PLEKHO1	0.338448	0.332422	0.41	0.27	1
G6PC	0.338448	-0.586764	0.564	0.541	1
CD24	0.338448	-0.676098	0.436	0.338	1
SLC5A3	0.341504	-3.15148	0.821	0.757	1
MAFB	0.341504	0.310792	0.256	0.284	1
CORO1A	0.341504	-1.65422	0.436	0.095	1
NIBAN3	0.341504	-2.4837	0.41	0.041	1
TYMP	0.341504	0.535794	0.538	0.243	1
SLC2A1	0.341504	-0.290041	0.41	0.27	1
FCRL1	0.341504	-2.64331	0.128	0.014	1
OPRD1	0.341504	-1.11115	0.128	0.041	1
PARVG	0.344578	-3.25549	0.487	0.108	1
DSEL	0.344578	-1.1317	0.641	0.635	1
CD44	0.34767	-0.946888	0.538	0.432	1
CD47	0.34767	-0.343058	0.205	0.365	1
RASL12	0.34767	-0.387739	0.205	0.162	1
MUC20	0.350779	-0.80126	0.333	0.459	1
C1R	0.350779	-0.280245	0.333	0.311	1
ANO3	0.350779	-0.97017	0.154	0.081	1
LRRN2	0.350779	0.553035	0.59	0.189	1
GAMT	0.350779	-0.834984	0.513	0.622	1
CDC42EP3	0.353906	-0.631846	0.205	0.23	1
KCNC4	0.353906	-0.745474	0.333	0.297	1
EFNA1	0.353906	-0.262502	0.462	0.5	1
TMEM252	0.35705	-1.03646	0.513	0.608	1
C1QTNF1	0.35705	-0.712043	0.385	0.351	1
LMO3	0.35705	-0.251088	0.179	0.054	1
MECOM	0.360212	-0.652377	0.205	0.297	1
RASL11B	0.360212	-0.333201	0.154	0.23	1
SLC16A9	0.363391	-1.15583	0.641	0.649	1
SLC9A3	0.363391	-0.68699	0.59	0.649	1
CCL14	0.363391	-0.809453	0.436	0.514	1
HOXB4	0.363391	-1.00176	0.231	0.405	1
JAK3	0.363391	0.289344	0.462	0.068	1
CAVIN2	0.363391	-0.741428	0.282	0.432	1
SSTR1	0.363391	-1.12039	0.436	0.27	1
OCIAD2	0.363391	0.444768	0.769	0.689	1
MAP3K20	0.366588	-0.298417	0.231	0.338	1
SLC9A3R1	0.366588	-0.785095	0.667	0.676	1
COL6A1	0.366588	-0.351437	0.256	0.243	1
TMC6	0.366588	-1.11561	0.385	0.189	1
FYB1	0.369803	-0.521372	0.462	0.068	1
SPTSSA	0.369803	0.283431	0.513	0.432	1
ATP6V1C2	0.373034	-0.731725	0.179	0.297	1
FXYD2	0.373034	-1.04153	0.359	0.338	1
VAV3	0.373034	-0.862198	0.359	0.378	1
MCOLN2	0.373034	0.384295	0.282	0.095	1
RGS4	0.376284	-3.92029	0.538	0.041	1
WNT7A	0.376284	-3.47992	0.385	0.027	1
DLGAP1	0.376284	-0.988523	0.538	0.162	1
PARD6G	0.376284	-0.485541	0.231	0.419	1
ANGPTL3	0.376284	-0.710282	0.513	0.689	1
THBD	0.376284	-0.657008	0.538	0.324	1
CPED1	0.376284	-0.279455	0.333	0.486	1
PTCHD1	0.376284	-3.00972	0.41	0.027	1
SYNGR4	0.376284	-4.6026	0.154	0.027	1
PRDM1	0.376284	0.380718	0.41	0.189	1
TBX1	0.379546	-6.4711	0.179	0.041	1
NTN4	0.37955	-1.73589	0.282	0.419	1
TINAGL1	0.37955	-1.0734	0.359	0.378	1
TPM4	0.37955	0.390629	0.333	0.27	1
PROZ	0.37955	0.600785	0.462	0.446	1
FZD4	0.37955	-0.25262	0.385	0.338	1
SLC17A9	0.37955	-1.1263	0.256	0.027	1
SIM2	0.386136	-0.50702	0.154	0.081	1
PALLD	0.389455	0.318356	0.359	0.284	1
KLF9	0.389455	-0.545044	0.256	0.392	1
SPTLC3	0.389455	-0.383433	0.41	0.459	1
ATP6V0D2	0.392791	-1.63266	0.231	0.365	1
MT-ND5	0.392791	-0.640381	0.154	0.338	1
PRR35	0.392791	-0.873316	0.513	0.419	1
TMEM51	0.392791	-1.75561	0.333	0.284	1
OR1E1	0.392791	0.578099	0.282	0	1
FN1	0.396144	0.46236	0.385	0.338	1
TYRO3	0.396144	-0.480834	0.179	0.176	1
C6orf141	0.396144	-1.23613	0.538	0.027	1
PYHIN1	0.396144	-1.30772	0.538	0.027	1
EXPH5	0.396144	-0.90754	0.103	0.365	1
Z82206.1	0.396144	-4.15814	0.256	0.027	1
KL	0.399514	-0.44849	0.564	0.676	1
ARHGEF10	0.399514	-1.35968	0.333	0.459	1
N4BP3	0.399514	-0.295424	0.333	0.149	1
FBP1	0.402902	-0.749788	0.615	0.77	1
SERPINF2	0.402902	0.36351	0.564	0.595	1
FMO4	0.402902	-0.790956	0.538	0.514	1
SAMD3	0.402902	-1.19753	0.41	0.054	1
IFITM5	0.402902	-0.947475	0.333	0.027	1
DCBLD2	0.409729	0.709295	0.462	0.27	1
TUBB	0.409729	0.320463	0.308	0.419	1
ANTXR1	0.409729	-0.489768	0.205	0.351	1
NKG7	0.409729	-4.51282	0.41	0.027	1
METTL7B	0.409729	0.488828	0.59	0.5	1
CFAP126	0.409729	1.56146	0.308	0	1
TBX3	0.413168	-0.537088	0.179	0.149	1
MACC1	0.413168	0.688645	0.462	0.378	1
SLC7A9	0.413168	-0.337057	0.564	0.5	1
SULF2	0.413168	0.47416	0.487	0.405	1
FKBP10	0.413168	-0.732255	0.359	0.297	1
CHRNA4	0.413168	-0.37858	0.641	0.5	1
FAM3B	0.416624	-0.278301	0.231	0.284	1
RNF144B	0.416624	0.478723	0.487	0.473	1
ZDHHC14	0.416624	-0.555211	0.359	0.338	1
AGRN	0.420097	-0.384246	0.385	0.297	1
ISM1	0.420097	-0.810799	0.282	0.149	1
RHEX	0.420097	0.668401	0.436	0.459	1
EEF1A2	0.420097	-1.3709	0.179	0.041	1
IL2RA	0.420097	-0.379403	0.385	0.041	1
HMGA1	0.420097	0.487514	0.487	0.203	1
CAPN3	0.423587	-0.756938	0.385	0.432	1
PDGFD	0.423587	-0.589043	0.359	0.392	1
HIF1A	0.423587	0.983707	0.487	0.405	1
ANKRD2	0.423587	-0.386082	0.462	0.081	1
CYP4F3	0.423587	-0.821176	0.59	0.649	1
PIK3R1	0.423587	-0.358946	0.359	0.486	1
ISOC2	0.423587	0.363252	0.59	0.635	1
CPNE2	0.427094	-0.485235	0.256	0.446	1
SLC11A1	0.430618	0.299263	0.205	0.068	1
GBP5	0.430618	-2.83281	0.333	0.068	1
TTYH3	0.430618	0.264075	0.718	0.595	1
PADI1	0.430618	-4.03016	0.333	0.041	1
SNED1	0.430618	-0.268469	0.282	0.365	1
IL23A	0.434158	-2.26169	0.256	0.041	1
EFCAB13	0.434158	-0.347935	0.333	0.284	1
NBEAL2	0.434158	-0.407331	0.333	0.5	1
PDE5A	0.437716	0.308066	0.333	0.284	1
KIT	0.437716	-0.772935	0.385	0.432	1
S100A2	0.44129	-2.48491	0.41	0.27	1
ESM1	0.44129	-0.887143	0.462	0.554	1
HOXD10	0.44129	-0.660634	0.256	0.176	1
CFAP45	0.44129	-0.746538	0.179	0.014	1
CTXN3	0.44129	-0.989789	0.538	0.608	1
C5orf46	0.44129	1.65829	0.154	0	1
WIPI1	0.44129	-0.321731	0.333	0.351	1
PLN	0.444881	-4.44	0.205	0.203	1
RRAS	0.444881	-0.659264	0.282	0.324	1
FGD2	0.444881	-0.449936	0.385	0.284	1
TTC38	0.444881	-0.270553	0.436	0.486	1
MYO5B	0.444881	0.513159	0.564	0.486	1
PNLDC1	0.448484	-3.22205	1	0.568	1
ACTC1	0.448488	-0.484806	0.231	0.014	1
EFNB2	0.452112	-1.42443	0.282	0.297	1
MRVI1	0.452112	-0.732393	0.205	0.378	1
ASB15	0.452112	-0.96905	0.564	0.608	1
SELENBP1	0.452112	-0.297317	0.41	0.527	1
ELN	0.459409	-1.94499	0.179	0.081	1
KCNJ16	0.459409	-0.804806	0.513	0.473	1
MSRA	0.459409	-1.60446	0.769	0.77	1
OR52R1	0.459409	1.60245	0.103	0	1
FOSB	0.462816	-2.71756	0.949	0.73	1
COL15A1	0.463082	-1.03932	0.436	0.284	1
TENM3	0.463082	-0.411414	0.179	0.081	1
CA4	0.466772	-1.35746	0.231	0.5	1
LRFN4	0.466772	-0.274527	0.308	0.095	1
ABCB1	0.470478	-0.27087	0.615	0.662	1
CTSW	0.470478	-2.41224	0.282	0.027	1
CD55	0.470478	0.385571	0.487	0.338	1
EPHB2	0.470478	0.387608	0.436	0.041	1
RASGEF1C	0.470478	-3.75743	0.179	0.041	1
ZFP92	0.470478	-1.09284	0.231	0.041	1
HELLS	0.4742	-0.372221	0.513	0.419	1
SLC15A3	0.4742	0.538941	0.282	0.216	1
FN3K	0.4742	-0.56265	0.59	0.649	1
DPEP2	0.4742	-0.389326	0.359	0.041	1
PLCE1	0.477938	0.359768	0.179	0.162	1
VAMP5	0.477938	-0.465024	0.282	0.284	1
AKR1C3	0.477938	0.408207	0.513	0.541	1
RAPH1	0.477938	-0.327935	0.462	0.365	1
CDKN2B	0.477938	-0.473505	0.385	0.041	1
ERG	0.477938	-0.29906	0.231	0.351	1
ENG	0.481692	-0.286479	0.41	0.324	1
PFKFB3	0.481692	-3.44366	0.436	0.405	1
RIPOR3	0.481692	-0.520301	0.564	0.446	1
FSCN1	0.481692	0.445495	0.385	0.203	1
SAMD7	0.481692	-1.07385	0.154	0.014	1
KRT6A	0.481692	-3.96543	0.41	0.041	1
CRYL1	0.485462	-0.568322	0.615	0.716	1
CD2	0.485462	-1.80028	0.487	0.054	1
CNNM2	0.485462	-0.420456	0.256	0.351	1
KIAA1217	0.485462	-0.289574	0.359	0.351	1
OCSTAMP	0.485462	-1.58124	0.154	0.054	1
GSTA1	0.489248	-0.601167	0.897	0.784	1
SLIT3	0.489248	-0.721221	0.487	0.5	1
MMP25	0.489248	-0.288883	0.436	0.027	1
KCNAB2	0.489248	-1.23215	0.744	0.595	1
MYLK	0.49305	-0.704668	0.282	0.311	1
ISLR	0.49305	-0.7646	0.333	0.365	1
SEZ6L	0.49305	2.12181	0.154	0	1
TEX15	0.49305	-2.08882	0.333	0.041	1
ABR	0.496868	-1.15728	0.487	0.5	1
RBP4	0.500446	-5.20194	0.256	0.473	1
PTH1R	0.500701	-0.63418	0.359	0.473	1
GIMAP1	0.500701	-0.903007	0.333	0.324	1
ENAH	0.500701	0.769748	0.41	0.324	1
PXMP2	0.500701	-0.742763	0.462	0.514	1
RGS5	0.504549	-5.05474	0.179	0.284	1
HABP2	0.50455	1.35657	0.436	0	1
IRX3	0.50455	-0.25012	0.359	0.378	1
PPARGC1A	0.50455	-1.24637	0.641	0.622	1
AIM2	0.50455	0.586874	0.205	0	1
RACK1	0.508414	-2.05493	0.41	0.514	1
C1QL3	0.508414	-1.4902	0.154	0.014	1
SPINK1	0.512294	-3.78056	0.256	0.284	1
RHOBTB3	0.512294	-0.301667	0.128	0.203	1
DAAM2	0.512294	-0.74744	0.154	0.324	1
ST8SIA1	0.512294	-0.699426	0.128	0.041	1
ZAP70	0.512294	-0.804516	0.385	0.041	1
GLIPR1	0.512294	-0.372792	0.308	0.108	1
KCP	0.512294	-0.348158	0.59	0.5	1
GRK3	0.512294	0.464459	0.359	0.284	1
TM4SF1	0.51619	-1.75947	0.385	0.392	1
MRGPRF	0.51619	0.29638	0.231	0.122	1
SLC13A2	0.51619	-1.72752	0.615	0.514	1
SNTB1	0.51619	-0.779972	0.359	0.365	1
FAM71A	0.51619	-3.70052	0.154	0.081	1
GNAI2	0.51619	0.258566	0.436	0.378	1
POPDC2	0.5201	-1.81086	0.179	0.068	1
FGFR4	0.5201	-0.809733	0.41	0.473	1
COL27A1	0.5201	-0.53543	0.462	0.527	1
OR4E1	0.5201	-3.16105	0.179	0.014	1
CYFIP2	0.524026	-0.781987	0.385	0.446	1
DAPK2	0.524026	-1.12856	0.359	0.257	1
HRH2	0.524026	-0.300546	0.41	0.054	1
SNAI2	0.524026	-1.21856	0.256	0.257	1
ITGA1	0.524026	-0.685115	0.462	0.473	1
TTC9	0.524026	-0.642883	0.436	0.243	1
TRNP1	0.527967	-0.487356	0.487	0.257	1
FMO2	0.527967	-1.58481	0.231	0.243	1
PCDH17	0.531923	-0.770112	0.436	0.162	1
TMSB15A	0.531923	1.24496	0.128	0.054	1
ARHGEF25	0.531923	0.522309	0.282	0.27	1
CELF2	0.531923	0.528105	0.231	0.176	1
COL6A3	0.535895	-0.331332	0.513	0.459	1
COL6A2	0.535895	-0.314013	0.282	0.338	1
PPP1R18	0.535895	-0.705327	0.41	0.243	1
SOGA3	0.535895	-2.93806	0.462	0.095	1
CYTIP	0.535895	-0.326658	0.282	0.176	1
CCNB1	0.535895	-0.621348	0.308	0.149	1
MAP3K21	0.535895	-0.604403	0.359	0.392	1
EVA1B	0.53988	0.322434	0.231	0.243	1
FPR3	0.53988	1.05887	0.41	0.054	1
SDC4	0.53988	-0.463995	0.256	0.378	1
GASK1B	0.53988	-0.284628	0.333	0.338	1
MBOAT1	0.53988	-0.6494	0.333	0.23	1
SDC1	0.543881	-0.46893	0.641	0.662	1
CLEC3B	0.543881	-0.532118	0.41	0.486	1
PXDN	0.543881	0.647009	0.41	0.176	1
ANO4	0.543881	-0.768351	0.128	0.014	1
CD72	0.543881	-0.505982	0.282	0.068	1
NES	0.547897	-1.60363	0.128	0.27	1
BACE2	0.547897	-1.49206	0.333	0.446	1
MSRB3	0.547897	0.384609	0.205	0.338	1
GLIPR2	0.547897	0.748596	0.359	0.162	1
IGFBP3	0.551927	-1.08844	0.538	0.5	1
SLC5A8	0.551927	-0.754747	0.256	0.189	1
LIPH	0.551927	-0.739392	0.205	0.135	1
PLXND1	0.555971	-0.302026	0.256	0.338	1
CASZ1	0.555971	-0.503474	0.154	0.257	1
GNG11	0.555971	0.650264	0.385	0.351	1
LRATD1	0.555971	-0.41261	0.41	0.108	1
BMP7	0.555971	-0.912933	0.154	0.135	1
PPP1R1B	0.555971	-2.5995	0.385	0.027	1
RNF220	0.555971	-0.414052	0.308	0.419	1
IGHG3	0.56003	-4.63064	0.41	0.054	1
SLC4A11	0.56003	0.772884	0.256	0.311	1
TLE2	0.56003	-0.516063	0.333	0.419	1
OR1C1	0.56003	-2.31179	0.154	0.014	1
SLC12A3	0.563734	-4.55329	0.692	0.5	1
KLRG2	0.564103	0.4232	0.385	0.054	1
GRK5	0.564103	-0.277673	0.308	0.189	1
STON1	0.564103	-0.640847	0.231	0.311	1
DUSP5	0.564103	-0.827736	0.385	0.23	1
CPD	0.564103	-0.351911	0.564	0.419	1
CYTH4	0.568191	-1.26813	0.308	0.135	1
CTHRC1	0.572292	-0.542541	0.41	0.041	1
IL11	0.572292	-3.26011	0.359	0.041	1
MXRA8	0.572292	-0.477991	0.154	0.23	1
LTBP4	0.572292	-4.47921	0.359	0.338	1
DENND2A	0.572292	-1.9455	0.282	0.176	1
OR10K1	0.572292	-3.93226	0.256	0.041	1
BRSK1	0.572292	-0.333932	0.333	0.068	1
MMRN1	0.576408	-0.663879	0.385	0.027	1
CHGB	0.576408	-0.523155	0.308	0.081	1
FGR	0.576408	-1.2566	0.41	0.135	1
NDN	0.576408	0.268542	0.205	0.189	1
AGPAT2	0.576408	-0.943295	0.256	0.351	1
ELOVL3	0.576408	-2.23481	0.333	0.027	1
TDRD9	0.576408	0.351029	0.41	0.581	1
ZDHHC6	0.580537	-0.295692	0.205	0.243	1
LRRC2	0.580537	0.893516	0.179	0.122	1
RNF144A	0.580537	-0.657654	0.41	0.432	1
LOXL1	0.58468	0.796112	0.359	0.351	1
TSKU	0.58468	-0.991867	0.538	0.486	1
LGI1	0.588837	-1.45747	0.128	0.014	1
DOCK2	0.588837	-1.48854	0.462	0.095	1
RHOBTB1	0.588837	-0.71156	0.564	0.568	1
TYMS	0.588837	-0.761165	0.385	0.473	1
PTPRN2	0.588837	-1.2814	0.333	0.014	1
KLC1	0.588837	-0.672442	0.41	0.446	1
CPXM1	0.588837	-1.01448	0.385	0.081	1
KRT80	0.588837	-1.05173	0.513	0.014	1
POU4F1	0.588837	-1.81408	0.385	0.014	1
AOX1	0.593008	-0.961965	0.436	0.473	1
GMFG	0.593008	-0.355565	0.359	0.189	1
CSGALNACT1	0.593008	-0.564017	0.333	0.149	1
GTSF1	0.597191	-4.38376	0.359	0.027	1
TMPRSS4	0.597192	-1.09438	0.205	0.257	1
ALDH4A1	0.597192	0.817206	0.615	0.635	1
ANLN	0.597192	-3.61548	0.256	0.027	1
ABCA10	0.597192	1.6668	0.615	0.568	1
NKD1	0.597192	0.386405	0.205	0.081	1
CYP8B1	0.597192	-0.330909	0.436	0.541	1
MYO7B	0.597192	-0.253779	0.487	0.622	1
GPBAR1	0.597192	-1.13851	0.308	0.054	1
SMTNL2	0.597192	-0.340557	0.282	0.486	1
MDK	0.601389	-0.50971	0.59	0.338	1
SLC25A30	0.601389	-0.622714	0.667	0.527	1
FGFR2	0.601389	-0.319276	0.436	0.378	1
FGD3	0.601389	-1.12245	0.282	0.338	1
KANK3	0.6056	-0.697441	0.282	0.527	1
BEND7	0.6056	1.28405	0.385	0.378	1
FAT4	0.6056	-0.691301	0.231	0.365	1
RGS11	0.609824	-0.27829	0.231	0.081	1
ACOT13	0.609824	-0.498345	0.615	0.622	1
TPM2	0.614061	-0.669137	0.103	0.176	1
IRF8	0.614061	-0.559856	0.41	0.122	1
FMO1	0.614061	-0.308481	0.615	0.649	1
TPX2	0.614061	-2.03249	0.333	0.068	1
PDGFRA	0.614061	-1.54647	0.462	0.446	1
CCNJL	0.614061	-2.70526	0.231	0.149	1
SIX2	0.618311	-3.26567	0.205	0.054	1
IL4I1	0.618311	-1.1688	0.41	0.081	1
BAIAP2L2	0.618311	-0.468941	0.487	0.541	1
ARHGAP31	0.618311	-0.574399	0.359	0.378	1
NR1H4	0.618311	0.997772	0.564	0.514	1
EMB	0.618311	-2.16406	0.436	0.081	1
ENO1	0.622573	0.274477	0.487	0.5	1
JADE1	0.622573	1.05213	0.462	0.432	1
DOCK8-AS1	0.622573	-0.781131	0.333	0.5	1
HPSE2	0.626848	-0.474346	0.256	0.054	1
KCTD1	0.626848	-0.538341	0.41	0.378	1
SIGLEC9	0.626848	-1.43662	0.41	0.081	1
PAX8	0.626848	-0.635025	0.641	0.635	1
SPRY4	0.626848	0.774958	0.487	0.446	1
IER2	0.631129	-2.23831	0.872	0.77	1
SULF1	0.631136	0.440894	0.231	0.135	1
MST1	0.631136	-0.332146	0.385	0.459	1
C3orf52	0.631136	1.68438	0.359	0.5	1
IL32	0.635437	-0.476207	0.744	0.689	1
MEIS2	0.635437	-0.785022	0.231	0.216	1
ANXA3	0.635437	1.05149	0.436	0.257	1
ATP2A3	0.635437	-2.67962	0.256	0.216	1
CXCL3	0.635437	-2.33733	0.41	0.081	1
MMP2	0.639749	-0.515719	0.359	0.27	1
CRLF1	0.639749	-3.60858	0.282	0.027	1
OAS2	0.639749	-1.42799	0.333	0.149	1
COL4A6	0.639749	-1.27823	0.154	0.162	1
HIP1	0.639749	-0.63319	0.513	0.473	1
EHD2	0.644074	-4.58636	0.359	0.189	1
SERPINA3	0.644074	-1.15467	0.41	0.014	1
PDLIM7	0.644074	0.361933	0.256	0.297	1
IER5	0.644074	-1.92505	0.795	0.649	1
ABLIM3	0.644074	-0.257141	0.59	0.554	1
AFM	0.648411	-0.700744	0.744	0.608	1
GOLIM4	0.648411	-0.429262	0.256	0.351	1
HOXD4	0.648411	-0.454571	0.333	0.338	1
TPST1	0.648411	-0.476844	0.256	0.378	1
ARHGAP15	0.648411	-1.14252	0.462	0.041	1
LDB1	0.648411	-0.613288	0.179	0.338	1
TYROBP	0.65276	-1.16445	0.487	0.338	1
SYNPO2	0.65276	-1.0428	0.282	0.351	1
ITM2A	0.65276	-0.818159	0.282	0.365	1
DPYD	0.65276	-0.683666	0.385	0.405	1
IL1B	0.65276	-0.74068	0.462	0.027	1
NHEJ1	0.65276	-0.548018	0.41	0.459	1
PIK3AP1	0.65276	-0.606627	0.359	0.554	1
PAMR1	0.657121	-0.971609	0.282	0.068	1
CD68	0.661493	-0.262186	0.615	0.635	1
NID2	0.661493	0.66008	0.385	0.473	1
UNC5CL	0.661493	-0.355886	0.513	0.595	1
TAC1	0.661493	1.28155	0.41	0	1
FGFR3	0.661493	-0.810304	0.487	0.473	1
SEMA7A	0.661493	-3.2458	0.359	0.068	1
SERPINA9	0.661493	-3.85732	0.41	0.041	1
KCNE4	0.661493	-1.09894	0.179	0.189	1
VSTM2A	0.670273	-2.18659	0.256	0.027	1
TLR2	0.670273	-2.40876	0.385	0.23	1
CTSS	0.674679	-1.26162	0.385	0.149	1
LIMCH1	0.674679	-0.294636	0.436	0.419	1
FOLR1	0.674679	-0.751371	0.487	0.554	1
IFI44L	0.674679	-0.733455	0.333	0.324	1
PRF1	0.674679	-3.213	0.462	0.027	1
LDHD	0.674679	-0.458957	0.359	0.405	1
OLFML3	0.679097	-0.884026	0.359	0.541	1
TNFRSF21	0.679097	0.339211	0.564	0.581	1
DEFB119	0.679097	-2.01588	0.205	0.027	1
TIMP3	0.683526	-3.77882	0.282	0.311	1
SLC7A7	0.683526	-0.388307	0.641	0.662	1
SFTPB	0.683526	-3.08978	0.231	0.054	1
ACSM3	0.683526	-0.271957	0.385	0.514	1
ATP8B2	0.683526	0.766917	0.41	0.338	1
RGS2	0.687966	-1.3729	0.41	0.622	1
MEDAG	0.687966	1.36996	0.333	0.014	1
STRIP2	0.687966	-1.00691	0.385	0.405	1
ARHGAP18	0.687966	-0.559887	0.282	0.365	1
GPR153	0.687966	0.602509	0.359	0.162	1
ADCY1	0.687966	1.09661	0.231	0.405	1
CRYM	0.687966	-0.604268	0.436	0.5	1
SLPI	0.692417	-2.4536	0.256	0.054	1
TCN2	0.692417	-0.953578	0.641	0.622	1
ADGRL4	0.692417	0.418231	0.282	0.432	1
LRMP	0.692417	0.620821	0.513	0.595	1
KCNA3	0.692417	-0.978311	0.103	0.014	1
TRBC2	0.696878	0.537701	0.308	0	1
HPN	0.696878	-0.397529	0.59	0.527	1
LPAR6	0.696878	-0.436303	0.308	0.486	1
RSPH10B2	0.70135	-5.91927	0.333	0.027	1
C19orf33	0.70135	-0.462988	0.231	0.311	1
SYTL2	0.70135	-0.491008	0.487	0.432	1
SIM1	0.70135	-1.33953	0.282	0.419	1
ARGLU1	0.70135	-0.52806	0.308	0.338	1
ANK3	0.70135	-0.453434	0.667	0.581	1
ENTPD1	0.70135	-0.385146	0.333	0.122	1
TRIM35	0.70135	-0.354753	0.333	0.311	1
SPATA13	0.705832	-0.476338	0.333	0.311	1
CYYR1	0.705832	0.287629	0.41	0.568	1
COL18A1	0.705832	-0.546648	0.385	0.324	1
CCDC8	0.710325	-0.338788	0.231	0.297	1
PTPN13	0.710325	-0.821556	0.333	0.419	1
ANTXR2	0.710325	-0.433503	0.436	0.432	1
ERMP1	0.714827	-0.620551	0.41	0.459	1
APOBEC3A	0.714827	-2.74483	0.308	0.041	1
APOL1	0.71934	-0.594559	0.282	0.324	1
DAO	0.71934	-0.729029	0.513	0.608	1
SPECC1	0.71934	-0.285951	0.41	0.351	1
EYA3	0.71934	-0.662068	0.359	0.378	1
STEAP3	0.71934	0.425977	0.179	0.162	1
ENPEP	0.723862	0.302729	0.692	0.635	1
LMO2	0.723862	-0.696472	0.385	0.405	1
OR13C3	0.723862	1.77169	0.436	0	1
MCEMP1	0.723862	-2.66863	0.436	0.014	1
CRHBP	0.728394	-0.799016	0.154	0.176	1
MT-ND1	0.728394	-0.355234	0.077	0.189	1
SMIM5	0.732936	-2.18715	0.154	0.405	1
FHL5	0.732936	0.295896	0.256	0.122	1
PTK2B	0.732936	-0.527915	0.462	0.568	1
ADH6	0.732936	-0.376683	0.615	0.595	1
PROM2	0.737486	-0.462256	0.179	0.189	1
WFDC1	0.737486	-1.93498	0.231	0.122	1
ITGB1	0.737486	-1.04428	0.308	0.392	1
UTRN	0.737486	-0.836862	0.256	0.324	1
ADGRE2	0.737486	-1.47176	0.487	0.014	1
FCAR	0.737486	-0.721421	0.333	0.041	1
SLC16A3	0.737486	-0.423611	0.41	0.568	1
LILRB2	0.737486	-0.529689	0.385	0.081	1
NFATC4	0.737486	-1.57525	0.436	0.216	1
FCGR2B	0.737486	-0.422634	0.436	0.014	1
FNIP2	0.737486	0.572225	0.538	0.527	1
TIMP2	0.742047	-1.04686	0.154	0.284	1
GFOD1	0.742047	0.454255	0.385	0.27	1
GBP4	0.742047	-0.338011	0.41	0.568	1
CNTN1	0.742047	-0.672978	0.154	0.392	1
NGFR	0.742047	0.727637	0.333	0.122	1
MDFIC2	0.742047	-2.72986	0.462	0.027	1
PECAM1	0.746616	-0.603516	0.256	0.324	1
[truncated: 261 more rows]

## Sheet: cluster_Immune_cells
	p_val	avg_log2FC	pct.1	pct.2	p_val_adj
C11orf86	8.50940761235707e-25	-1.56015	0.815	0.071	2.55282228370712e-21
PLA2G5	1.81178865981675e-24	-4.76655	0.661	0.036	5.43536597945024e-21
CNGB3	2.38777320836909e-22	-4.32092	0.825	0.071	7.16331962510728e-19
CYP4B1	2.6770094031031e-21	-0.854064	0.206	0.107	8.03102820930931e-18
NPTX2	3.61995184001433e-21	-3.54122	0.704	0.071	1.0859855520043e-17
CCL7	3.85689969860549e-21	-5.12384	0.688	0.06	1.15706990958165e-17
IZUMO1R	6.19655685544697e-21	-1.65624	0.519	0.06	1.85896705663409e-17
OR52R1	1.02474119164586e-20	-2.89535	0.487	0.036	3.07422357493757e-17
OR13J1	1.31640935857518e-20	-3.06164	0.72	0.06	3.94922807572554e-17
RP1L1	2.82249141145384e-20	-2.82578	0.217	0.012	8.46747423436153e-17
SPIB	9.3754733298092e-20	-5.94471	0.862	0.06	2.81264199894276e-16
GRID2	4.88222898607592e-19	-3.46834	0.497	0.036	1.46466869582278e-15
NTN1	6.02053756566326e-19	0.506475	0.148	0.048	1.80616126969898e-15
OR51F1	2.5344337777841e-18	-3.48945	0.593	0.036	7.60330133335229e-15
DMRTC2	3.70947122545525e-18	0.586038	0.413	0	1.11284136763657e-14
MAGEB6B	4.16901458205758e-18	-5.93353	0.714	0.036	1.25070437461728e-14
SAMD7	8.01788260188668e-18	-3.66439	0.603	0.036	2.405364780566e-14
CYP26A1	1.05500458353542e-17	-0.901664	0.492	0.012	3.16501375060625e-14
ARMC4	1.51160671590176e-17	-2.39226	0.698	0.083	4.53482014770527e-14
C2orf91	1.82122071147485e-17	-3.62783	0.672	0.048	5.46366213442455e-14
YBX2	2.60269591431502e-17	-2.24053	0.635	0.036	7.80808774294506e-14
OR52N2	2.91666666227462e-17	-3.8067	0.73	0.048	8.74999998682386e-14
TMEM211	3.45891544429302e-17	-3.71994	0.661	0.024	1.03767463328791e-13
KCNAB1	3.98584889494446e-17	-0.828586	0.153	0.012	1.19575466848334e-13
UNC13A	4.65718227440322e-17	-2.91479	0.556	0.024	1.39715468232096e-13
SYNGR4	5.59541808754861e-17	-3.19179	0.624	0.036	1.67862542626458e-13
SYCP1	6.53315284134339e-17	-5.01779	0.508	0.036	1.95994585240302e-13
CD70	8.06588001225338e-17	-4.14025	0.608	0.012	2.41976400367601e-13
RFPL4A	8.65171682788713e-17	-2.1637	0.614	0.071	2.59551504836614e-13
KCNJ4	8.77382278148638e-17	-2.5558	0.418	0.036	2.63214683444591e-13
HTR1E	2.35675088357097e-16	-2.55262	0.55	0.036	7.07025265071292e-13
SSX3	2.35675088357097e-16	-2.54943	0.651	0.024	7.07025265071292e-13
PPP2R2C	2.66860527975824e-16	-1.86114	0.661	0.083	8.00581583927472e-13
EVX1	3.2362977281194e-16	-2.99401	0.725	0.06	9.70889318435821e-13
CYP7A1	3.4666349029934e-16	-3.50792	0.688	0.036	1.03999047089802e-12
LIM2	5.01926081378997e-16	-4.13386	0.624	0.012	1.50577824413699e-12
GTSF1L	6.50475561122054e-16	-4.57815	0.593	0.036	1.95142668336616e-12
PDZRN4	8.77136232155351e-16	-0.943447	0.587	0.119	2.63140869646605e-12
C5orf47	9.01243163594676e-16	-3.98307	0.746	0.071	2.70372949078403e-12
OR1C1	9.64403208223212e-16	-3.24277	0.667	0.024	2.89320962466964e-12
DEFB112	1.00437171147657e-15	-4.48885	0.683	0.083	3.0131151344297e-12
SEZ6L	2.40654697384189e-15	-3.92903	0.593	0.024	7.21964092152566e-12
CCR4	3.35758954195842e-15	-1.55139	0.519	0.024	1.00727686258752e-11
FGF18	4.93035224205887e-15	-0.786804	0.519	0.036	1.47910567261766e-11
ADAMTS8	5.70041348510116e-15	-2.0129	0.868	0.155	1.71012404553035e-11
PRRX2	7.81496895011053e-15	-3.34257	0.667	0.155	2.34449068503316e-11
FOXI2	1.25078969666152e-14	0.476003	0.164	0.06	3.75236908998457e-11
FMR1NB	1.60092214947083e-14	-3.17853	0.407	0.036	4.8027664484125e-11
OR2F2	2.32888918454817e-14	-3.29956	0.683	0.036	6.98666755364451e-11
RAB27B	2.35908825535537e-14	-1.67274	0.54	0.06	7.07726476606611e-11
TULP1	2.64880141645842e-14	1.22637	0.513	0	7.94640424937526e-11
TMEM132B	3.09011348637572e-14	-2.64225	0.571	0.036	9.27034045912715e-11
SLC12A1	3.60787734343336e-14	-0.505473	1	1	1.08236320303001e-10
EPO	5.41732143412896e-14	-4.54074	0.937	0.19	1.62519643023869e-10
RGMA	5.41893031191853e-14	0.32431	0.302	0.095	1.62567909357556e-10
FCRL1	5.8479163786795e-14	-4.37219	0.64	0.048	1.75437491360385e-10
KRTAP5-8	6.80846206772863e-14	-1.47571	0.28	0.119	2.04253862031859e-10
TRPM6	6.89517589626128e-14	-2.22337	0.111	0.107	2.06855276887838e-10
TMPRSS6	9.94057971288265e-14	-5.43586	0.529	0.036	2.98217391386479e-10
DMRT3	1.29377588881885e-13	-3.50164	0.513	0.06	3.88132766645656e-10
SLC9A4	1.54119990304181e-13	-0.899376	0.201	0.202	4.62359970912542e-10
OCSTAMP	1.74583520704084e-13	-2.11457	0.307	0.036	5.23750562112251e-10
DGKI	2.76256669452509e-13	-0.516602	0.709	0.202	8.28770008357528e-10
LRRC26	2.83165488695536e-13	-1.07678	0.81	0.19	8.49496466086607e-10
CILP	2.97496108329824e-13	-2.68633	0.598	0.024	8.92488324989472e-10
CCDC114	3.75896736589847e-13	-3.81337	0.646	0.06	1.12769020976954e-09
WNT11	6.43711471293374e-13	-1.20826	0.635	0.083	1.93113441388012e-09
NME8	9.7197896324332e-13	-1.85324	0.476	0.024	2.91593688972996e-09
TSPAN5	9.83784470134591e-13	-0.912965	0.439	0.202	2.95135341040377e-09
MTMR7	1.36150344994632e-12	-0.506315	0.72	0.107	4.08451034983896e-09
ADAMTS4	1.79289336601808e-12	-2.96327	0.63	0.107	5.37868009805423e-09
CSF2	3.16968253807883e-12	-3.73333	0.497	0.024	9.50904761423648e-09
IL31	3.16968253807883e-12	-3.16722	0.55	0.024	9.50904761423648e-09
SPINK1	3.48333999868681e-12	-3.3952	0.132	0.131	1.04500199960604e-08
CXCL8	3.52462638045008e-12	-2.01497	0.466	0.071	1.05738791413502e-08
NCCRP1	3.69462369401557e-12	-0.632217	0.259	0.167	1.10838710820467e-08
IFITM5	4.40673431595886e-12	-3.3189	0.46	0.048	1.32202029478766e-08
KRT6A	5.63427145175521e-12	-2.5829	0.651	0.071	1.69028143552656e-08
TSHB	5.70041905236556e-12	-2.86613	0.54	0.036	1.71012571570967e-08
ATP12A	6.48019951603023e-12	-0.830509	0.212	0.119	1.94405985480907e-08
GMNC	6.6328018443349e-12	-1.58027	0.138	0.131	1.98984055330047e-08
SALL3	7.71415962929814e-12	-2.74125	0.148	0.143	2.31424788878944e-08
AC011195.2	8.56213038920765e-12	-2.66527	0.508	0.036	2.56863911676229e-08
DEFB134	9.50123070966547e-12	-4.71181	0.529	0.024	2.85036921289964e-08
ANKDD1A	1.05410217251115e-11	-0.427154	0.238	0.095	3.16230651753345e-08
LGI4	1.22423062466914e-11	-1.12509	0.312	0.107	3.67269187400742e-08
OLR1	1.43750145673984e-11	-5.10726	0.455	0.155	4.31250437021953e-08
ESCO2	1.45409926561704e-11	-2.87972	0.529	0.012	4.36229779685113e-08
TTC29	1.64903042178137e-11	-1.22267	0.407	0.036	4.94709126534412e-08
HCAR1	2.37332737818582e-11	-0.859959	0.153	0.048	7.11998213455746e-08
SLC12A3	2.59820201460062e-11	-4.69391	0.095	0.155	7.79460604380185e-08
FOXF1	3.04350339359758e-11	-1.41672	0.455	0.095	9.13051018079273e-08
SLC27A6	3.11290065673941e-11	-1.58541	0.455	0.024	9.33870197021822e-08
CPSF4L	3.29324008508262e-11	-0.843091	0.413	0.06	9.87972025524785e-08
VWA5B1	4.16895370589875e-11	0.374552	0.127	0.143	1.25068611176962e-07
Z82206.1	4.31135627643333e-11	-2.75915	0.497	0.012	1.29340688293e-07
TCF23	4.35987307034515e-11	-1.96484	0.37	0.012	1.30796192110354e-07
ELOVL4	4.40892392095356e-11	-1.4933	0.376	0.06	1.32267717628607e-07
CCDC81	5.15503954175089e-11	-0.952196	0.429	0.083	1.54651186252527e-07
NR4A3	6.73125210738219e-11	0.381789	0.339	0.238	2.01937563221466e-07
LRRTM4	6.73125210738219e-11	-3.48931	0.603	0.083	2.01937563221466e-07
CFTR	7.03624240327001e-11	-1.26497	0.286	0.048	2.110872720981e-07
OR2K2	8.21391585584373e-11	-3.53051	0.317	0.036	2.46417475675312e-07
CCL20	8.67956391139019e-11	-2.45854	0.402	0.06	2.60386917341706e-07
CHST2	8.77574342860758e-11	-0.292685	0.201	0.238	2.63272302858227e-07
RIMS4	9.27249021365111e-11	-2.82173	0.54	0.036	2.78174706409533e-07
TNFRSF18	9.79669362753493e-11	-3.74538	0.624	0.071	2.93900808826048e-07
PTCHD1	1.28841402379748e-10	-3.87581	0.466	0.048	3.86524207139244e-07
MARCOL	1.42137070008049e-10	-0.504494	0.254	0.012	4.26411210024147e-07
FXYD7	1.50093481023539e-10	-1.88755	0.381	0.024	4.50280443070617e-07
OGN	1.51736201178046e-10	0.297354	0.238	0.048	4.55208603534137e-07
H3F3C	1.72872648674064e-10	-4.03862	0.339	0.024	5.18617946022191e-07
CPN1	1.78590839640255e-10	-2.68162	0.571	0.036	5.35772518920765e-07
CST8	2.66254838632404e-10	-2.11075	0.27	0.012	7.98764515897213e-07
OXTR	2.66254838632404e-10	-0.679042	0.402	0.048	7.98764515897213e-07
RS1	2.74971161496315e-10	-5.32604	0.55	0.024	8.24913484488944e-07
NRG4	2.93253110746369e-10	-2.00455	0.577	0.083	8.79759332239107e-07
FFAR2	3.87154520042394e-10	-3.88825	0.55	0.024	1.16146356012718e-06
KLK5	4.44537328144261e-10	-0.381794	0.101	0.036	1.33361198443278e-06
HPSE2	4.99508739126876e-10	-2.34125	0.36	0.107	1.49852621738063e-06
NPTX1	5.61094806742256e-10	-0.742198	0.36	0.107	1.68328442022677e-06
OR7G2	5.85278093591011e-10	-4.56043	0.344	0.024	1.75583428077303e-06
MB	6.85358815178872e-10	0.33184	0.164	0	2.05607644553662e-06
NTRK3	9.28351062316381e-10	-4.54118	0.116	0.202	2.78505318694914e-06
GRIK2	1.25464903690977e-09	-1.20565	0.434	0.095	3.76394711072931e-06
SFRP2	1.25464903690977e-09	0.46027	0.217	0.036	3.76394711072931e-06
CXCL9	1.43496671379826e-09	-0.580094	0.169	0.036	4.30490014139477e-06
TMSB15A	1.46486135469318e-09	-3.76163	0.481	0.119	4.39458406407953e-06
DUOX2	1.59062759855255e-09	-3.9072	0.36	0.095	4.77188279565765e-06
POPDC2	1.91329448533468e-09	-2.25688	0.455	0.155	5.73988345600403e-06
OR2B3	1.99322141554376e-09	-4.0693	0.397	0.024	5.97966424663128e-06
ANO4	2.14098954212088e-09	-1.48588	0.524	0.024	6.42296862636264e-06
FRMD7	2.20753708554056e-09	-1.00803	0.122	0.119	6.62261125662167e-06
MXRA5	2.87526106506454e-09	-1.50272	0.201	0.179	8.62578319519362e-06
PPFIA2	3.0245286935382e-09	-0.519114	0.783	0.25	9.07358608061459e-06
EPGN	3.27918272334128e-09	-1.41958	0.349	0.024	9.83754817002383e-06
FAM71A	3.85262793036381e-09	-4.48802	0.487	0.048	1.15578837910914e-05
RELN	3.97051796649768e-09	-2.32405	0.349	0.107	1.19115538994931e-05
OR2T33	4.01058933340623e-09	-3.05376	0.164	0.012	1.20317680002187e-05
FCRL5	4.17484760475373e-09	-2.36772	0.566	0.06	1.25245428142612e-05
THRSP	4.30231975443665e-09	-1.24772	0.138	0.095	1.290695926331e-05
RAET1L	4.66102228261555e-09	-5.07196	0.598	0.024	1.39830668478466e-05
DEFB119	4.80293762427378e-09	-1.46626	0.423	0.024	1.44088128728213e-05
TMPRSS9	5.20217441981185e-09	-4.97082	0.407	0.024	1.56065232594355e-05
OR5L2	5.4137208673471e-09	-3.55132	0.524	0.024	1.62411626020413e-05
FAM151A	5.46790143817491e-09	-1.36017	0.032	0.107	1.64037043145247e-05
BEND4	5.74681543306755e-09	-4.39404	0.476	0.048	1.72404462992027e-05
EEF1A2	6.93850623368758e-09	-1.04914	0.698	0.155	2.08155187010627e-05
PRIMA1	7.7348813781179e-09	-1.01069	0.37	0.048	2.32046441343537e-05
SFRP5	8.36918654578295e-09	-1.52433	0.259	0.012	2.51075596373488e-05
OLIG1	8.79101067325439e-09	-1.57886	0.693	0.25	2.63730320197632e-05
GP2	8.8514875411469e-09	-0.82697	1	1	2.65544626234407e-05
OLAH	9.32453026630747e-09	1.31833	0.127	0	2.79735907989224e-05
OR4D6	9.60296366184236e-09	-4.75895	0.55	0.048	2.88088909855271e-05
AGR2	9.88947199595489e-09	-3.25935	0.598	0.131	2.96684159878647e-05
IVL	9.98680824014467e-09	-4.67665	0.106	0.036	2.9960424720434e-05
DPF1	1.11208853068563e-08	-3.9983	0.312	0.012	3.33626559205689e-05
ARHGAP9	1.14512968432064e-08	-1.5621	0.693	0.131	3.43538905296191e-05
CALHM3	1.31236294038248e-08	-4.1323	0.608	0.024	3.93708882114744e-05
NGFR	1.3643507803362e-08	-2.96217	0.265	0.131	4.09305234100861e-05
PRX	1.43215461271661e-08	0.638466	0.106	0.179	4.29646383814982e-05
DRD4	1.43215461271661e-08	-0.935046	0.466	0.083	4.29646383814982e-05
PCDH7	1.54750277521605e-08	-3.69232	0.571	0.238	4.64250832564816e-05
CYP2E1	1.57772081973482e-08	-0.8016	0.476	0.202	4.73316245920445e-05
GC	1.65303812008209e-08	-1.07968	0.995	0.869	4.95911436024626e-05
CLDN16	1.71367203854287e-08	-1.00007	0.995	0.976	5.14101611562861e-05
ZAP70	2.31752872460372e-08	-1.0939	0.545	0.095	6.95258617381116e-05
IGF1	2.36225029898754e-08	0.698115	0.259	0.119	7.08675089696263e-05
REN	2.38487892822216e-08	-5.40917	0.148	0.095	7.15463678466649e-05
SFTPB	2.47774999415228e-08	-1.12736	0.238	0.012	7.43324998245684e-05
POU2AF1	2.54966100140019e-08	-1.51797	0.164	0.012	7.64898300420056e-05
TIAM1	2.69960914918928e-08	0.684899	0.27	0.155	8.09882744756783e-05
CD19	2.75146748918278e-08	-2.88166	0.45	0.012	8.25440246754835e-05
NT5C1A	2.8580998125402e-08	-4.25219	0.952	0.298	8.5742994376206e-05
MYCT1	2.96873719975161e-08	-0.32451	0.254	0.25	8.90621159925482e-05
SPAAR	2.96873719975161e-08	0.331843	0.45	0.262	8.90621159925482e-05
SLC26A8	3.14252213885337e-08	-2.11535	0.265	0.012	9.4275664165601e-05
CCL18	3.20261369317032e-08	-4.10964	0.323	0.012	9.60784107951096e-05
LILRB1	3.20261369317032e-08	0.441136	0.254	0	9.60784107951096e-05
GTSF1	3.48708737854701e-08	-5.08477	0.434	0.024	0.000104613
POU3F4	3.69022297293575e-08	-2.68567	0.683	0.155	0.000110707
GPR152	3.76044476186922e-08	-3.90868	0.519	0.071	0.000112813
TRIM63	4.13144867992839e-08	-2.71205	0.476	0.06	0.000123943
TRIM50	4.37083441479457e-08	-1.93081	0.164	0.19	0.000131125
CALB1	4.75528745826069e-08	-3.45539	0.09	0.107	0.000142659
TERB1	4.89060496617113e-08	-1.0169	0.434	0.036	0.000146718
SLC35F3	5.78423069458518e-08	0.556856	0.254	0.06	0.000173527
TLDC2	5.89278287851892e-08	-0.488017	0.291	0.131	0.000176783
MARCO	6.70956967449722e-08	-5.62809	0.661	0.06	0.000201287
CYP26B1	6.83520475509439e-08	-0.26141	0.127	0.238	0.000205056
MLPH	6.89872099033373e-08	-1.60632	0.677	0.119	0.000206962
TNFRSF8	6.89872099033373e-08	-2.77717	0.138	0.012	0.000206962
SGCG	7.22497565710262e-08	-4.0843	0.386	0.012	0.000216749
IGFN1	7.35961959091287e-08	-1.26996	0.381	0.024	0.000220789
PCDHB8	9.17741065966263e-08	-1.48247	0.37	0.012	0.000275322
COL21A1	9.96544619603099e-08	-2.6917	0.413	0.071	0.000298963
RXFP1	1.10178226049466e-07	-0.884714	0.143	0.095	0.000330535
RBP2	1.18499303878464e-07	-0.378489	0.344	0.095	0.000355498
MYH1	1.2513592056685e-07	-4.35036	0.265	0.012	0.000375408
MFRP	1.30939855191319e-07	-2.17637	0.254	0.024	0.00039282
SFRP4	1.3700381586806e-07	-2.09081	0.19	0.048	0.000411011
ADGRE2	1.45951641333594e-07	-2.09207	0.233	0.012	0.000437855
AC008397.1	1.65573493484544e-07	-4.01313	0.148	0.012	0.00049672
CD2	1.70098368845237e-07	-3.74073	0.55	0.048	0.000510295
PPP1R1A	1.73527750685311e-07	-1.72126	0.995	0.94	0.000520583
TAF11L6	1.79509508269277e-07	-2.23249	0.519	0.202	0.000538529
CEP55	2.03467584499483e-07	-2.59974	0.196	0.012	0.000610403
CD27	2.08989478598562e-07	-3.61375	0.561	0.036	0.000626968
WNT9B	2.14656065312568e-07	-3.98804	0.296	0.071	0.000643968
IL23A	2.24431861056332e-07	-3.38076	0.354	0.024	0.000673296
MYOM1	2.28461446170307e-07	-1.4718	0.296	0.202	0.000685384
SLC25A18	2.34637179742563e-07	0.337515	0.116	0.048	0.000703912
CHRM3	2.56409668095264e-07	-0.6633	0.291	0.179	0.000769229
MYH11	2.68004509119834e-07	-6.55067	0.164	0.202	0.000804014
BRCA2	2.70396594294987e-07	-1.40197	0.392	0.083	0.00081119
LDB3	2.97976400209563e-07	-1.18553	0.164	0.071	0.000893929
OR3A2	3.08663639920859e-07	-1.52827	0.376	0.012	0.000925991
ANK2	3.1414511666795e-07	-0.689053	0.09	0.107	0.000942435
FXYD3	3.19720520659196e-07	-1.79444	0.45	0.119	0.000959162
SLPI	3.46014240557116e-07	0.316871	0.471	0.083	0.00103804
KRT25	3.84337196925613e-07	-3.76785	0.339	0.036	0.00115301
AQP6	4.23041140911715e-07	-1.36459	0.106	0.131	0.00126912
KIAA1549L	4.23041140911715e-07	-3.67329	0.349	0.036	0.00126912
SLC9A2	4.49600658005347e-07	0.320059	0.18	0.262	0.0013488
SLC26A7	4.65492273756231e-07	0.934993	0.122	0.083	0.00139648
UNC5C	5.12037847321992e-07	-0.502266	0.153	0.107	0.00153611
KIRREL3	5.43961123380535e-07	-2.21035	0.222	0.048	0.00163188
SMPX	5.67927259521325e-07	-4.32854	0.503	0.024	0.00170378
TFPI2	6.13661805264344e-07	-2.6768	0.64	0.202	0.00184099
ANLN	6.13661805264344e-07	-1.58203	0.185	0.012	0.00184099
CPA1	6.57276079569597e-07	-2.03024	0.497	0.095	0.00197183
FAM30A	7.16006521646536e-07	-2.54527	0.55	0.131	0.00214802
SERPINA9	7.22150177031451e-07	-2.88793	0.466	0.024	0.00216645
RBP4	8.17597301232919e-07	-0.413356	0.942	0.905	0.00245279
KCNA5	8.20628696752272e-07	-2.47098	0.18	0.119	0.00246189
CPA4	8.27634743746253e-07	1.18718	0.212	0	0.0024829
TEX45	8.63537924402828e-07	-1.76291	0.291	0.024	0.00259061
THEMIS	1.02273423525871e-06	-1.70575	0.561	0.048	0.0030682
FOXI1	1.07576379536838e-06	-0.388831	0.153	0.167	0.00322729
SYT17	1.07576379536838e-06	-0.614535	0.36	0.167	0.00322729
CA7	1.12196732303138e-06	-2.02957	0.429	0.024	0.0033659
ECEL1	1.12196732303138e-06	-3.31084	0.455	0.048	0.0033659
STRIP2	1.337735159781e-06	0.278357	0.228	0.214	0.00401321
SHCBP1	1.51573080011756e-06	-3.49389	0.392	0.25	0.00454719
SYTL1	1.71638158210571e-06	-3.54165	0.714	0.214	0.00514914
HBD	1.78876505448705e-06	-4.34829	0.312	0.083	0.0053663
IGHG3	1.80358961333242e-06	-1.82434	0.27	0.024	0.00541077
ELOVL3	1.80358961333242e-06	-1.24729	0.55	0.036	0.00541077
ADRA1A	1.83359368986855e-06	-4.02179	0.497	0.19	0.00550078
KIFC1	1.83359368986855e-06	0.587724	0.201	0	0.00550078
S100P	1.87950076976611e-06	-3.87747	0.397	0.06	0.0056385
FCGR2B	1.89504705106856e-06	-1.68769	0.185	0.012	0.00568514
FABP5	1.9107168390093e-06	-0.647659	0.492	0.083	0.00573215
SLC18A3	1.94243069205103e-06	-2.87728	0.413	0.06	0.00582729
AATK	1.99094452493855e-06	-3.75062	0.968	0.333	0.00597283
REG1B	2.0073821884561e-06	-2.4475	0.386	0.048	0.00602215
DOC2B	2.05745968794022e-06	0.292013	0.36	0.131	0.00617238
NCAM1	2.07441724162884e-06	-2.44598	0.354	0.071	0.00622325
CENPF	2.09150899508601e-06	-2.56128	0.217	0.012	0.00627453
IKZF3	2.23319749695002e-06	-2.53722	0.524	0.071	0.00669959
IL2RA	2.2886708861893e-06	-0.874453	0.444	0.036	0.00686601
KLK15	2.2886708861893e-06	-2.52623	0.513	0.048	0.00686601
SOX17	2.42330129592317e-06	-1.10324	0.481	0.202	0.0072699
DHH	2.52407797665481e-06	-4.64	0.55	0.036	0.00757223
PI15	2.6288887374757e-06	-1.61178	0.175	0.012	0.00788667
HMX2	2.67196833670789e-06	-3.47303	0.296	0.25	0.00801591
SLC17A9	2.71563317443661e-06	-4.77979	0.73	0.214	0.0081469
MDGA2	2.87435307279877e-06	-0.337908	0.429	0.024	0.00862306
GZMB	2.94502466359435e-06	-1.11836	0.571	0.048	0.00883507
ADH1C	3.84096608059033e-06	-3.51383	0.582	0.298	0.0115229
OR6C74	3.90293297694703e-06	-3.3509	0.503	0.036	0.0117088
ZFP92	3.96585746382137e-06	-3.31874	0.471	0.119	0.0118976
KRT33B	4.0297536340474e-06	-2.94427	0.286	0.012	0.0120893
FBLN7	4.09463577647207e-06	-1.384	0.455	0.131	0.0122839
KCNA3	4.46976942335383e-06	-1.5586	0.455	0.048	0.0134093
SLC1A3	4.95560739752418e-06	-0.878221	0.619	0.19	0.0148668
N4BP3	4.95560739752418e-06	-0.521582	0.418	0.25	0.0148668
ADTRP	5.15561309490286e-06	0.874579	0.122	0.095	0.0154668
ATOH1	5.32115994681205e-06	-3.83633	0.46	0.048	0.0159635
TRIM51GP	5.49178934965189e-06	-3.25166	0.487	0.048	0.0164754
KRT80	5.66764958359065e-06	1.12357	0.302	0	0.0170029
SLC7A13	5.80302644447096e-06	-0.835096	0.984	0.845	0.0174091
TFF3	6.13119521367681e-06	-0.860071	0.354	0.083	0.0183936
SFRP1	6.34182094281011e-06	-0.88637	1	0.976	0.0190255
PCDH10	6.89512906593121e-06	-2.99369	0.476	0.167	0.0206854
CD180	7.28202974521954e-06	-2.76244	0.524	0.06	0.0218461
PTPRR	7.51234835845721e-06	-1.192	0.28	0.036	0.022537
BLK	7.93226329576877e-06	-1.17221	0.243	0.024	0.0237968
HIST1H1B	8.18219344969351e-06	-0.645365	0.259	0.024	0.0245466
PRR35	8.90890875367589e-06	-1.02136	0.185	0.202	0.0267267
FAM81A	9.11756609316355e-06	0.335286	0.212	0.226	0.0273527
POM121L2	9.25925633297646e-06	-4.38436	0.148	0.012	0.0277778
LRRC38	9.33088796922634e-06	-0.57258	0.275	0.012	0.0279927
WNT6	1.00769333532592e-05	-2.63686	0.36	0.036	0.0302308
IGLC1	1.02328278073416e-05	1.4561	0.217	0	0.0306985
FCAR	1.07144505584904e-05	-1.37866	0.36	0.048	0.0321434
ADAM33	1.1565603926305e-05	1.03367	0.243	0.024	0.0346968
EGF	1.19867279513137e-05	-0.557953	1	0.964	0.0359602
CCDC28B	1.22926147507224e-05	-0.56886	0.206	0.167	0.0368778
TAL1	1.24810684715223e-05	0.335714	0.185	0.083	0.0374432
OOEP	1.26722771661885e-05	-3.95751	0.392	0.024	0.0380168
IL6	1.27689265262692e-05	-2.21681	0.45	0.071	0.0383068
IL17D	1.28662789685217e-05	-2.5719	0.392	0.036	0.0385988
NSG1	1.31626033860995e-05	-1.04837	0.212	0.238	0.0394878
ZNF781	1.32628169121051e-05	-1.42231	0.27	0.036	0.0397885
NMNAT2	1.48561948725062e-05	-0.927654	0.354	0.071	0.0445686
TRGC1	1.51960577026222e-05	-2.1561	0.381	0.048	0.0455882
RXRG	1.56607533586338e-05	0.972973	0.265	0	0.0469823
CD5	1.56607533586338e-05	-3.69754	0.354	0.048	0.0469823
OR51F2	1.56607533586338e-05	-3.76284	0.529	0.06	0.0469823
MT1M	1.63832769140841e-05	-0.369626	0.418	0.226	0.0491498
QRFP	1.66310994155288e-05	-3.65056	0.466	0.036	0.0498933
CDCP2	1.71375035327607e-05	-2.86301	0.381	0.036	0.0514125
PRTN3	1.79247461052004e-05	-3.57176	0.27	0.024	0.0537742
HEPACAM2	1.90281255008201e-05	-0.941126	0.153	0.179	0.0570844
ITIH2	1.90281255008201e-05	-3.82545	0.529	0.06	0.0570844
TSACC	2.04984708933139e-05	-1.78055	0.259	0.012	0.0614954
KRT28	2.08052428010267e-05	-3.78039	0.201	0.012	0.0624157
PPP1R1B	2.12735492391539e-05	-3.43774	0.72	0.25	0.0638206
MDFIC2	2.20766001727418e-05	-3.49007	0.423	0.036	0.0662298
VMO1	2.2572155954423e-05	-0.770113	0.27	0.083	0.0677165
SLC5A2	2.46622802456211e-05	-0.343277	0.079	0.107	0.0739868
SLC3A2	2.46622802456211e-05	-0.355145	0.095	0.107	0.0739868
EXOC3L1	2.55864229890002e-05	0.502065	0.407	0.214	0.0767593
DAZL	2.59652249306463e-05	-3.89599	0.28	0.012	0.0778957
CD53	2.65434434492517e-05	-3.68413	0.513	0.131	0.0796303
RIMBP2	2.75344429524019e-05	-1.87055	0.587	0.19	0.0826033
WNT5B	2.89810960439578e-05	-0.407248	0.519	0.155	0.0869433
COLGALT2	2.91935663620266e-05	0.531642	0.302	0.083	0.0875807
OR10K1	3.09474364493466e-05	-3.68434	0.323	0.024	0.0928423
C1QTNF3	3.37670803279505e-05	-0.533265	0.582	0.298	0.101301
PHACTR3	3.42601254798956e-05	0.549624	0.185	0.071	0.10278
CD3D	3.45092047103608e-05	-2.0015	0.508	0.024	0.103528
ATP6V1G3	3.60401769841774e-05	-2.96906	0.132	0.107	0.108121
TRBC2	3.60401769841774e-05	-1.82294	0.545	0.083	0.108121
CCN3	3.65646772187686e-05	-1.7345	0.27	0.06	0.109694
VAT1L	3.65646772187686e-05	-0.254315	0.19	0.06	0.109694
PDE4C	3.68296372425987e-05	-4.13877	0.381	0.155	0.110489
BATF	3.7635497796993e-05	-2.38098	0.423	0.024	0.112906
ARHGAP25	3.87360445090279e-05	0.300787	0.381	0.25	0.116208
TGFB1I1	3.90159163394597e-05	0.322727	0.328	0.286	0.117048
RYR3	4.10294362074475e-05	-3.40605	0.275	0.036	0.123088
TMEM132C	4.25271726450008e-05	-4.39839	0.963	0.345	0.127582
ABI3BP	4.31412991412468e-05	0.751652	0.254	0.131	0.129424
NR4A1	4.47123542532641e-05	-2.98903	0.677	0.393	0.134137
UCHL1	4.49730282950787e-05	-1.81217	1	0.976	0.134919
CP	4.56810630514539e-05	-1.09549	0.55	0.06	0.137043
PI16	4.66695322126114e-05	-0.683953	0.148	0.119	0.140009
ADAMTSL4	4.94055554263761e-05	-1.50124	0.873	0.357	0.148217
OPRL1	5.01129462183481e-05	-1.67632	0.148	0.036	0.150339
LTBP2	5.15566294896218e-05	-1.20201	0.63	0.524	0.15467
PLCB4	5.2665165146736e-05	0.595778	0.317	0.19	0.157995
HSPB7	5.37962614586338e-05	-0.419712	0.571	0.286	0.161389
CCDC152	5.49503489210663e-05	-1.29697	0.259	0.024	0.164851
CFAP77	5.53402293850434e-05	1.5388	0.196	0	0.166021
CD226	5.53402293850434e-05	0.524415	0.19	0.19	0.166021
AVPR1A	5.61278656270176e-05	-0.494811	0.175	0.25	0.168384
TRPC6	5.61278656270176e-05	0.666363	0.307	0.107	0.168384
TMSB15B.1	5.61278656270176e-05	-3.96287	0.587	0.048	0.168384
CXCL2	5.77351050571481e-05	-2.27482	0.46	0.131	0.173205
PTGFR	5.89690372811125e-05	0.400068	0.265	0.202	0.176907
IFNW1	5.89690372811125e-05	-2.72871	0.524	0.036	0.176907
LHFPL2	6.02279154984368e-05	-1.00365	0.556	0.262	0.180684
HMCN2	6.28224079319796e-05	-2.51682	0.365	0.012	0.188467
RERGL	6.32648218219301e-05	-5.70239	0.116	0.179	0.189794
GP1BB	6.32649795144336e-05	-1.15871	0.333	0.179	0.189795
NHLRC4	6.50649534753667e-05	0.372228	0.228	0.238	0.195195
PCDH20	6.64466279854463e-05	-2.75544	0.529	0.143	0.19934
SCN3A	6.88113080906566e-05	-1.13681	0.275	0.048	0.206434
IKZF1	7.17540433557369e-05	-0.869899	0.582	0.202	0.215262
GATA2	8.01942081894578e-05	1.37044	0.254	0.155	0.240583
SRARP	8.01942081894578e-05	0.260877	0.18	0.167	0.240583
F3	8.07517315143744e-05	0.686018	0.127	0.06	0.242255
GLDN	8.41745735811757e-05	-1.49438	0.275	0.048	0.252524
KCNE4	8.59369758055178e-05	-0.793832	0.36	0.167	0.257811
CD300C	9.39848261494378e-05	-3.01599	0.148	0.012	0.281954
REG1A	9.66009368785693e-05	0.28856	0.201	0	0.289803
CTSG	0.000106309	-3.68468	0.413	0.024	0.318927
CLNK	0.000107037	-1.08266	0.132	0.19	0.32111
DCHS2	0.000107037	-1.26007	0.339	0.048	0.32111
PPBP	0.000108506	-0.444239	0.27	0.024	0.325518
SLC52A3	0.000109994	-0.74332	0.169	0.202	0.329982
SIGLEC12	0.000109994	-3.27316	0.328	0.012	0.329982
SST	0.000111502	-1.23274	0.37	0.048	0.334505
PROX1	0.000113799	-0.257582	0.577	0.393	0.341398
FXYD1	0.000115356	-0.261403	0.201	0.25	0.346068
KANK4	0.000119336	-0.515137	0.667	0.214	0.358008
CTSS	0.000120147	-0.274354	0.519	0.155	0.360442
C1QL3	0.000126828	-2.18058	0.312	0.048	0.380484
HSPA1B	0.000130298	0.581968	0.153	0.048	0.390894
DPEP2	0.000132066	-0.711013	0.354	0.048	0.396199
FCER1G	0.000133857	-0.569583	0.455	0.143	0.401572
AQP9	0.000134762	-1.65825	0.27	0.012	0.404285
NDUFA4L2	0.000138436	-0.369169	0.333	0.286	0.415307
CLEC7A	0.000139369	-3.81227	0.519	0.083	0.418107
LINGO1	0.000139369	-0.270561	0.111	0.06	0.418107
ADORA1	0.000140308	0.292983	0.185	0.202	0.420924
GRIN2A	0.000140308	-1.0446	0.386	0.06	0.420924
C5orf60	0.000144124	-3.48789	0.312	0.012	0.432373
PHLDA2	0.000145094	-0.698224	0.228	0.048	0.435281
LRRC74B	0.000148038	-2.97836	0.429	0.012	0.444115
FCN3	0.000149032	-0.25832	0.101	0.345	0.447097
DNAJB8	0.000151039	-2.00513	0.37	0.036	0.453117
PRRT2	0.000157213	-0.531923	0.36	0.262	0.47164
UBASH3B	0.000162539	-0.520824	0.439	0.083	0.487618
CKAP2L	0.000168035	-4.67995	0.534	0.06	0.504104
OR51E2	0.000171415	-1.52968	0.312	0.024	0.514246
AIM2	0.000177192	-2.26051	0.386	0.036	0.531577
KCNK13	0.000177192	-1.04973	0.624	0.321	0.531577
UHRF1	0.00017837	-4.06269	0.55	0.06	0.535109
ANKRD2	0.000180742	-4.65052	0.852	0.333	0.542226
TRIM43	0.000184366	-2.24441	0.307	0.06	0.553099
CALCR	0.000185588	-0.747356	0.778	0.333	0.556765
DIPK2B	0.0001893	-0.309433	0.28	0.107	0.567899
GADD45B	0.000203514	-4.3084	0.481	0.286	0.610542
FOLR3	0.000213075	-1.70464	0.524	0.179	0.639226
DLL4	0.000214475	-0.901123	0.317	0.179	0.643425
WNT10A	0.000215883	-1.77936	0.275	0.048	0.64765
CRB2	0.000223057	1.72038	0.101	0.107	0.669171
ACPP	0.000229949	-0.665141	1	0.988	0.689848
DEFA4	0.000230454	-4.45883	0.455	0.048	0.691361
HSPB8	0.000242769	0.571178	0.138	0.083	0.728307
FOSB	0.000247545	-0.539905	0.238	0.226	0.742634
RRAD	0.000252408	-3.1984	0.519	0.286	0.757224
FLRT1	0.000259032	-1.68886	0.587	0.262	0.777096
XCR1	0.000259032	-2.81616	0.37	0.036	0.777096
ELAVL4	0.000262403	-4.95353	0.429	0.036	0.787208
PGAM2	0.000264107	-3.02529	0.915	0.631	0.79232
RGS1	0.000269275	-4.01343	0.397	0.06	0.807824
HIST1H3H	0.000269275	-0.919073	0.138	0.012	0.807824
MAP3K7CL	0.000285352	-1.46628	0.302	0.25	0.856057
POU4F1	0.000287193	-1.32972	0.312	0.012	0.861579
CSF3R	0.000289045	-2.6243	0.487	0.095	0.867135
TNMD	0.000289045	-1.70937	0.439	0.024	0.867135
PDGFD	0.000294669	-0.674066	0.37	0.345	0.884006
CDKN2B	0.000300394	-3.0721	0.598	0.095	0.901183
CSGALNACT1	0.000306224	-2.82707	0.667	0.345	0.918672
AGTR1	0.000310169	-1.3163	0.402	0.369	0.930508
CYP17A1	0.000316517	-2.62684	0.963	0.821	0.949552
SCN2A	0.000320242	0.285859	0.238	0.298	0.960725
PLN	0.000324353	-5.87899	0.196	0.202	0.973059
AVPR2	0.000336996	0.295202	0.254	0.19	1
OR56A1	0.000339147	-3.521	0.418	0.048	1
LHX1	0.000345678	1.14162	0.254	0.143	1
EDN2	0.000354568	-4.77477	0.561	0.083	1
LTBP1	0.000354568	0.573127	0.333	0.155	1
GRAP2	0.000354568	-1.83581	0.439	0.024	1
CCDC80	0.000359093	-0.383637	0.407	0.31	1
ZNF705A	0.000359093	-3.96452	0.423	0.024	1
SAMD11	0.000372994	0.494084	0.302	0.095	1
PTGS2	0.00037536	-2.6879	0.444	0.131	1
TREM2	0.000380132	-1.92257	0.185	0.012	1
DYNC1I1	0.000389848	-0.420665	0.175	0.131	1
IGF2BP3	0.000415162	-2.89076	0.365	0.071	1
FOS	0.00042571	-3.66275	0.598	0.345	1
NRARP	0.000428386	-2.14512	0.46	0.226	1
KRTAP22-1	0.000436509	-3.43227	0.381	0.036	1
PROK2	0.000442004	-1.79403	0.228	0.024	1
ANXA2	0.000456024	-0.425009	0.164	0.071	1
LEFTY1	0.000456024	-0.590123	0.143	0.202	1
CCL19	0.000461748	-2.75767	0.46	0.06	1
ADRB2	0.000473397	-0.638676	0.492	0.119	1
BIN2	0.000476352	-1.14986	0.27	0.036	1
MT4	0.000479323	0.719551	0.28	0	1
OR6C65	0.000482313	-3.53582	0.344	0.024	1
MATK	0.000513176	0.776879	0.28	0.012	1
LBP	0.000526028	-3.48555	0.91	0.357	1
CLEC5A	0.000526029	0.71376	0.201	0	1
MYF5	0.000532568	-3.70357	0.291	0.036	1
TK1	0.000549247	0.28542	0.259	0.095	1
HSD11B2	0.000552641	-1.89061	0.238	0.19	1
KIT	0.000591282	1.12559	0.164	0.143	1
S1PR1	0.000591282	-0.26318	0.291	0.31	1
MPP4	0.000598573	-1.97772	0.418	0.036	1
CTHRC1	0.000605947	-1.19249	0.529	0.131	1
OR1N2	0.000613406	-4.24985	0.175	0.012	1
KRTAP11-1	0.000617167	0.786036	0.106	0	1
TMEM52B	0.000620938	-3.6466	0.397	0.31	1
FST	0.00062095	-0.406046	0.238	0.06	1
OR13C3	0.00062858	0.412722	0.122	0	1
ERP27	0.000632427	0.280182	0.196	0.19	1
MAFF	0.000632427	-1.51794	0.503	0.25	1
APOD	0.000640189	-4.33066	0.159	0.202	1
ALDH1A3	0.000651997	-1.22392	0.418	0.214	1
SPOCD1	0.000659981	-3.95321	0.19	0.024	1
ATP6V0D2	0.000684483	-1.19209	0.169	0.19	1
TMCO2	0.000692836	1.0663	0.312	0	1
MYBL2	0.000692836	-3.85228	0.212	0.012	1
EGR1	0.000697023	-3.27536	0.656	0.405	1
SUSD5	0.000722825	-0.675696	0.217	0.048	1
LDLR	0.000731612	-1.93449	0.778	0.429	1
SORCS3	0.000754015	-3.31959	0.667	0.226	1
ZIK1	0.000758572	-0.585143	0.243	0.155	1
FMO3	0.000767762	-0.919739	0.312	0.238	1
CST5	0.000777055	-1.77036	0.328	0.012	1
LMO3	0.00078174	-2.42323	0.905	0.393	1
HSP90AA1	0.00078174	0.462018	0.222	0.131	1
DCXR	0.00079297	-1.79383	0.937	0.857	1
CABP1	0.000804172	-2.27585	1	0.917	1
LRATD1	0.000860367	-2.12888	0.63	0.25	1
SPRR2F	0.000891698	-2.76583	0.392	0.048	1
P2RY10	0.000924083	-2.56232	0.206	0.012	1
CDH19	0.000924083	-1.09711	0.249	0.024	1
RASGEF1C	0.000929585	-3.82034	0.233	0.036	1
IAPP	0.000946275	-2.82945	0.312	0.024	1
LCE2A	0.000992147	-3.87014	0.116	0.012	1
OR1N1	0.00101585	-2.21618	0.312	0.024	1
IGFBP3	0.00102185	1.03483	0.296	0.238	1
MFAP5	0.00102185	-0.311028	0.212	0.036	1
SIGLEC9	0.00103397	-1.25678	0.444	0.06	1
ALDH1A1	0.00106483	-0.698146	0.899	0.94	1
PTPN7	0.0010711	1.13687	0.185	0	1
MMP9	0.00110947	0.815577	0.185	0	1
APLN	0.00110947	0.413942	0.138	0.143	1
RSPH9	0.00111599	-1.67023	0.36	0.06	1
MGP	0.00112254	-1.09517	0.111	0.107	1
COL9A2	0.00112254	-1.53403	0.196	0.226	1
ASF1B	0.00112912	0.331326	0.254	0.012	1
TM4SF19	0.00117625	0.541001	0.127	0	1
OR5AC2	0.00119699	-3.81867	0.175	0.036	1
IL1B	0.00120399	-1.75209	0.402	0.036	1
TMPRSS2	0.00126128	0.496668	0.201	0.143	1
ZBED2	0.00126862	-1.50838	0.148	0.024	1
CARD16	0.00129836	-1.58548	0.228	0.012	1
IGHG1	0.00130589	0.879358	0.36	0.012	1
FGD2	0.00131347	0.53023	0.386	0.202	1
OR4K13	0.00132874	-2.79442	0.46	0.048	1
FMO2	0.00132874	0.330907	0.381	0.214	1
OVCH2	0.00132874	0.679327	0.243	0.179	1
KNG1	0.00134986	-0.380118	1	0.976	1
TBC1D10C	0.00140759	-3.59462	0.497	0.048	1
VSTM2A	0.00140759	-2.03927	0.233	0.012	1
PEAR1	0.00140759	-0.818266	0.376	0.381	1
CKB	0.00141163	-1.63369	0.995	0.976	1
OR4E1	0.00141571	0.693292	0.122	0	1
TMSB4X	0.00149074	-1.08265	0.085	0.119	1
PTGIS	0.0014993	0.259653	0.212	0.143	1
ABHD14A	0.00150856	-1.90167	0.968	0.869	1
SCARA3	0.00152524	-0.341286	0.418	0.119	1
SLCO3A1	0.00156941	-0.509142	0.466	0.286	1
FBN1	0.00157839	0.291502	0.503	0.405	1
DNAJB1	0.00157839	0.26846	0.233	0.119	1
HSPA12B	0.00160559	-0.48526	0.291	0.226	1
TNFRSF17	0.0016613	-0.986209	0.143	0.012	1
NIBAN3	0.00169942	-1.99558	0.524	0.071	1
ABCC8	0.00170908	-2.54191	0.243	0.024	1
INSRR	0.00172854	0.781564	0.238	0.238	1
PHLDA3	0.00173835	-0.780843	0.434	0.333	1
SLC34A1	0.00174821	0.954654	0.132	0.119	1
ITGA8	0.00174821	0.423234	0.153	0.155	1
CKMT2	0.00177809	-1.00658	0.307	0.429	1
IQGAP3	0.00179828	-1.65274	0.228	0.024	1
CXCL10	0.00180845	-3.48756	0.291	0.048	1
INSYN1	0.00181867	0.513055	0.111	0.06	1
TFRC	0.00181867	0.406949	0.508	0.381	1
CHAC1	0.00182894	-3.94701	0.931	0.393	1
SLC3A1	0.00182895	-0.830946	0.672	0.774	1
PKIA	0.00182895	0.582246	0.46	0.19	1
STC1	0.00184966	-0.885949	0.259	0.155	1
CUZD1	0.00189174	-0.740915	0.296	0.06	1
OR1E1	0.00189174	-4.07055	0.466	0.012	1
COMP	0.00192387	-1.58478	0.434	0.024	1
PLCG2	0.00194557	0.251522	0.111	0.131	1
PDK4	0.00198964	-0.818986	0.132	0.167	1
C6orf141	0.0020008	-3.39455	0.481	0.095	1
DACT3	0.0020008	-2.98038	0.37	0.238	1
JCHAIN	0.00201202	-1.35746	0.344	0.012	1
GRM1	0.00202326	-3.34692	0.952	0.405	1
FHL5	0.00205747	-0.359783	0.175	0.167	1
EBF1	0.0021156	-0.276854	0.36	0.381	1
CD247	0.00212741	-3.57177	0.228	0.012	1
VNN1	0.00216319	-0.314818	0.201	0.179	1
CCNJL	0.00221176	-1.35257	0.238	0.095	1
TM6SF1	0.00221176	-3.13538	0.418	0.119	1
ITGBL1	0.00222406	-0.53722	0.328	0.048	1
COL5A1	0.00224884	0.303715	0.534	0.262	1
TRAC	0.00227388	-0.785381	0.476	0.214	1
ANXA3	0.00232472	-0.421065	0.672	0.452	1
OPRD1	0.00232472	-3.43148	0.481	0.083	1
RTP2	0.00240293	-2.39185	0.471	0.06	1
IRX2	0.00242851	-2.26788	0.989	0.881	1
DES	0.00244294	-4.8437	0.159	0.06	1
CST7	0.00253866	-1.45156	0.481	0.036	1
GREB1L	0.00253866	-1.01107	0.392	0.048	1
ADRB1	0.00255261	-0.723513	0.259	0.167	1
CD244	0.00259489	1.21493	0.222	0	1
ZSCAN4	0.00260912	0.912583	0.254	0	1
AGXT	0.00270696	-1.29067	0.952	0.833	1
SLC7A2	0.00274047	-0.336134	0.471	0.369	1
TMEM272	0.00274047	-2.02768	0.328	0.071	1
FCMR	0.00275543	-1.05546	0.27	0.012	1
MCC	0.00280077	0.297782	0.36	0.417	1
F13A1	0.00289348	0.439754	0.328	0.167	1
MROH2B	0.00289348	0.807828	0.217	0	1
MMRN1	0.00294088	-3.34645	0.492	0.071	1
WNT7A	0.00324048	-3.66268	0.296	0.024	1
NOS1AP	0.00325791	-1.07661	0.439	0.298	1
CXCL3	0.00329303	-2.30876	0.556	0.071	1
CCR7	0.0033285	-0.99497	0.275	0.012	1
RHBG	0.00336431	0.279904	0.127	0.095	1
TP63	0.00336431	0.454755	0.116	0.012	1
EMX1	0.00341869	0.669481	0.169	0.143	1
C5orf46	0.00341869	-2.55449	0.286	0.024	1
GBP2	0.003437	-0.644136	0.349	0.19	1
SLC4A9	0.00370278	-3.61757	0.249	0.321	1
THBD	0.00372246	-2.24363	0.339	0.262	1
TIMP2	0.00376211	0.796013	0.243	0.119	1
VGF	0.0038223	-2.54414	0.534	0.107	1
PCK1	0.00386292	-1.66865	0.772	0.762	1
EPB41L2	0.00390392	0.808273	0.376	0.31	1
SMIM5	0.00392457	0.586744	0.37	0.298	1
WDR86	0.00392457	-0.353241	0.344	0.143	1
IBSP	0.00400817	-2.14639	0.233	0.012	1
SPEG	0.00402932	-3.59605	0.228	0.048	1
ACAT1	0.00402932	-1.08875	0.466	0.679	1
GPIHBP1	0.00411494	-1.37766	0.307	0.262	1
TP53I11	0.0041366	0.334588	0.275	0.214	1
SCYGR8	0.00415837	-3.56472	0.196	0.024	1
FAM71D	0.00422428	-1.83311	0.265	0.048	1
SPI1	0.00424647	-0.381732	0.561	0.321	1
SELL	0.00424647	-2.49357	0.386	0.06	1
ARHGEF15	0.00431365	-0.400392	0.265	0.25	1
CTSW	0.00431365	-2.39307	0.386	0.036	1
RGS16	0.00435897	-1.33957	0.238	0.083	1
CST2	0.00438179	-4.09959	0.27	0.024	1
SSTR1	0.00445091	-0.80947	0.619	0.393	1
MAP6	0.00447417	-0.267279	0.312	0.31	1
ARHGAP23	0.00449754	0.544061	0.127	0.095	1
FYB1	0.00452102	-1.94398	0.524	0.155	1
CDC6	0.00456831	1.01485	0.159	0	1
EDARADD	0.00459213	0.31231	0.127	0.012	1
PPEF2	0.00459213	1.30085	0.233	0	1
TREML1	0.00459213	-4.47751	0.302	0.071	1
CAMK2N1	0.00468851	0.885189	0.265	0.119	1
ATF3	0.00473738	-2.22002	0.841	0.488	1
ENTPD5	0.00476199	-0.695546	0.434	0.643	1
PRF1	0.00478672	-0.651109	0.439	0.095	1
EGR3	0.00483652	-0.702979	0.386	0.119	1
NELL2	0.00488678	-1.99129	0.381	0.048	1
CD82	0.00501453	-1.57891	0.566	0.5	1
F2R	0.00504044	-0.536166	0.328	0.202	1
RARRES2	0.00504044	0.329081	0.328	0.25	1
MPIG6B	0.0051718	-1.86899	0.259	0.024	1
SLC26A4	0.00522521	-3.49287	0.46	0.357	1
CLEC10A	0.00522521	-0.561401	0.28	0.024	1
DIO2	0.00536091	-1.19119	0.201	0.226	1
SLAMF6	0.00544385	-2.56178	0.37	0.06	1
ADCY1	0.00547176	0.824755	0.164	0.286	1
GLYATL1	0.00552795	-0.603509	0.608	0.714	1
C1R	0.00581682	0.621493	0.27	0.179	1
SCUBE1	0.0058762	-0.619318	0.153	0.083	1
ZBTB46	0.00593612	0.433731	0.37	0.369	1
ACY1	0.00600995	-1.3319	0.899	0.81	1
SIX1	0.00611922	-1.19387	0.381	0.071	1
TSGA10IP	0.00615022	-4.93248	0.471	0.024	1
MYL9	0.00615022	-2.4733	0.048	0.107	1
CFH	0.00630739	0.462572	0.243	0.214	1
GCNT3	0.00630739	-0.740374	0.307	0.036	1
MEDAG	0.00640341	1.41835	0.175	0	1
CXCL6	0.00656637	-1.27552	0.344	0.071	1
LRRC2	0.00656637	0.520011	0.196	0.179	1
BOC	0.00659941	-0.505297	0.243	0.262	1
INHBA	0.00693809	-0.593219	0.317	0.083	1
CLSTN2	0.00697281	0.271337	0.206	0.214	1
GJA5	0.00718438	-0.691193	0.095	0.179	1
ATP6V1C2	0.00718438	-0.880376	0.111	0.167	1
BFSP2	0.00758728	-2.42858	0.439	0.06	1
SEMA7A	0.00777702	-1.59936	0.138	0.036	1
LOXL1	0.00789289	-0.458745	0.381	0.333	1
SLC29A1	0.00793186	-0.380662	0.524	0.5	1
SERPINA11	0.00801031	-2.6051	0.169	0.024	1
MYC	0.00801031	-0.687339	0.339	0.262	1
TMOD1	0.00812929	0.267396	0.111	0.155	1
CALHM2	0.0081693	-2.50692	0.376	0.143	1
WDR38	0.00820949	-4.1646	0.481	0.036	1
BST2	0.00829039	-0.285489	0.344	0.286	1
HOXB9	0.00829039	0.253809	0.418	0.274	1
FOXC2	0.00845435	-1.07342	0.233	0.143	1
SEPTIN1	0.00845435	-0.599969	0.434	0.298	1
IGFBP6	0.00879097	0.716395	0.397	0.417	1
CPS1	0.00887698	-1.10076	0.529	0.369	1
MCEMP1	0.00896373	-4.90069	0.249	0.024	1
ATP1A2	0.00896374	-1.07903	0.101	0.119	1
KCTD15	0.0090074	-1.8755	0.587	0.476	1
RAMP1	0.00905125	0.342858	0.259	0.083	1
DPP4	0.00913953	0.421326	0.19	0.119	1
PPP1R12B	0.00927338	0.33136	0.291	0.202	1
DNAH5	0.00927338	0.546926	0.159	0.06	1
APOL5	0.00927338	-3.14305	0.291	0.024	1
CALHM5	0.00931839	0.272283	0.217	0.179	1
TRAT1	0.00940898	-1.73379	0.402	0.012	1
FRMD4A	0.00945458	0.25133	0.545	0.417	1
HMGA1	0.00950037	-0.886617	0.513	0.25	1
JAM2	0.00973229	0.767392	0.19	0.119	1
EPHA2	0.00987386	-0.744095	0.571	0.345	1
SLC39A5	0.0100655	-0.962158	0.381	0.583	1
BLNK	0.0102113	-1.05426	0.608	0.405	1
MYRF	0.0103591	-0.769437	0.402	0.417	1
SCNN1G	0.0108138	-1.63459	0.249	0.286	1
CAVIN1	0.0109172	-1.68212	0.228	0.214	1
VAX1	0.0109172	-2.93334	0.143	0.048	1
HMCN1	0.0109172	-1.32494	0.714	0.369	1
TTC9	0.0109693	1.21756	0.302	0.071	1
CA8	0.0110215	0.450756	0.143	0.202	1
COL6A2	0.011074	0.548088	0.302	0.19	1
VGLL1	0.0112328	-3.20694	0.222	0.024	1
MX1	0.0113398	-0.266409	0.46	0.476	1
ADGRF1	0.0113936	1.21478	0.439	0.321	1
ACTC1	0.0113936	-1.12565	0.122	0.024	1
LCK	0.0113936	-3.48148	0.545	0.036	1
C3orf70	0.0115565	-1.17431	0.481	0.214	1
DDAH1	0.0116112	-0.302124	0.36	0.512	1
HSPH1	0.0120009	0.993046	0.27	0.19	1
NDN	0.0120575	0.295938	0.37	0.345	1
CYP21A2	0.0120575	-2.22448	0.354	0.19	1
MPEG1	0.0121714	-1.8176	0.481	0.202	1
GPT	0.0122855	-2.63781	0.926	0.857	1
REC8	0.0124021	-0.28378	0.317	0.429	1
ECHS1	0.0125776	-0.882554	0.582	0.69	1
CD79A	0.0127554	-3.30854	0.307	0.012	1
HSPA1A	0.0127554	0.627349	0.106	0.048	1
OLFM1	0.0128151	-0.293256	0.365	0.167	1
BASP1	0.0128151	-1.2792	0.455	0.226	1
CAPSL	0.0129353	-2.10173	0.407	0.048	1
ZFP36	0.0129353	-2.85002	0.735	0.488	1
SMTNL2	0.0131788	-0.929354	0.667	0.702	1
MFGE8	0.0132403	-1.11871	0.386	0.286	1
TIFAB	0.013302	-2.51968	0.434	0.012	1
PRDM1	0.0134263	-0.601437	0.265	0.19	1
GRM8	0.0137414	-3.60075	0.286	0.06	1
GABRA2	0.0138693	-0.58665	0.233	0.262	1
IRF8	0.0140631	-1.63111	0.667	0.31	1
LCNL1	0.0140631	0.577261	0.148	0.048	1
PSTPIP1	0.0142592	-0.944849	0.328	0.024	1
FXYD2	0.0143252	0.491039	0.265	0.214	1
BANK1	0.0143252	-0.575661	0.497	0.369	1
CRABP1	0.0143914	-1.03773	0.672	0.524	1
TRAF1	0.0145246	-0.933141	0.407	0.381	1
SLA	0.0146588	-1.66116	0.328	0.19	1
KCNG4	0.0147264	-1.53135	0.291	0.036	1
CD8A	0.0148623	-2.00071	0.429	0.071	1
DCDC2	0.0149307	0.29319	0.402	0.286	1
LGI2	0.0149993	-1.00088	0.254	0.06	1
SPARC	0.0152069	-0.667378	0.106	0.143	1
TYMP	0.0152069	-1.2722	0.487	0.226	1
NRGN	0.0156298	-4.63384	0.19	0.143	1
NKG7	0.0156298	1.25802	0.312	0	1
KLRG2	0.0157013	-0.608553	0.307	0.048	1
TPX2	0.015773	-1.28896	0.291	0.036	1
IGFBP7	0.015773	-1.07233	0.259	0.286	1
ACKR1	0.0159174	-0.29064	0.254	0.036	1
COL16A1	0.0162835	0.680777	0.37	0.226	1
ITGA3	0.0163576	0.447179	0.28	0.19	1
GNLY	0.0165066	0.692343	0.206	0.012	1
INMT	0.0165816	0.496103	0.222	0.179	1
DACH1	0.0166569	0.470777	0.143	0.107	1
SELPLG	0.0169611	-0.326987	0.386	0.048	1
XPNPEP2	0.0171149	0.260791	0.148	0.167	1
FLT4	0.0174264	1.05893	0.222	0.143	1
GPR132	0.017505	-3.00432	0.206	0.06	1
SPP1	0.0176632	-3.82535	0.476	0.31	1
LIX1	0.0179834	0.741136	0.296	0.024	1
GFOD1	0.0180643	-1.01236	0.19	0.286	1
PRKCB	0.0181454	-1.31288	0.455	0.048	1
CCN2	0.0184732	0.992287	0.164	0.179	1
SAT1	0.0189747	0.30932	0.238	0.167	1
PRKG1	0.0192298	-2.12453	0.37	0.369	1
CMTM2	0.019488	-4.36205	0.243	0.036	1
GMFG	0.0195747	0.408437	0.328	0.119	1
FCER1A	0.0197491	-1.55029	0.296	0.06	1
ME3	0.0197491	-0.396895	0.598	0.512	1
SLC13A2	0.0199249	-0.881614	0.593	0.726	1
EMP2	0.0201912	-1.83819	0.37	0.238	1
ARHGEF10	0.0202807	-0.809722	0.349	0.333	1
SYNM	0.0203704	-0.250168	0.28	0.369	1
CDK6	0.0203704	-0.397507	0.392	0.452	1
ENTPD3	0.0205511	-1.04326	0.217	0.06	1
GBP4	0.0206419	-0.599401	0.254	0.369	1
ARHGAP15	0.0207331	-1.69855	0.286	0.036	1
CRYAB	0.0210056	-1.76053	0.799	0.75	1
CELA3B	0.0210087	-6.02062	0.307	0.06	1
APOBEC1	0.0212876	-3.97153	0.296	0.012	1
MGST1	0.0215696	-1.01871	0.577	0.643	1
LAMP3	0.0221435	0.801551	0.143	0	1
MCM6	0.0222405	0.48917	0.333	0.31	1
ALOX5	0.0225335	-2.44829	0.376	0.131	1
USHBP1	0.0226319	-3.48549	0.206	0.19	1
LDHD	0.0226319	-1.93365	0.825	0.774	1
ACAA1	0.0229294	-0.556491	0.497	0.643	1
CCND2	0.0231296	-0.480225	0.381	0.31	1
SPTBN2	0.0233313	-0.46698	0.46	0.393	1
ACAP1	0.0233313	-0.539831	0.28	0.06	1
PDLIM3	0.0235345	-0.458139	0.228	0.048	1
SNCG	0.0237393	-2.05133	0.582	0.452	1
LIMCH1	0.0237393	0.304875	0.27	0.238	1
NNMT	0.0240494	1.50991	0.354	0.274	1
FUCA1	0.0241535	-0.711672	0.519	0.631	1
FLNC	0.024258	0.260033	0.185	0.06	1
CORO1A	0.0244683	-0.795227	0.497	0.167	1
SPHK1	0.0244683	-0.882638	0.275	0.036	1
SOCS3	0.0247858	-5.49879	0.598	0.31	1
FRZB	0.0247866	-1.54928	0.201	0.202	1
COL4A6	0.0250007	0.816966	0.222	0.095	1
TREM1	0.0252165	-1.85956	0.333	0.036	1
LILRA4	0.0252165	-3.78905	0.344	0.012	1
LOXHD1	0.0252165	-1.91966	0.317	0.06	1
TIMP3	0.0255432	-1.39901	0.175	0.214	1
HBB	0.025763	-2.78153	0.27	0.012	1
LMCD1	0.025763	-0.512714	0.302	0.202	1
SIM1	0.025763	-0.533381	0.656	0.607	1
LST1	0.025763	-0.886446	0.455	0.048	1
B2M	0.025763	0.364166	0.148	0.107	1
SLC22A2	0.0264324	-0.91422	0.349	0.488	1
GPRC5A	0.0266588	0.410968	0.201	0.083	1
ESM1	0.0267726	-0.493105	0.222	0.345	1
CXCL1	0.0270016	-1.35636	0.27	0.06	1
DCLK2	0.0270016	-0.596118	0.519	0.5	1
NPAS3	0.0272322	0.256588	0.217	0.321	1
CLEC2D	0.0273481	-3.66104	0.487	0.31	1
OLFML3	0.0274645	-0.420961	0.381	0.405	1
HSPB6	0.0275813	-1.65437	0.471	0.274	1
RCAN2	0.0275813	-0.452817	0.238	0.226	1
SIX2	0.0275813	-1.24046	0.116	0.036	1
TFAP2C	0.0275813	-4.01153	0.175	0.012	1
SERPINB9	0.0278162	-0.597868	0.243	0.298	1
PTGS1	0.028411	-2.14363	0.228	0.083	1
COL8A1	0.0285313	-1.26626	0.667	0.417	1
TBC1D24	0.0285313	-0.619228	0.725	0.607	1
ACTA2	0.0293854	-1.05693	0.18	0.143	1
FILIP1L	0.0296335	-1.03074	0.418	0.381	1
LCE3D	0.0297582	0.530333	0.122	0	1
DUSP4	0.0303885	-1.69865	0.153	0.06	1
MEFV	0.0303885	0.542919	0.238	0	1
BBC3	0.0309009	-2.25459	0.529	0.31	1
SYNE1	0.0312901	-4.06696	0.217	0.095	1
FOXC1	0.0312901	-1.62364	0.725	0.821	1
NIM1K	0.0314208	-3.45905	0.317	0.048	1
DLGAP1	0.0319481	-0.479253	0.307	0.083	1
IER2	0.0322147	-1.55335	0.82	0.643	1
EHBP1L1	0.0323486	-0.577793	0.317	0.31	1
NOSTRIN	0.0330256	-0.589598	0.418	0.381	1
CELF2	0.0331625	-0.38401	0.344	0.155	1
ADRA2A	0.0331625	-1.04973	0.317	0.095	1
LILRA6	0.0331625	-4.50003	0.206	0.024	1
ITGA2	0.0332998	-0.532785	0.439	0.512	1
ARRB2	0.0334376	-0.491989	0.466	0.333	1
ANO3	0.0335759	-1.61026	0.339	0.19	1
FGF2	0.0337147	-3.15526	0.714	0.405	1
USP17L2	0.0339938	-0.512573	0.259	0.083	1
SLC37A4	0.0341341	-0.350622	0.222	0.321	1
ADAM12	0.0342748	-1.66467	0.37	0.071	1
PKLR	0.0345579	-0.839507	0.402	0.631	1
CCN1	0.0348429	-1.76906	0.328	0.333	1
PWWP2B	0.0348429	-0.718137	0.418	0.405	1
CRIP3	0.0351298	-4.43019	0.566	0.345	1
CYP4F2	0.0355642	0.338963	0.206	0.298	1
IL1RAP	0.0362982	-0.712585	0.317	0.19	1
GRB14	0.0364466	-0.751656	0.407	0.357	1
CD22	0.0364466	-0.42135	0.143	0.024	1
STEAP3	0.0365954	-0.369385	0.519	0.429	1
DNAJA4	0.0368947	0.396877	0.175	0.155	1
MYO1F	0.0370451	-0.603982	0.434	0.083	1
ANXA1	0.037652	0.427905	0.228	0.19	1
ALDH2	0.0379587	-1.38411	0.593	0.655	1
ARHGEF3	0.0381128	0.400015	0.185	0.083	1
CCL2	0.0384226	0.472648	0.386	0.083	1
APOBEC3A	0.0390486	-1.67691	0.333	0.012	1
ZYX	0.0392064	0.693143	0.402	0.345	1
HK3	0.0393648	-1.49547	0.423	0.048	1
SLC5A10	0.0398433	-0.296978	0.418	0.631	1
HRH2	0.0398433	-2.67223	0.46	0.107	1
MT1G	0.0400038	-3.50201	0.741	0.738	1
TGM2	0.040165	-0.404724	0.291	0.298	1
RAP2B	0.040165	-0.606235	0.423	0.345	1
CSPG4	0.040815	-1.77216	0.101	0.286	1
TCEAL2	0.040815	-1.2609	0.386	0.369	1
ELN	0.0409789	0.740144	0.249	0.143	1
KRTAP13-4	0.0411433	-4.05059	0.296	0.036	1
XYLT1	0.0411433	-0.347677	0.201	0.083	1
DAPK1	0.04164	-0.736881	0.587	0.69	1
GALM	0.0418067	-0.553691	0.545	0.655	1
LRRC4B	0.0423102	-1.39579	0.312	0.071	1
ACOT7	0.0423102	-0.392324	0.153	0.214	1
CLDN10	0.0428187	-2.17741	0.915	0.905	1
C2CD4A	0.0429894	-0.511434	0.376	0.024	1
CLEC20A	0.0431607	-4.01847	0.455	0.06	1
ADH1B	0.0431607	-1.37312	0.397	0.214	1
SCUBE3	0.0433325	-0.780621	0.106	0.155	1
DNASE1L3	0.0435049	-0.877691	0.212	0.274	1
HDAC9	0.0435049	-2.25656	0.46	0.179	1
AGMAT	0.0438514	-0.300949	0.354	0.524	1
MT1H	0.0440256	-1.82311	0.714	0.667	1
CD96	0.0443756	-1.41139	0.413	0.048	1
HBM	0.0445515	1.27684	0.212	0	1
MPC1	0.0445515	-1.38763	0.952	0.929	1
CFAP126	0.044728	-3.42936	0.36	0.012	1
ALDH6A1	0.044905	-0.863736	0.561	0.631	1
THBS2	0.044905	-0.945144	0.46	0.167	1
ADGRL4	0.045261	-1.17529	0.28	0.357	1
GGT5	0.045261	0.306483	0.46	0.31	1
ACSL6	0.0454392	-3.98308	0.862	0.452	1
CD276	0.0454398	-0.394561	0.45	0.512	1
TIMP1	0.0456193	-0.593542	0.243	0.167	1
GLYAT	0.0456193	-0.455234	0.286	0.44	1
FMNL1	0.0457993	-1.05648	0.444	0.107	1
RNF144B	0.0457993	0.386827	0.455	0.476	1
HS3ST1	0.0459799	-2.40258	0.519	0.06	1
LGI1	0.0461612	-1.51595	0.143	0.024	1
VSIG4	0.0461612	-0.758772	0.413	0.179	1
HAO2	0.0468922	-0.535237	0.561	0.655	1
IFITM2	0.0470764	0.663564	0.381	0.286	1
INPP5J	0.0472613	0.351705	0.217	0.274	1
RGS10	0.0474468	-0.405703	0.487	0.321	1
LGALS8	0.0481948	0.311604	0.402	0.369	1
SEMA3C	0.0483834	0.667445	0.349	0.25	1
TNXB	0.0485726	1.70929	0.376	0.238	1
MAP4K1	0.0497207	-1.77034	0.28	0.071	1
NPNT	0.0499142	0.728617	0.148	0.083	1
SLC28A2	0.0499142	-1.06593	0.37	0.381	1
PCDHA10	0.0501084	-1.11381	0.381	0.107	1
RFLNB	0.0510888	-0.639555	0.376	0.369	1
ADA2	0.0510888	-0.337243	0.476	0.19	1
LINGO3	0.0510888	0.952295	0.222	0	1
CDH3	0.0520853	-2.62727	0.783	0.524	1
LYPD6B	0.0522864	-4.18083	0.481	0.262	1
ACE	0.0524884	-0.751054	0.476	0.607	1
PTPRD	0.0526909	0.282683	0.164	0.131	1
H2AFX	0.0526909	0.379867	0.571	0.417	1
EDNRA	0.0533024	-1.3877	0.249	0.214	1
NTRK2	0.0535074	-2.92727	0.915	0.869	1
SERPINE1	0.0535075	0.363589	0.196	0.19	1
PIEZO2	0.0539198	-1.91399	0.275	0.214	1
CR1L	0.0539198	-2.79714	0.275	0.06	1
PKM	0.0543347	-1.37686	0.868	0.667	1
DENND3	0.0545432	-0.418997	0.439	0.405	1
AKNA	0.0547523	0.301192	0.519	0.452	1
SLC16A12	0.0549621	-0.607154	0.672	0.679	1
MT-CO3	0.0553837	-1.27411	0.307	0.25	1
PDLIM4	0.0555955	-3.57346	0.905	0.571	1
COL6A3	0.0555955	-0.870769	0.667	0.571	1
CSRP1	0.0555955	-2.84013	0.249	0.226	1
LMO2	0.0560211	0.331485	0.143	0.107	1
ITM2A	0.0560211	-0.343397	0.413	0.476	1
C3orf52	0.056235	-0.708409	0.381	0.417	1
VCL	0.0564495	-0.369836	0.344	0.226	1
CARD11	0.0566647	-2.14156	0.291	0.048	1
CXCL12	0.0568725	-2.03101	0.968	0.917	1
LGALS1	0.0568805	0.434265	0.185	0.167	1
IL1RL1	0.0570971	1.11691	0.106	0.048	1
KCTD12	0.0573144	-0.672405	0.164	0.155	1
UGT3A1	0.0575323	-0.26222	0.122	0.226	1
EMCN	0.0577509	0.261854	0.101	0.083	1
PTGER2	0.0581902	-0.786591	0.344	0.131	1
MMP14	0.0584109	-0.780509	0.434	0.369	1
HBA2	0.0588544	-2.48559	0.217	0.024	1
FMO4	0.0590772	-0.583926	0.545	0.619	1
MIOX	0.0593007	-0.8103	0.471	0.619	1
UPP2	0.0593007	-1.91775	0.667	0.726	1
ITGB6	0.0595248	-2.81432	0.794	0.595	1
RESF1	0.0595248	0.27265	0.392	0.31	1
LCE1D	0.0604286	-5.09217	0.291	0.024	1
FLNA	0.0606563	-1.79609	0.376	0.333	1
ADGRG1	0.0613438	-0.448467	0.36	0.345	1
CXCR3	0.0613438	-2.74803	0.392	0.012	1
ATP9A	0.062738	0.586421	0.434	0.238	1
AMACR	0.0629728	-1.1718	0.709	0.702	1
SLFN5	0.0629728	0.518198	0.376	0.333	1
FXYD4	0.0641581	-3.53475	0.529	0.417	1
UGT1A1	0.0643975	-1.09614	0.249	0.226	1
CXCL14	0.0646375	-0.904364	0.169	0.143	1
PSAP	0.0648783	0.610276	0.317	0.238	1
MPPED2	0.0651198	0.627404	0.513	0.369	1
C1QC	0.065362	-0.885398	0.45	0.429	1
IER5	0.065362	-0.341456	0.397	0.357	1
NCF2	0.065605	-2.04027	0.376	0.107	1
ADAM15	0.065605	-0.413441	0.418	0.345	1
ASRGL1	0.065605	-1.51372	0.847	0.833	1
ABCA10	0.0658487	0.26837	0.386	0.321	1
DLGAP5	0.0658487	-4.80785	0.429	0.036	1
KIF12	0.0658487	-0.413676	0.783	0.798	1
TCF4	0.0658487	-0.552843	0.243	0.286	1
CLEC4F	0.0665843	0.95849	0.143	0	1
GPNMB	0.0675757	-2.52126	0.931	0.619	1
ALDH1L1	0.0678254	-0.284222	0.741	0.833	1
AK4	0.0680759	-0.276885	0.354	0.488	1
EMILIN1	0.0683271	-0.72875	0.381	0.286	1
PRSS22	0.0685791	-0.681393	0.349	0.179	1
EHF	0.0688319	-2.17756	0.873	0.821	1
SPC24	0.0688319	-1.80588	0.429	0.048	1
PDE6A	0.0688319	-3.57237	0.418	0.012	1
CRYGB	0.0708817	-5.63307	0.196	0.036	1
SH2D1A	0.0711415	-2.77619	0.291	0.012	1
VAV1	0.0711415	-3.34041	0.508	0.06	1
ITGB2	0.071402	-0.251664	0.476	0.238	1
PTGER3	0.0716633	-0.983365	0.63	0.5	1
ITGAX	0.0716633	-1.02262	0.37	0.083	1
PDE1A	0.0721877	-2.52937	0.979	0.893	1
RASD1	0.0721882	0.838838	0.376	0.238	1
OAS3	0.0721882	0.269763	0.354	0.226	1
SLC39A8	0.0721882	-2.1308	0.836	0.786	1
PMEPA1	0.0727162	-0.534123	0.413	0.405	1
HOXD3	0.0737818	0.624984	0.556	0.536	1
TSC22D1	0.0740502	0.310261	0.349	0.333	1
IFI44L	0.0743193	-0.561985	0.307	0.226	1
CAV1	0.0748601	-0.361623	0.243	0.25	1
CACNA2D2	0.0748601	-0.408946	0.153	0.071	1
HRG	0.0748601	0.405796	0.291	0.345	1
PLEKHH2	0.0751317	-0.957316	0.598	0.75	1
KCNJ10	0.075404	-2.23626	0.82	0.667	1
CADM3	0.0759512	-3.12417	0.164	0.036	1
OTOGL	0.0759512	0.315255	0.09	0.155	1
HVCN1	0.0759512	0.442691	0.201	0.06	1
AFAP1L2	0.0765017	0.855704	0.249	0.155	1
SLC1A5	0.0765017	-1.54976	0.931	0.845	1
LRP2	0.0767781	-0.472723	0.259	0.393	1
DBN1	0.0767781	-1.22103	0.661	0.476	1
FGL2	0.0770553	-0.841347	0.529	0.369	1
ITGA11	0.0770553	-0.873604	0.28	0.262	1
TYMS	0.0770553	-0.519977	0.386	0.405	1
ROBO2	0.0773334	-0.703981	0.291	0.155	1
BHMT	0.0778918	-3.13881	0.598	0.643	1
PTPN6	0.0778919	-0.578308	0.603	0.476	1
KRTAP12-4	0.0781725	-1.84533	0.222	0.036	1
MICALL2	0.0784538	-1.51241	0.37	0.321	1
CAPG	0.0790189	-0.317227	0.471	0.357	1
TEX13C	0.0790189	1.1041	0.291	0	1
NDRG1	0.0795874	0.578018	0.228	0.155	1
KIF20A	0.0801591	-3.46304	0.434	0.024	1
USP53	0.0804463	-1.34587	0.847	0.75	1
NUPR1	0.081023	0.278232	0.143	0.107	1
FCGR2A	0.0813127	-0.836054	0.46	0.143	1
OXT	0.0816032	0.252799	0.307	0.452	1
CCL14	0.0818945	0.742136	0.36	0.405	1
RHOB	0.0833638	-1.04239	0.698	0.75	1
NEBL	0.0833638	-1.51067	0.476	0.595	1
DUSP6	0.0833638	-1.05297	0.45	0.321	1
LPL	0.0836602	-1.6467	0.741	0.524	1
RERG	0.0842556	0.286481	0.132	0.119	1
CCNB1	0.0842556	-0.342519	0.36	0.19	1
PDE1B	0.0842556	-0.71854	0.28	0.095	1
AL121578.2	0.0842556	-4.06735	0.249	0.012	1
OR52E5	0.0845545	-1.49645	0.101	0.012	1
PDZD3	0.0845545	-1.29214	0.466	0.619	1
SAMD3	0.085759	-0.932472	0.317	0.06	1
MALT1	0.0860623	0.381759	0.333	0.226	1
PEBP1	0.0866714	-0.908118	0.825	0.845	1
PMM1	0.0869773	-0.535275	0.508	0.619	1
CCDC3	0.087284	0.349323	0.243	0.06	1
HLX	0.087284	-0.645896	0.339	0.083	1
ADGRV1	0.0875917	-1.95397	0.931	0.762	1
LTF	0.0897696	0.252302	0.37	0.119	1
NAAA	0.0897696	-3.19205	0.915	0.798	1
PDZK1IP1	0.0900842	-2.12152	0.339	0.452	1
CLDN1	0.0900842	0.285593	0.27	0.107	1
RAC2	0.0900842	-0.814545	0.423	0.048	1
NSMF	0.0900842	-1.09563	0.497	0.571	1
GJC1	0.0903998	-1.18505	0.333	0.119	1
CFAP45	0.0907162	-3.57018	0.317	0.024	1
TNNI3K	0.0910333	-3.91722	0.905	0.548	1
ATP10D	0.0913517	-1.13381	0.407	0.369	1
DGKA	0.0916709	-0.379677	0.36	0.107	1
ITK	0.0926336	-2.32355	0.349	0.024	1
PLK2	0.0929563	-2.10214	0.593	0.381	1
SNRK	0.0929563	-0.414294	0.46	0.333	1
COL1A1	0.0936044	-0.253316	0.434	0.381	1
SRF	0.0939298	-0.25571	0.54	0.5	1
RUNX3	0.0949115	-0.707368	0.185	0.036	1
ST6GAL1	0.0959013	-0.750292	0.444	0.333	1
GRASP	0.0959013	0.450853	0.222	0.25	1
MUCL3	0.0959013	0.973746	0.222	0	1
GAS7	0.0962331	-0.951255	0.365	0.19	1
CPNE2	0.0962331	-0.309068	0.243	0.345	1
PXMP2	0.0962331	-1.05319	0.667	0.726	1
IL1RN	0.097234	-4.41716	0.28	0.012	1
TUBB2B	0.0975694	-2.57599	0.921	0.929	1
CDHR5	0.0985814	-1.7006	0.54	0.595	1
PTGES	0.0989206	-0.464025	0.265	0.095	1
CD72	0.0992607	-0.41637	0.27	0.095	1
KRT7	0.0995976	-2.92131	0.82	0.738	1
EHHADH	0.0996018	-1.3724	0.624	0.667	1
NAMPT	0.0996018	-0.309757	0.614	0.583	1
TPPP3	0.100631	-1.96417	0.122	0.06	1
TFAP2A	0.100631	0.251608	0.159	0.071	1
IL32	0.100975	-0.897987	0.238	0.238	1
DDIT4	0.100975	0.250871	0.243	0.202	1
ID3	0.101321	0.48885	0.291	0.143	1
AOX1	0.101321	-1.3586	0.757	0.738	1
TNNC1	0.104121	-0.342902	0.286	0.333	1
PLD4	0.104475	-0.952011	0.37	0.155	1
ACAA2	0.105187	-0.392614	0.667	0.762	1
FCGR3A	0.106621	-1.07769	0.481	0.083	1
RAPGEF5	0.106982	-0.638756	0.444	0.345	1
LTB	0.107707	-0.745823	0.407	0.167	1
GPR37L1	0.107707	-2.88007	0.423	0.024	1
RIPOR1	0.108071	0.392324	0.153	0.119	1
RNF220	0.108436	0.266183	0.328	0.298	1
SLC2A1	0.108801	-0.68307	0.746	0.607	1
SP140	0.108801	-0.669959	0.37	0.06	1
S100A10	0.109168	-0.284696	0.688	0.548	1
TMEM178B	0.109168	-0.718363	0.317	0.167	1
GIMAP6	0.109536	-0.254052	0.302	0.298	1
ADCYAP1	0.109536	-0.592803	0.143	0.048	1
TRNP1	0.109905	-0.333338	0.746	0.571	1
PXDN	0.109905	0.468668	0.429	0.286	1
ZNF764	0.111017	-0.868386	0.476	0.452	1
GABRB2	0.11139	-0.260402	0.429	0.286	1
RASL11A	0.111763	-0.3229	0.407	0.298	1
MMP25	0.111763	-2.06108	0.212	0.036	1
IRF1	0.112138	-0.845775	0.354	0.321	1
MSRB1	0.112138	-1.71046	0.651	0.655	1
FRY	0.113647	0.657316	0.169	0.19	1
TMEM200C	0.114407	0.486071	0.116	0.06	1
NOS1	0.114407	-2.14998	0.783	0.536	1
TES	0.114407	-0.545772	0.698	0.595	1
CADPS2	0.114789	0.992142	0.386	0.357	1
LILRB4	0.114789	0.756295	0.228	0	1
TMEM61	0.115171	-0.420892	0.698	0.571	1
GABBR1	0.116325	-0.614622	0.323	0.262	1
ENO1	0.116712	-0.663825	0.661	0.667	1
PAG1	0.116712	-1.22872	0.429	0.476	1
EMP3	0.1171	-0.447987	0.312	0.381	1
NPR1	0.117488	0.251502	0.101	0.131	1
RHEX	0.117878	-0.272695	0.471	0.345	1
DDC	0.118269	-0.617329	0.143	0.226	1
ARRB1	0.118661	0.467158	0.307	0.19	1
PNLDC1	0.119053	0.531225	0.111	0.012	1
CYBB	0.119842	-0.410039	0.402	0.131	1
GRIA4	0.119842	-1.92121	0.185	0.095	1
TEX15	0.119842	0.397282	0.18	0	1
BCL6B	0.120238	-0.515359	0.333	0.131	1
EFEMP1	0.120635	-2.02474	0.354	0.286	1
IGHM	0.121431	-1.57576	0.365	0.024	1
GCSAM	0.121431	-4.3712	0.407	0.06	1
SORCS1	0.123037	-0.52808	0.122	0.262	1
OGFRL1	0.123037	0.371417	0.524	0.381	1
IER3	0.123441	-3.84647	0.852	0.667	1
NUAK2	0.123846	-0.564188	0.582	0.595	1
DUSP9	0.125477	-1.33484	0.989	0.976	1
PAPPA	0.126298	-1.24356	0.481	0.417	1
CD34	0.126711	-0.774026	0.206	0.262	1
SERPINF1	0.127538	-4.57915	0.741	0.5	1
S100A9	0.127539	-0.8976	0.392	0.048	1
SERPINA4	0.129207	-1.49127	0.73	0.452	1
YWHAH	0.129627	-0.628731	0.513	0.524	1
TNNT1	0.130047	0.441322	0.238	0	1
DNER	0.130892	-0.857321	0.497	0.524	1
FGR	0.132167	-0.598622	0.307	0.083	1
ACADM	0.133452	-0.283625	0.529	0.643	1
HEY1	0.133882	-2.28205	0.476	0.321	1
ABCC9	0.133882	0.36528	0.381	0.333	1
TMC8	0.134314	-2.7938	0.407	0.071	1
DTNA	0.134314	-0.748683	0.439	0.381	1
GLIPR1	0.13518	-3.2655	0.423	0.286	1
SLC17A1	0.135614	-0.279636	0.122	0.167	1
SYK	0.13605	-0.342822	0.413	0.464	1
C1QB	0.138245	-0.367485	0.418	0.298	1
CRYL1	0.138245	-0.623912	0.545	0.643	1
NIT2	0.138245	-0.303024	0.534	0.631	1
TAGLN	0.138687	-3.3	0.201	0.155	1
ANKRD44	0.138687	0.282489	0.323	0.262	1
SCGB1D4	0.138687	-2.28178	0.302	0.024	1
JAM3	0.139131	-0.326081	0.27	0.369	1
FABP3	0.139575	-0.514011	0.698	0.56	1
EMILIN2	0.139575	-0.285662	0.302	0.024	1
WFDC2	0.140019	-3.98596	0.794	0.619	1
KLF5	0.140021	-0.571487	0.519	0.536	1
ATOH8	0.140915	-0.336799	0.233	0.226	1
SELENBP1	0.141364	-0.603287	0.571	0.655	1
FERMT3	0.141814	0.273384	0.307	0.095	1
GPC3	0.142717	0.372145	0.286	0.238	1
TMEM255B	0.143624	-0.729971	0.344	0.429	1
FXYD5	0.14408	-0.714325	0.354	0.262	1
CRIP1	0.145453	-1.24284	0.312	0.274	1
JUNB	0.145912	-4.60446	0.688	0.488	1
ID4	0.145912	-1.26864	0.365	0.464	1
RBP5	0.146373	-0.434254	0.598	0.714	1
PROZ	0.146835	-0.441554	0.164	0.345	1
SMIM32	0.147299	-2.41658	0.672	0.655	1
RBM5	0.147299	-0.465729	0.566	0.452	1
EMB	0.147299	-1.13589	0.397	0.036	1
HSPB1	0.149162	0.438722	0.312	0.214	1
SHMT1	0.149631	-0.451532	0.381	0.452	1
DAO	0.150101	0.26557	0.143	0.214	1
ACTN1	0.150572	-0.819403	0.545	0.417	1
FGFR4	0.150572	-0.718547	0.402	0.333	1
SFMBT2	0.150572	0.537546	0.37	0.357	1
AGPAT2	0.151044	-1.40696	0.884	0.726	1
ACMSD	0.151518	-0.506766	0.524	0.595	1
TMEM173	0.151518	0.555808	0.291	0.179	1
RGL1	0.152468	-0.272766	0.376	0.476	1
DHRS2	0.152944	0.276557	0.148	0	1
CLK2	0.153901	0.604302	0.556	0.524	1
TUBB	0.154381	0.416837	0.455	0.333	1
BNC1	0.155345	-2.97654	0.169	0.036	1
SGIP1	0.155828	-3.10359	0.926	0.667	1
CCM2L	0.155828	-0.253714	0.185	0.274	1
ARNT2	0.156313	-1.58077	0.646	0.5	1
AOAH	0.156313	0.425296	0.328	0.012	1
PLPP1	0.157773	-0.7528	0.132	0.143	1
MFAP4	0.158263	-0.369059	0.291	0.31	1
UTP4	0.158263	0.617344	0.365	0.357	1
EMID1	0.158753	-0.914611	0.243	0.417	1
CA12	0.159245	-0.734218	0.688	0.512	1
TPM2	0.159737	-2.48855	0.148	0.155	1
HBG1	0.159737	0.330336	0.302	0	1
ANPEP	0.160726	-1.22829	0.407	0.5	1
ACY3	0.161222	-2.84225	0.862	0.774	1
CD79B	0.162717	1.07255	0.28	0.036	1
TRIM2	0.163218	-0.42838	0.841	0.786	1
SH3YL1	0.16372	-0.57017	0.212	0.202	1
PAMR1	0.164223	0.928341	0.312	0.012	1
PTGER4	0.166247	0.41793	0.249	0.286	1
HES4	0.167777	-3.86501	0.508	0.488	1
GNB4	0.167777	-0.499755	0.487	0.488	1
SIM2	0.168206	-2.3029	0.974	0.869	1
SLC28A1	0.168803	-0.734309	0.561	0.643	1
HOGA1	0.168803	-0.86704	0.534	0.571	1
PDK1	0.168803	-0.602997	0.651	0.524	1
TESC	0.168803	-1.15763	0.714	0.464	1
TSKU	0.169834	-0.379978	0.471	0.452	1
FXYD6	0.170351	-1.61429	0.317	0.298	1
ENTPD1	0.170351	-1.04806	0.339	0.25	1
NEU4	0.170818	-3.87638	0.931	0.655	1
KCNQ1	0.172431	-1.07619	0.762	0.631	1
PF4	0.175058	-1.14827	0.148	0.012	1
TJP1	0.175058	-1.00508	0.217	0.131	1
SNTB1	0.175058	-0.634516	0.413	0.381	1
MKI67	0.175587	-1.83581	0.37	0.024	1
CD37	0.176117	-0.44978	0.407	0.107	1
TMEM176B	0.176649	-0.864384	0.598	0.667	1
HOXD9	0.177715	-0.346254	0.54	0.381	1
WWC1	0.177715	-1.07319	0.857	0.833	1
AZGP1	0.178786	-2.15519	0.804	0.714	1
LSP1	0.178786	0.259087	0.381	0.048	1
FKBP10	0.178786	-0.334855	0.37	0.298	1
ATP2A3	0.179323	-2.69828	0.259	0.167	1
PPP1R15A	0.179323	-0.321482	0.407	0.464	1
SLAMF1	0.179862	-1.89021	0.376	0.071	1
SLC22A3	0.180401	-3.34133	0.899	0.643	1
LAIR1	0.180942	-0.832731	0.423	0.083	1
TENM3	0.180942	-1.97537	0.265	0.083	1
PECAM1	0.182028	-0.294193	0.19	0.179	1
UTRN	0.182572	-1.45406	0.503	0.464	1
TP53BP2	0.183118	-0.684853	0.46	0.5	1
AGXT2	0.183665	-0.853755	0.407	0.512	1
PYHIN1	0.183665	-0.732728	0.296	0.012	1
TMEM204	0.184213	0.522717	0.254	0.226	1
MTSS1	0.184213	0.363016	0.233	0.179	1
TMC6	0.184213	-0.873433	0.429	0.25	1
MUC6	0.184763	-4.06003	0.852	0.536	1
AGT	0.184763	-2.04052	0.614	0.643	1
PTER	0.185313	-0.633666	0.852	0.798	1
KANK2	0.185313	0.326607	0.36	0.25	1
AKR1C3	0.185865	-0.256679	0.217	0.345	1
IL33	0.185865	-1.41166	0.132	0.107	1
DAPK2	0.188084	-0.434486	0.222	0.143	1
SGK2	0.188084	0.30373	0.534	0.631	1
SRPX2	0.188084	-2.31572	0.423	0.155	1
ABI3	0.188642	-3.65758	0.921	0.619	1
COX7A1	0.189201	-0.856829	0.556	0.476	1
CR1	0.189762	-0.69241	0.138	0.095	1
ITPKB	0.190323	-1.91244	0.593	0.5	1
PLK3	0.190886	-0.605922	0.344	0.155	1
KCNT2	0.190886	-2.75503	0.238	0.083	1
GZMK	0.193718	-1.93914	0.217	0.048	1
TKT	0.193718	0.252189	0.381	0.369	1
SLC20A1	0.19486	0.522054	0.466	0.452	1
MLXIPL	0.195432	-0.307335	0.556	0.631	1
PRSS23	0.196006	-0.797105	0.201	0.131	1
PADI1	0.196581	-3.21615	0.217	0.012	1
SLC9A3R2	0.197735	-0.615377	0.127	0.155	1
CD38	0.198314	-0.545255	0.312	0.06	1
RAP1GAP2	0.198314	-0.582679	0.688	0.643	1
SHISA3	0.198894	-0.509723	0.429	0.345	1
PRDM5	0.198894	-0.379943	0.333	0.321	1
FOLR1	0.200057	-0.822363	0.63	0.655	1
BBOX1	0.200641	-0.774617	0.582	0.619	1
PCSK6	0.200641	-2.0577	0.492	0.452	1
MPST	0.201812	-0.687668	0.407	0.548	1
CD3E	0.201812	-2.6272	0.333	0.036	1
HGD	0.2024	-0.746819	0.587	0.631	1
NR3C2	0.2024	-1.3436	0.582	0.512	1
CCL22	0.2024	-2.43711	0.19	0.024	1
NFASC	0.202988	-0.28604	0.249	0.262	1
MS4A1	0.203578	0.923717	0.243	0	1
SERPINF2	0.203578	-1.44108	0.672	0.69	1
PLCB2	0.204169	-3.97777	0.455	0.071	1
LXN	0.204762	-1.05834	0.434	0.476	1
BAIAP2L1	0.205951	-0.450099	0.55	0.5	1
CDC42EP5	0.205951	0.67278	0.37	0.143	1
WNK2	0.206547	0.385895	0.238	0.107	1
LRP1	0.207144	-0.287294	0.439	0.369	1
BICD1	0.207144	0.251763	0.328	0.345	1
FRMD1	0.207144	-0.5587	0.148	0.226	1
TNC	0.207743	0.377882	0.275	0.274	1
ESRRB	0.207743	-1.64158	0.984	0.845	1
HPN	0.208343	-0.267104	0.566	0.643	1
OSBPL3	0.208343	-1.80352	0.836	0.631	1
SLAMF7	0.209546	-5.86116	0.302	0.036	1
BCL3	0.209546	-3.57303	0.683	0.548	1
SLC9A3	0.210755	-1.33169	0.926	0.869	1
BIN1	0.210755	-0.459614	0.344	0.405	1
TSC22D3	0.211361	-0.360862	0.386	0.345	1
CD24	0.211961	-2.13741	0.995	0.929	1
CAPN8	0.212578	-3.38205	0.28	0.024	1
HCLS1	0.213188	-0.275716	0.455	0.464	1
NCAPG	0.213188	-2.99404	0.28	0.048	1
GSN	0.21564	0.513672	0.344	0.286	1
COL13A1	0.21564	-0.796393	0.212	0.083	1
IGHA1	0.216257	-2.33743	0.392	0.012	1
SDC4	0.216257	-0.498662	0.862	0.833	1
DERL3	0.216257	-1.50246	0.365	0.083	1
KLRB1	0.216874	-2.21558	0.328	0.036	1
AHR	0.216874	0.2722	0.302	0.286	1
KRT13	0.217493	-4.0088	0.333	0.048	1
ATP6V1B1	0.219981	-0.273969	0.46	0.381	1
DPYSL4	0.219981	0.703408	0.217	0	1
OR11A1	0.219981	-2.62065	0.212	0.012	1
TLN2	0.220606	0.460812	0.169	0.083	1
KLF9	0.220606	0.303002	0.556	0.512	1
PTK7	0.22249	-0.752785	0.709	0.75	1
MDH1	0.224384	-0.322744	0.487	0.536	1
TYRP1	0.225007	-2.08474	0.995	0.917	1
CAPN3	0.225654	-0.750945	0.825	0.726	1
MS4A7	0.226929	-0.312393	0.365	0.393	1
MSR1	0.226929	-1.04071	0.376	0.179	1
WNT2	0.226929	0.378819	0.169	0.012	1
AIFM1	0.227568	-0.252293	0.333	0.429	1
LDB1	0.227568	-0.713012	0.677	0.583	1
TFAP2B	0.228208	-1.91828	0.952	0.905	1
ARHGAP8	0.22885	-0.640421	0.799	0.619	1
PIGR	0.230138	-1.0318	0.519	0.56	1
SOD3	0.230138	-3.21053	0.619	0.631	1
ATP8B1	0.230138	-1.10688	0.45	0.464	1
DIO1	0.230784	-0.623012	0.561	0.583	1
TM4SF1	0.231431	0.255161	0.217	0.167	1
AKR1A1	0.232079	-0.463494	0.328	0.452	1
GRHPR	0.232079	-0.494243	0.624	0.667	1
HPCAL4	0.232079	-2.61797	0.788	0.464	1
NAV2	0.234685	-2.10045	0.868	0.798	1
KIAA1210	0.235339	0.56362	0.201	0	1
HSPA6	0.237311	0.607089	0.228	0.143	1
RSPH10B2	0.237311	-4.51492	0.159	0.012	1
GABRP	0.237971	-1.84815	0.275	0.012	1
KLF2	0.238632	-0.37178	0.275	0.262	1
PLCH2	0.239283	-3.23192	0.974	0.798	1
NAT8	0.239959	-1.47127	0.476	0.548	1
IL2RG	0.24129	-0.89737	0.339	0.012	1
TFCP2L1	0.243297	0.405195	0.614	0.548	1
LUM	0.243297	-0.5681	0.328	0.369	1
PFKP	0.243297	-2.06578	0.831	0.786	1
KCNN3	0.244641	0.34704	0.28	0.286	1
EFNA1	0.244641	0.392285	0.354	0.298	1
FOXD2	0.245991	0.251237	0.143	0.143	1
SUGCT	0.246668	-0.482726	0.307	0.417	1
TBC1D1	0.247346	-3.81076	0.349	0.321	1
CD4	0.248706	0.425959	0.323	0.095	1
OBP2A	0.248706	-2.3025	0.212	0.012	1
FGF9	0.249388	-1.89759	0.857	0.774	1
COL3A1	0.250071	-4.07222	0.27	0.274	1
BSND	0.250071	-1.07404	0.693	0.774	1
OLFM4	0.250756	-0.510677	0.212	0.048	1
TPM4	0.250756	0.2537	0.206	0.179	1
AQP3	0.252129	-0.496853	0.434	0.393	1
CCK	0.252129	-4.69688	0.143	0.036	1
NLRP2B	0.252129	1.42438	0.111	0	1
FAM118A	0.252817	-1.58253	0.725	0.643	1
[truncated: 792 more rows]

## Sheet: cluster_LOH_cells
	p_val	avg_log2FC	pct.1	pct.2	p_val_adj
[truncated: 1,681 more rows]

[truncated: 6 more sheets: cluster_Mesangial_cells, cluster_PECs, cluster_Podocytes, cluster_Prox_conv_tub_cells, cluster_Prox_str_tub_cells, cluster_SMCs_pericytes_and_JGs]
